# Supplementary material for: Exploration of the proxiOME of large subunit ribosomal proteins reveals Acl1 and Bcl1 as cooperating dedicated chaperones of Rpl1
Source: Nucleic Acids Res. 2026 Mar 30;54(6):gkag264. doi: 10.1093/nar/gkag264 (PMC13034042; doi:10.1093/nar/gkag264)
Supplement: gkag264_Supplemental_Files [file gkag264_supplemental_files.zip]

Archive with 3 entries (3 files):
- Supplementary file 1.xlsx
- Supplementary file 2.xlsx
- SupplementaryData.pdf
