# Supplementary material for: Exploration of the proxiOME of large subunit ribosomal proteins reveals Acl1 and Bcl1 as cooperating dedicated chaperones of Rpl1
Source: Nucleic Acids Res. 2026 Mar 30;54(6):gkag264. doi: 10.1093/nar/gkag264 (PMC13034042; doi:10.1093/nar/gkag264)
Supplement: gkag264_Supplemental_Files [file gkag264_supplemental_files.zip › Supplementary file 1.xlsx]

## Sheet: Plasmids
ID	Name	Relevant information	Source	Figure
pDK9895	pGAG4ADC111-KAP104	CEN, LEU2, PADH1, TADH1, C-terminal G4AD, KAP104	This study	F11C, S18D
pDK12835	pGAG4ADC111-KAP104.305C	CEN, LEU2, PADH1, TADH1, C-terminal G4AD, KAP104.305C	This study	F11C, S18D
pDK10242	pGAG4ADC111-KAP114	CEN, LEU2, PADH1, TADH1, C-terminal G4AD, KAP114	This study	F2C-D
pDK10555	pGAG4ADC111-KAP114.75C	CEN, LEU2, PADH1, TADH1, C-terminal G4AD, KAP114.75C	This study	F2C-D
pDK10243	pGAG4ADC111-KAP114.159C	CEN, LEU2, PADH1, TADH1, C-terminal G4AD, KAP114.159C	This study	F2C-D
pDK9896	pGAG4ADC111-KAP119	CEN, LEU2, PADH1, TADH1, C-terminal G4AD, KAP119	This study	F2B
pDK9774	pGAG4ADC111-KAP119.289C	CEN, LEU2, PADH1, TADH1, C-terminal G4AD, KAP119.289C	This study	F2B
pDK9775	pGAG4ADC111-KAP119.328C	CEN, LEU2, PADH1, TADH1, C-terminal G4AD, KAP119.328C	This study	F2B
pDK9898	pGAG4ADC111-KAP121	CEN, LEU2, PADH1, TADH1, C-terminal G4AD, KAP121	This study	F2A, S18G
pDK9785	pGAG4ADC111-KAP121.302C	CEN, LEU2, PADH1, TADH1, C-terminal G4AD, KAP121.302C	This study	F2A, S18G
pDK12664	pG4BDN22-gsp1.Q71L	CEN, TRP1, PADH1, TADH1, N-terminal G4BD, gsp1.Q71L	This study	F2A-C
pDK3652	pG4ADHAN111-RRB1	CEN, LEU2, PADH1, TADH1, N-terminal G4AD, RRB1	Pausch et al., 2015	S2C
pDK2654	pGAG4ADC111-SYO1	CEN, LEU2, PADH1, TADH1, C-terminal G4AD, SYO1	Kressler et al., 2012	S2C
pDK3617	pGAG4ADC111-SQT1	CEN, LEU2, PADH1, TADH1, C-terminal G4AD, SQT1	Pausch et al., 2015	S2C
pDK6592	pGAG4ADC111-BCP1	CEN, LEU2, PADH1, TADH1, C-terminal G4AD, BCP1	This study	S9B
pDK6589	pGAG4BDC22-BCP1	CEN, TRP1, PADH1, TADH1, C-terminal G4BD, BCP1	This study	S9B
pDK8030	pG4BDN22-RPL3	CEN, TRP1, PADH1, TADH1, N-terminal G4BD, RPL3	This study	S2C
pDK3599	pGAG4BDC22-RPL3	CEN, TRP1, PADH1, TADH1, C-terminal G4BD, RPL3	Pausch et al., 2015	S2C
pDK1837	pG4BDN22-RPL5	CEN, TRP1, PADH1, TADH1, N-terminal G4BD, RPL5	This study	S2C
pDK7981	pGAG4BDC22-RPL5	CEN, TRP1, PADH1, TADH1, C-terminal G4BD, RPL5	This study	S2C
pDK9473	pG4BDN22-RPL6A Δintron	CEN, TRP1, PADH1, TADH1, N-terminal G4BD, RPL6A Δintron	This study	F2C
pDK8158	pG4BDN22-RPL10	CEN, TRP1, PADH1, TADH1, N-terminal G4BD, RPL10	This study	S2C
pDK3632	pGAG4BDC22-RPL10	CEN, TRP1, PADH1, TADH1, C-terminal G4BD, RPL10	Pausch et al., 2015	S2C
pDK6594	pGAG4ADC111-RPL23B Δintron	CEN, LEU2, PADH1, TADH1, C-terminal G4AD, RPL23B Δintron	This study	S9B
pDK6591	pGAG4BDC22-RPL23B Δintron	CEN, TRP1, PADH1, TADH1, C-terminal G4BD, RPL23B Δintron	This study	S9B
pDK8006	pGAG4BDC22-RPL30	CEN, TRP1, PADH1, TADH1, C-terminal G4BD, RPL30	This study	F2B
pDK8016	pGAG4BDC22-RPL38	CEN, TRP1, PADH1, TADH1, C-terminal G4BD, RPL38	This study	F2A
pDK8017	pGAG4BDC22-UBI1	CEN, TRP1, PADH1, TADH1, C-terminal G4BD, UBI1	This study	F2D
pDK9437	pG4BDN22-YCR051W *	CEN, TRP1, PADH1, TADH1, N-terminal G4BD, YCR051W *	This study	F4A, F9E
pDK9439	pG4ADHAN111-YCR051W	CEN, LEU2, PADH1, TADH1, N-terminal G4AD, YCR051W	This study	F4A, F9E
pDK9438	pGAG4BDC22-YCR051W	CEN, TRP1, PADH1, TADH1, C-terminal G4BD, YCR051W	This study	F4A, F9E, S16C
pDK9440	pGAG4ADC111-YCR051W	CEN, LEU2, PADH1, TADH1, C-terminal G4AD, YCR051W	This study	F4A, F5A-B, F6E-F, F7G, F9E-G, S12A, B, S16D
pDK9596	pGAG4ADC111-YCR051W.12C	CEN, LEU2, PADH1, TADH1, C-terminal G4AD, YCR051W.12C	This study	F5B, S12B
pDK9597	pGAG4ADC111-YCR051W.28C	CEN, LEU2, PADH1, TADH1, C-terminal G4AD, YCR051W.28C	This study	S12B
pDK9598	pGAG4ADC111-YCR051W.48C	CEN, LEU2, PADH1, TADH1, C-terminal G4AD, YCR051W.48C	This study	S12B
pDK9599	pGAG4ADC111-YCR051W.62C	CEN, LEU2, PADH1, TADH1, C-terminal G4AD, YCR051W.62C	This study	S12B
pDK9600	pGAG4ADC111-YCR051W.93C	CEN, LEU2, PADH1, TADH1, C-terminal G4AD, YCR051W.93C	This study	S12B
pBP1951	pGAG4BDC22-YCR051W.127C	CEN, TRP1, PADH1, TADH1, C-terminal G4BD, YCR051W.127C	This study	S16C
pBP1952	pGAG4BDC22-YCR051W.143C	CEN, TRP1, PADH1, TADH1, C-terminal G4BD, YCR051W.143C	This study	S16C
pBP1953	pGAG4BDC22-YCR051W(127-208)	CEN, TRP1, PADH1, TADH1, C-terminal G4BD, YCR051W(127-208)	This study	S16C
pBP1954	pGAG4BDC22-YCR051W(143-208)	CEN, TRP1, PADH1, TADH1, C-terminal G4BD, YCR051W(143-208)	This study	S16C
pDK9601	pGAG4ADC111-YCR051W.N208	CEN, LEU2, PADH1, TADH1, C-terminal G4AD, YCR051W.N208	This study	S12B
pDK9602	pGAG4ADC111-YCR051W.N184	CEN, LEU2, PADH1, TADH1, C-terminal G4AD, YCR051W.N184	This study	S12B
pDK9603	pGAG4ADC111-YCR051W.N166	CEN, LEU2, PADH1, TADH1, C-terminal G4AD, YCR051W.N166	This study	S12B
pDK9604	pGAG4ADC111-YCR051W.N150	CEN, LEU2, PADH1, TADH1, C-terminal G4AD, YCR051W.N150	This study	S12B
pDK9605	pGAG4ADC111-YCR051W.N133	CEN, LEU2, PADH1, TADH1, C-terminal G4AD, YCR051W.N133	This study	S12B
pDK9619	pGAG4ADC111-YCR051W.N127	CEN, LEU2, PADH1, TADH1, C-terminal G4AD, YCR051W.N127	This study	F5B-C, S12B
pDK9620	pGAG4ADC111-YCR051W.N113	CEN, LEU2, PADH1, TADH1, C-terminal G4AD, YCR051W.N113	This study	F5B, S12B
pDK9621	pGAG4ADC111-YCR051W.N102	CEN, LEU2, PADH1, TADH1, C-terminal G4AD, YCR051W.N102	This study	S12B
pDK9622	pGAG4ADC111-YCR051W.N93	CEN, LEU2, PADH1, TADH1, C-terminal G4AD, YCR051W.N93	This study	S12B
pDK9624	pGAG4ADC111-YCR051W.N62	CEN, LEU2, PADH1, TADH1, C-terminal G4AD, YCR051W.N62	This study	S12B
pDK12225	pGAG4ADC111-ycr051w.N4A	CEN, LEU2, PADH1, TADH1, C-terminal G4AD, ycr051w.N4A	This study	F6F, F9F, S16D
pDK12226	pGAG4ADC111-ycr051w.N4K	CEN, LEU2, PADH1, TADH1, C-terminal G4AD, ycr051w.N4K	This study	F6F
pDK12227	pGAG4ADC111-ycr051w.N4A/D11A	CEN, LEU2, PADH1, TADH1, C-terminal G4AD, ycr051w.N4A/D11A	This study	F6F, S16D
pDK12369	pGAG4ADC111-ycr051w.N4K/D11K	CEN, LEU2, PADH1, TADH1, C-terminal G4AD, ycr051w.N4K/D11K	This study	F6F
pDK12365	pGAG4ADC111-ycr051w.N4A/Y47A	CEN, LEU2, PADH1, TADH1, C-terminal G4AD, ycr051w.N4A/Y47A	This study	F6F, S16D
pDK12366	pGAG4ADC111-ycr051w.N4A/E79A	CEN, LEU2, PADH1, TADH1, C-terminal G4AD, ycr051w.N4A/E79A	This study	F6F, S16D
pDK12367	pGAG4ADC111-ycr051w.N4A/E114A	CEN, LEU2, PADH1, TADH1, C-terminal G4AD, ycr051w.N4A/E114A	This study	F6F, S16D
pDK12370	pGAG4ADC111-ycr051w.N4K/E114K	CEN, LEU2, PADH1, TADH1, C-terminal G4AD, ycr051w.N4K/E114K	This study	F6F
pDK12368	pGAG4ADC111-ycr051w.N4A/D11A/E114A	CEN, LEU2, PADH1, TADH1, C-terminal G4AD, ycr051w.N4A/D11A/E114A	This study	F6F, S16D
pDK12228	pGAG4ADC111-ycr051w.D11A	CEN, LEU2, PADH1, TADH1, C-terminal G4AD, ycr051w.D11A	This study	F6F, F9F, S16D
pDK10327	pGAG4ADC111-ycr051w.D11K	CEN, LEU2, PADH1, TADH1, C-terminal G4AD, ycr051w.D11K	This study	F6F
pDK12229	pGAG4ADC111-ycr051w.D11A/Y47A	CEN, LEU2, PADH1, TADH1, C-terminal G4AD, ycr051w.D11A/Y47A	This study	F6F, S16D
pDK12230	pGAG4ADC111-ycr051w.D11A/E79A	CEN, LEU2, PADH1, TADH1, C-terminal G4AD, ycr051w.D11A/E79A	This study	F6F, S16D
pDK12372	pGAG4ADC111-ycr051w.D11A/E114A	CEN, LEU2, PADH1, TADH1, C-terminal G4AD, ycr051w.D11A/E114A	This study	F6F, S16D
pDK12373	pGAG4ADC111-ycr051w.D11K/E114K	CEN, LEU2, PADH1, TADH1, C-terminal G4AD, ycr051w.D11K/E114K	This study	F6F
pDK12233	pGAG4ADC111-ycr051w.D34A	CEN, LEU2, PADH1, TADH1, C-terminal G4AD, ycr051w.D34A	This study	F6F, F9F, S16D
pDK12234	pGAG4ADC111-ycr051w.D34K	CEN, LEU2, PADH1, TADH1, C-terminal G4AD, ycr051w.D34K	This study	F6F
pDK10362	pGAG4ADC111-ycr051w.Y47A	CEN, LEU2, PADH1, TADH1, C-terminal G4AD, ycr051w.Y47A	This study	F6F, F9F, S16D
pDK10363	pGAG4ADC111-ycr051w.Y47K	CEN, LEU2, PADH1, TADH1, C-terminal G4AD, ycr051w.Y47K	This study	F6F
pDK12231	pGAG4ADC111-ycr051w.Y47A/E79A	CEN, LEU2, PADH1, TADH1, C-terminal G4AD, ycr051w.Y47A/E79A	This study	F6F, S16D
pDK12374	pGAG4ADC111-ycr051w.Y47A/E114A	CEN, LEU2, PADH1, TADH1, C-terminal G4AD, ycr051w.Y47A/E114A	This study	F6F, S16D
pDK12235	pGAG4ADC111-ycr051w.D68A	CEN, LEU2, PADH1, TADH1, C-terminal G4AD, ycr051w.D68A	This study	F6F, F9F, S16D
pDK12236	pGAG4ADC111-ycr051w.D68K	CEN, LEU2, PADH1, TADH1, C-terminal G4AD, ycr051w.D68K	This study	F6F
pDK10358	pGAG4ADC111-ycr051w.D70A	CEN, LEU2, PADH1, TADH1, C-terminal G4AD, ycr051w.D70A	This study	F6F, F9F, S16D
pDK10329	pGAG4ADC111-ycr051w.D70K	CEN, LEU2, PADH1, TADH1, C-terminal G4AD, ycr051w.D70K	This study	F6F
pDK12237	pGAG4ADC111-ycr051w.D72A	CEN, LEU2, PADH1, TADH1, C-terminal G4AD, ycr051w.D72A	This study	F6F, F9F, S16D
pDK12238	pGAG4ADC111-ycr051w.D72K	CEN, LEU2, PADH1, TADH1, C-terminal G4AD, ycr051w.D72K	This study	F6F
pDK12375	pGAG4ADC111-ycr051w.D70A/D72A	CEN, LEU2, PADH1, TADH1, C-terminal G4AD, ycr051w.D70A/D72A	This study	F6F, S16D
pDK12239	pGAG4ADC111-ycr051w.D68A/D70A/D72A	CEN, LEU2, PADH1, TADH1, C-terminal G4AD, ycr051w.D68A/D70A/D72A	This study	S16D
pDK10359	pGAG4ADC111-ycr051w.E79A	CEN, LEU2, PADH1, TADH1, C-terminal G4AD, ycr051w.E79A	This study	F6F, F9F, S16D
pDK10330	pGAG4ADC111-ycr051w.E79K	CEN, LEU2, PADH1, TADH1, C-terminal G4AD, ycr051w.E79K	This study	F6F
pDK12232	pGAG4ADC111-ycr051w.E79A/E114A	CEN, LEU2, PADH1, TADH1, C-terminal G4AD, ycr051w.E79A/E114A	This study	F6F, S16D
pDK10360	pGAG4ADC111-ycr051w.E114A	CEN, LEU2, PADH1, TADH1, C-terminal G4AD, ycr051w.E114A	This study	F6F, F9F, S16D
pDK10332	pGAG4ADC111-ycr051w.E114K	CEN, LEU2, PADH1, TADH1, C-terminal G4AD, ycr051w.E114K	This study	F6F
pDK7648	pG4BDN22-RPL1B	CEN, TRP1, PADH1, TADH1, N-terminal G4BD, RPL1B	This study	F4A, F7E
pDK7652	pG4ADHAN111-RPL1B	CEN, LEU2, PADH1, TADH1, N-terminal G4AD, RPL1B	This study	F4A, F7E
pDK7602	pGAG4BDC22-RPL1B	CEN, TRP1, PADH1, TADH1, C-terminal G4BD, RPL1B	This study	F4A, F5A-C, F6E-F, F7E, G, F9F-G, S12, S16E
pDK7606	pGAG4ADC111-RPL1B	CEN, LEU2, PADH1, TADH1, C-terminal G4AD, RPL1B	This study	F4A, F7E-F, S16C
pDK9511	pGAG4BDC22-RPL1B.20C	CEN, TRP1, PADH1, TADH1, C-terminal G4BD, RPL1B.20C	This study	S12A
pDK9512	pGAG4BDC22-RPL1B.30C	CEN, TRP1, PADH1, TADH1, C-terminal G4BD, RPL1B.30C	This study	S12A
pDK9513	pGAG4BDC22-RPL1B.51C	CEN, TRP1, PADH1, TADH1, C-terminal G4BD, RPL1B.51C	This study	S12A
pDK9571	pGAG4BDC22-RPL1B.63C	CEN, TRP1, PADH1, TADH1, C-terminal G4BD, RPL1B.63C	This study	F5A, S12A, C
pDK9607	pGAG4BDC22-RPL1B.69C	CEN, TRP1, PADH1, TADH1, C-terminal G4BD, RPL1B.69C	This study	S12A
pDK9572	pGAG4BDC22-RPL1B.77C	CEN, TRP1, PADH1, TADH1, C-terminal G4BD, RPL1B.77C	This study	S12A
pDK9573	pGAG4BDC22-RPL1B.85C	CEN, TRP1, PADH1, TADH1, C-terminal G4BD, RPL1B.85C	This study	F5A, S12A, C
pDK9574	pGAG4BDC22-RPL1B.96C	CEN, TRP1, PADH1, TADH1, C-terminal G4BD, RPL1B.96C	This study	F5A, S12A
pDK9575	pGAG4BDC22-RPL1B.104C	CEN, TRP1, PADH1, TADH1, C-terminal G4BD, RPL1B.104C	This study	S12A
pDK9576	pGAG4BDC22-RPL1B.112C	CEN, TRP1, PADH1, TADH1, C-terminal G4BD, RPL1B.112C	This study	S12A
pDK9577	pGAG4BDC22-RPL1B.131C	CEN, TRP1, PADH1, TADH1, C-terminal G4BD, RPL1B.131C	This study	S12A
pDK9514	pGAG4BDC22-RPL1B.N197	CEN, TRP1, PADH1, TADH1, C-terminal G4BD, RPL1B.N197	This study	S12A
pDK9515	pGAG4BDC22-RPL1B.N173	CEN, TRP1, PADH1, TADH1, C-terminal G4BD, RPL1B.N173	This study	S12A
pDK9516	pGAG4BDC22-RPL1B.N158	CEN, TRP1, PADH1, TADH1, C-terminal G4BD, RPL1B.N158	This study	F5A, S12A, C
pDK9578	pGAG4BDC22-RPL1B.N146	CEN, TRP1, PADH1, TADH1, C-terminal G4BD, RPL1B.N146	This study	S12A
pDK9579	pGAG4BDC22-RPL1B.N139	CEN, TRP1, PADH1, TADH1, C-terminal G4BD, RPL1B.N139	This study	S12A
pDK9580	pGAG4BDC22-RPL1B.N132	CEN, TRP1, PADH1, TADH1, C-terminal G4BD, RPL1B.N132	This study	S12A
pDK9581	pGAG4BDC22-RPL1B.N113	CEN, TRP1, PADH1, TADH1, C-terminal G4BD, RPL1B.N113	This study	S12A
pDK9582	pGAG4BDC22-RPL1B.N104	CEN, TRP1, PADH1, TADH1, C-terminal G4BD, RPL1B.N104	This study	F5A, S12A, C
pDK9608	pGAG4BDC22-RPL1B.N100	CEN, TRP1, PADH1, TADH1, C-terminal G4BD, RPL1B.N100	This study	F5A, S12A
pDK9609	pGAG4BDC22-RPL1B.N96	CEN, TRP1, PADH1, TADH1, C-terminal G4BD, RPL1B.N96	This study	S12A
pDK9610	pGAG4BDC22-RPL1B.N84	CEN, TRP1, PADH1, TADH1, C-terminal G4BD, RPL1B.N84	This study	S12A
pDK9611	pGAG4BDC22-RPL1B.N79	CEN, TRP1, PADH1, TADH1, C-terminal G4BD, RPL1B.N79	This study	S12A
pDK9612	pGAG4BDC22-RPL1B.N69	CEN, TRP1, PADH1, TADH1, C-terminal G4BD, RPL1B.N69	This study	S12A
pDK9517	pGAG4BDC22-RPL1B(51-158)	CEN, TRP1, PADH1, TADH1, C-terminal G4BD, RPL1B(51-158)	This study	S12A
pDK9625	pGAG4BDC22-RPL1B(63-158)	CEN, TRP1, PADH1, TADH1, C-terminal G4BD, RPL1B(63-158)	This study	F5A, C, S12A, C
pDK9626	pGAG4BDC22-RPL1B(51-104)	CEN, TRP1, PADH1, TADH1, C-terminal G4BD, RPL1B(51-104)	This study	S12A
pDK9627	pGAG4BDC22-RPL1B(63-104)	CEN, TRP1, PADH1, TADH1, C-terminal G4BD, RPL1B(63-104)	This study	F5A, C, S12A, C
pDK12985	pGAG4BDC22-RPL1B(85-104)	CEN, TRP1, PADH1, TADH1, C-terminal G4BD, RPL1B(85-104)	This study	F5A, C, S12A, C
pDK9518	pGAG4BDC22-RPL1BΔ38-164	CEN, TRP1, PADH1, TADH1, C-terminal G4BD, RPL1BΔ38-164	This study	S12A
pDK9519	pGAG4BDC22-RPL1BΔ44-158	CEN, TRP1, PADH1, TADH1, C-terminal G4BD, RPL1BΔ44-158	This study	S12A
pDK9520	pGAG4BDC22-RPL1BΔ62-152	CEN, TRP1, PADH1, TADH1, C-terminal G4BD, RPL1BΔ62-152	This study	F5A, S12A
pDK12265	pGAG4BDC22-rpl1b.N94A	CEN, TRP1, PADH1, TADH1, C-terminal G4BD, rpl1b.N94A	This study	F6E, F9G, S16E
pDK12266	pGAG4BDC22-rpl1b.N94D	CEN, TRP1, PADH1, TADH1, C-terminal G4BD, rpl1b.N94D	This study	F6E, S16E
pDK12268	pGAG4BDC22-rpl1b.N94A/K95A	CEN, TRP1, PADH1, TADH1, C-terminal G4BD, rpl1b.N94A/K95A	This study	F6E, F9G, S16E
pDK10380	pGAG4BDC22-rpl1b.K95A	CEN, TRP1, PADH1, TADH1, C-terminal G4BD, rpl1b.K95A	This study	F6E, F9G, S16E
pDK10333	pGAG4BDC22-rpl1b.K95D	CEN, TRP1, PADH1, TADH1, C-terminal G4BD, rpl1b.K95D	This study	F6E, S16E
pDK12269	pGAG4BDC22-rpl1b.K95A/K97A	CEN, TRP1, PADH1, TADH1, C-terminal G4BD, rpl1b.K95A/K97A	This study	F6E, F9G, S16E
pDK10381	pGAG4BDC22-rpl1b.K97A	CEN, TRP1, PADH1, TADH1, C-terminal G4BD, rpl1b.K97A	This study	F6E, F9G, S16E
pDK10334	pGAG4BDC22-rpl1b.K97D	CEN, TRP1, PADH1, TADH1, C-terminal G4BD, rpl1b.K97D	This study	F6E, S16E
pDK12270	pGAG4BDC22-rpl1b.K97A/K101A	CEN, TRP1, PADH1, TADH1, C-terminal G4BD, rpl1b.K97A/K101A	This study	F6E, F9G, S16E
pDK10382	pGAG4BDC22-rpl1b.K98A	CEN, TRP1, PADH1, TADH1, C-terminal G4BD, rpl1b.K98A	This study	F6E, F9G, S16E
pDK10335	pGAG4BDC22-rpl1b.K98D	CEN, TRP1, PADH1, TADH1, C-terminal G4BD, rpl1b.K98D	This study	F6E, S16E
pDK12271	pGAG4BDC22-rpl1b.K101A	CEN, TRP1, PADH1, TADH1, C-terminal G4BD, rpl1b.K101A	This study	F6E, F9G, S16E
pDK10384	pGAG4BDC22-rpl1b.K101D	CEN, TRP1, PADH1, TADH1, C-terminal G4BD, rpl1b.K101D	This study	F6E, S16E
pDK12213	pGAG4BDC22-rpl1b.R45A/K47A/R48A	CEN, TRP1, PADH1, TADH1, C-terminal G4BD, rpl1b.R45A/K47A/R48A	This study	F7G
pDK12214	pGAG4BDC22-rpl1b.R45E/K47E/R48E	CEN, TRP1, PADH1, TADH1, C-terminal G4BD, rpl1b.R45E/K47E/R48E	This study	F7G
pDK12215	pGAG4BDC22-rpl1b.K195A/K196A	CEN, TRP1, PADH1, TADH1, C-terminal G4BD, rpl1b.K195A/K196A	This study	F7G
pDK12216	pGAG4BDC22-rpl1b.K195E/K196E	CEN, TRP1, PADH1, TADH1, C-terminal G4BD, rpl1b.K195E/K196E	This study	F7G
pDK10836	pG4BDN22-YNL035C *	CEN, TRP1, PADH1, TADH1, N-terminal G4BD, YNL035C *	This study	F7E, F9E
pDK10838	pG4ADHAN111-YNL035C	CEN, LEU2, PADH1, TADH1, N-terminal G4AD, YNL035C	This study	F7E, F9E
pDK10837	pGAG4BDC22-YNL035C	CEN, TRP1, PADH1, TADH1, C-terminal G4BD, YNL035C	This study	F7E-F, F9E-F, S16D
pDK10839	pGAG4ADC111-YNL035C	CEN, LEU2, PADH1, TADH1, C-terminal G4AD, YNL035C	This study	F7E, G, F9E, G, S16E
pDK10861	pG4BDN22-YNL035C-stop	CEN, TRP1, PADH1, TADH1, N-terminal G4BD, YNL035C	This study	F11C, S18D, G
pDK10864	pGAG4BDC22-YNL035C.N366	CEN, TRP1, PADH1, TADH1, C-terminal G4BD, YNL035C.N366	This study	F7F
pDK10865	pGAG4BDC22-YNL035C.N325	CEN, TRP1, PADH1, TADH1, C-terminal G4BD, YNL035C.N325	This study	F7F
pDK12188	pGAG4BDC22-YNL035C.323C	CEN, TRP1, PADH1, TADH1, C-terminal G4BD, YNL035C.323C	This study	F7F
pDK10950	pG4BDN22-YNL035C.323C-stop	CEN, TRP1, PADH1, TADH1, N-terminal G4BD, YNL035C.323C-stop	This study	F11C, S18D, G
pDK10951	pG4BDN22-YNL035C.364C-stop	CEN, TRP1, PADH1, TADH1, N-terminal G4BD, YNL035C.364C-stop	This study	F11C, S18G
pDK12071	pG4BDN22-ynl035c.323C.Y389A-stop	CEN, TRP1, PADH1, TADH1, N-terminal G4BD, ynl035c.323C.Y389A-stop	This study	S18D
pDK12072	pG4BDN22-ynl035c.323C.P385A/Y389A-stop	CEN, TRP1, PADH1, TADH1, N-terminal G4BD, ynl035c.323C.P385A/Y389A-stop	This study	S18D
pDK12073	pG4BDN22-ynl035c.323C.R385A-stop	CEN, TRP1, PADH1, TADH1, N-terminal G4BD, ynl035c.323C.R385A-stop	This study	S18D
pDK12074	pG4BDN22-ynl035c.323C.R385A/P385A/Y389A-stop	CEN, TRP1, PADH1, TADH1, N-terminal G4BD, ynl035c.323C.R385A/P385A/Y389A-stop	This study	S18D
pDK12915	pG4BDN22-ynl035c.364C.Y389A-stop	CEN, TRP1, PADH1, TADH1, N-terminal G4BD, ynl035c.364C.Y389A-stop	This study	F11C
pDK12916	pG4BDN22-ynl035c.364C.P385A/Y389A-stop	CEN, TRP1, PADH1, TADH1, N-terminal G4BD, ynl035c.364C.P385A/Y389A-stop	This study	F11C
pDK12917	pG4BDN22-ynl035c.364C.R385A-stop	CEN, TRP1, PADH1, TADH1, N-terminal G4BD, ynl035c.364C.R385A-stop	This study	F11C
pDK12918	pG4BDN22-ynl035c.364C.R385A/P385A/Y389A-stop	CEN, TRP1, PADH1, TADH1, N-terminal G4BD, ynl035c.364C.R385A/P385A/Y389A-stop	This study	F11C
pDK12919	pGAG4BDC112-REH1.N62	2µ, TRP1, PADH1, TADH1, C-terminal G4BD, REH1.N62	This study	S4E
pDK12922	pGAG4ADC181-REH1.N62	2µ, LEU2, PADH1, TADH1, C-terminal G4AD, REH1.N62	This study	S4E
pDK12920	pGAG4BDC112-REI1.N66	2µ, TRP1, PADH1, TADH1, C-terminal G4BD, REI1.N66	This study	S4E
pDK12923	pGAG4ADC181-REI1.N66	2µ, LEU2, PADH1, TADH1, C-terminal G4AD, REI1.N66	This study	S4E
pDK12921	pGAG4BDC112-TIF6	2µ, TRP1, PADH1, TADH1, C-terminal G4BD, TIF6	This study	S4E
pDK12924	pGAG4ADC181-TIF6	2µ, LEU2, PADH1, TADH1, C-terminal G4AD, TIF6	This study	S4E
pDK12714	pGAG4BDC22-MSS4(311-565)	CEN, TRP1, PADH1, TADH1, C-terminal G4BD, MSS4(311-565)	This study	S9B
pDK12715	pGAG4BDC22-MSS4(332-565)	CEN, TRP1, PADH1, TADH1, C-terminal G4BD, MSS4(332-565)	This study	S9B
pDK12716	pGAG4BDC22-MSS4(371-565)	CEN, TRP1, PADH1, TADH1, C-terminal G4BD, MSS4(371-565)	This study	S9B
pDK12720	pGAG4ADC111-MSS4(311-565)	CEN, LEU2, PADH1, TADH1, C-terminal G4AD, MSS4(311-565)	This study	S9B
pDK12721	pGAG4ADC111-MSS4(332-565)	CEN, LEU2, PADH1, TADH1, C-terminal G4AD, MSS4(332-565)	This study	S9B
pDK12722	pGAG4ADC111-MSS4(371-565)	CEN, LEU2, PADH1, TADH1, C-terminal G4AD, MSS4(371-565)	This study	S9B
pDK12134	pG4BDN22-HRP1.504C	CEN, TRP1, PADH1, TADH1, N-terminal G4BD, HRP1.504C	This study	F11C
pDK11039	pETDuet-1/RPL1B-(His)6 - YCR051W-Flag	ampR, T7 promoter/lac operator, RPL1B-(His)6, YCR051W-Flag	This study	F4B
pDK11042	pETDuet-1/RPL1B - YCR051W-Flag	ampR, T7 promoter/lac operator, RPL1B, YCR051W-Flag	This study	F4B, F9B
pDK11047	pETDuet-1/RPL1B(63-158)-(His)6 - YCR051W.N127-Flag	ampR, T7 promoter/lac operator, RPL1B(63-158)-(His)6, YCR051W.N127-Flag	This study	F5D
pDK11050	pETDuet-1/RPL1B(63-158) - YCR051W.N127-Flag	ampR, T7 promoter/lac operator, RPL1B(63-158), YCR051W.N127-Flag	This study	F5D
pDK12030	pETDuet-1/RPL1B - YNL035C.N366-(His)6	ampR, T7 promoter/lac operator, RPL1B, YNL035C.N366-(His)6	This study	F7H
pDK12033	pETDuet-1/RPL1B - YNL035C.N366	ampR, T7 promoter/lac operator, RPL1B, YNL035C.N366	This study	F7H
pDK12192	pETDuet-1/YCR051W-Flag - YNL035C.N366-(His)6	ampR, T7 promoter/lac operator, YCR051W-Flag, YNL035C.N366-(His)6	This study	F9A
pDK12194	pETDuet-1/YCR051W-Flag - YNL035C.N366	ampR, T7 promoter/lac operator, YCR051W-Flag, YNL035C.N366	This study	F9A
pDK12300	pETDuet-1/RPL1B - YCR051W	ampR, T7 promoter/lac operator, RPL1B, YCR051W	This study	F9B
pDK10990	pET-24d/YNL035C.N366-(His)6	kanR, T7 promoter, YNL035C.N366-(His)6	This study	F9B
pDK3692	pASZ11-NOP58-mCherry	CEN, ADE2, PNOP58, TADH1, C-terminal yEmCherry, NOP58	Lab plasmid	F4E, F8G, F11D-E, F12
pBP1652	YCplac111-PYNL035C-YNL035C-(GA)5-ymNeonGreen	CEN, LEU2, PYNL035C, TADH1, C-terminal (GA)5-ymNeonGreen, YNL035C	This study	F8G
pDK10956	pADH111-3x yEGFP-(GA)5-SV40NLS	CEN, LEU2, PADH1, TADH1, 3x yEGFP-SV40NLS	Lab plasmid	S18E
pDK2721	pADH111-3x yEGFP-(GA)5	CEN, LEU2, PADH1, TADH1, 3x yEGFP	Lab plasmid	F11A, S18E
pDK10953	pADH111-3x yEGFP-(GA)5-YNL035C.323C-stop	CEN, LEU2, PADH1, TADH1, N-terminal 3xyEGFP-(GA)5, YNL035C.323C	This study	F11B, S18E
pBP1972	pADH111-3x yEGFP-(GA)5-YNL035C(323-366)	CEN, LEU2, PADH1, TADH1, N-terminal 3xyEGFP-(GA)5, YNL035C(323-366)	This study	F11B
pDK10954	pADH111-3x yEGFP-(GA)5-YNL035C.364C-stop	CEN, LEU2, PADH1, TADH1, N-terminal 3xyEGFP-(GA)5, YNL035C.364C	This study	F11B
pDK12075	pADH111-3x yEGFP-(GA)5-ynl035c.323C.Y389A	CEN, LEU2, PADH1, TADH1, N-terminal 3xyEGFP-(GA)5, ynl035c.323C.Y389A	This study	S18E
pDK12076	pADH111-3x yEGFP-(GA)5-ynl035c.323C.P388A/Y389A	CEN, LEU2, PADH1, TADH1, N-terminal 3xyEGFP-(GA)5, ynl035c.323C.P388A/Y389A	This study	S18E
pDK12077	pADH111-3x yEGFP-(GA)5-ynl035c.323C.R385A	CEN, LEU2, PADH1, TADH1, N-terminal 3xyEGFP-(GA)5, ynl035c.323C.R385A	This study	S18E
pDK12078	pADH111-3x yEGFP-(GA)5-ynl035c.323C.R385A/P388A/Y389A	CEN, LEU2, PADH1, TADH1, N-terminal 3xyEGFP-(GA)5, ynl035c.323C.R385A/P388A/Y389A	This study	S18E
pDK12199	pADH111-3x yEGFP-(GA)5-ynl035c.364C.Y389A	CEN, LEU2, PADH1, TADH1, N-terminal 3xyEGFP-(GA)5, ynl035c.364C.Y389A	This study	F11B
pDK12200	pADH111-3x yEGFP-(GA)5-ynl035c.364C.P388A/Y389A	CEN, LEU2, PADH1, TADH1, N-terminal 3xyEGFP-(GA)5, ynl035c.364C.P388A/Y389A	This study	F11B
pDK12201	pADH111-3x yEGFP-(GA)5-ynl035c.364C.R385A	CEN, LEU2, PADH1, TADH1, N-terminal 3xyEGFP-(GA)5, ynl035c.364C.R385A	This study	F11B
pDK12202	pADH111-3x yEGFP-(GA)5-ynl035c.364C.R385A/P388A/Y389A	CEN, LEU2, PADH1, TADH1, N-terminal 3xyEGFP-(GA)5, ynl035c.364C.R385A/P388A/Y389A	This study	F11B
pDK12459	pADH111-3xyEGFP-(GA)5-YCR051W.205C-stop	CEN, LEU2, PADH1, TADH1, N-terminal 3xyEGFP-(GA)5, YCR051W.205C-stop	This study	F11A
pBP1967	pADH111-3xyEGFP-(GA)5-YCR051W.209C-stop	CEN, LEU2, PADH1, TADH1, N-terminal 3xyEGFP-(GA)5, YCR051W.209C-stop	This study	F11A
pBP1933	YCplac22-PYCR051W-YCR051W-(GA)5-ymNeonGreen	CEN, TRP1, PYCR051W, TADH1, C-terminal (GA)5-ymNeonGreen, YCR051W	This study	F11D
pBP1934	YCplac22-PYCR051W-YCR051W.N208-(GA)5-ymNeonGreen	CEN, TRP1, PYCR051W, TADH1, C-terminal (GA)5-ymNeonGreen, YCR051W.N208	This study	F11D
pDK10984	YCplac111-PYNL035C-YNL035C-stop	CEN, LEU2, PYNL035C, TADH1, YNL035C	This study	F11D
pBP1959	YCplac111-PYNL035C-YNL035C.N366	CEN, LEU2, PYNL035C, TADH1, YNL035C.N366	This study	F11D
pDK12385	YCplac111-PYCR051W-YCR051W-stop	CEN, LEU2, PYCR051W, TADH1, YCR051W	This study	F11E
pDK12390	YCplac111-PYCR051W-YCR051W.N208	CEN, LEU2, PYCR051W, TADH1, YCR051W.N208	This study	F11E
pBP1653	YCplac22-PYNL035C-YNL035C-(GA)5-ymNeonGreen	CEN, TRP1, PYNL035C, TADH1, C-terminal (GA)5-ymNeonGreen, YNL035C	This study	F11E
pBP1941	YCplac22-PYNL035C-YNL035C.N366-(GA)5-ymNeonGreen	CEN, TRP1, PYNL035C, TADH1, C-terminal (GA)5-ymNeonGreen, YNL035C.N366	This study	F11E
pDK317	YCplac111 (∆EcoRI/∆HindIII/∆SphI/∆PstI)	CEN, LEU2, empty vector	Lab plasmid	S2B
pDK5618	YCplac111-PRPL3-RPL3	CEN, LEU2, PRPL3, TADH1, RPL3	This study	S2B
pDK12879	YCplac111-PRPL3-RPL3-(GA)5-yEGFP	CEN, LEU2, PRPL3, TADH1, C-terminal (GA)5-yEGFP, RPL3	This study	S2B
pDK12880	YCplac111-PRPL3-RPL3-(GA)5-TurboID-2xHA	CEN, LEU2, PRPL3, TADH1, C-terminal (GA)5-TurboID-2xHA, RPL3	This study	S2B
pBP1654	YCplac111-PRPL1B-RPL1B-(GA)5-yEGFP	CEN, LEU2, PRPL1B, TADH1, C-terminal (GA)5-yEGFP, RPL1B	This study	F12
pDK4661	YCplac111-PRPL25-RPL25-(GA)5-yEGFP	CEN, LEU2, PRPL25, TADH1, C-terminal (GA)5-yEGFP, RPL25	Lab plasmid	F12
pDK406	pYCplac22	CEN, TRP1, PADH1, TADH1	Lab plasmid	F12
pDK13217	pGAL22-NMD3	CEN, TRP1, PGAL10, TADH1, NMD3	This study	F12
pDK13219	pGAL22-nmd3.N418	CEN, TRP1, PGAL10, TADH1, nmd3.N418	This study	F12
pDK9295	pCUP111-yEGFP-GA5-TurboID-2xHA	CEN, LEU2, PCUP1, TADH1, C-terminal TurboID, yEGFP	This study	F1B, F2A, B, D, F3, S1, S2A, S6, S8, S18F
pDK9296	pCUP111-SV40NLS-yEGFP-GA5-TurboID-2xHA	CEN, LEU2, PCUP1, TADH1, C-terminal TurboID, yEGFP, SV40NLS	This study	F1B, F2A, B, D, F3, S1, S2A, S6, S8, S18F
pDK9341	pCUP111-RPL1B-GA5-TurboID-2xHA	CEN, LEU2, PCUP1, TADH1, C-terminal TurboID, RPL1B	This study	F3A, S1
pDK9343	pCUP111-RPL2B Δintron-GA5-TurboID-2xHA	CEN, LEU2, PCUP1, TADH1, C-terminal TurboID, RPL2B Δintron	This study	S1
pDK9173	pCUP111-RPL3-GA5-TurboID-2xHA	CEN, LEU2, PCUP1, TADH1, C-terminal TurboID, RPL3	This study	F1B, S1, S6
pDK9186	pCUP111-RPL4A-GA5-TurboID-2xHA	CEN, LEU2, PCUP1, TADH1, C-terminal TurboID, RPL4A	This study	S1, S6
pDK9506	pCUP111-RPL4A.N264-GA5-TurboID-2xHA	CEN, LEU2, PCUP1, TADH1, C-terminal TurboID, RPL4A.N264	This study	S6
pDK9187	pCUP111-RPL5-GA5-TurboID-2xHA	CEN, LEU2, PCUP1, TADH1, C-terminal TurboID, RPL5	This study	S1, S6
pDK9344	pCUP111-RPL6A +intron-GA5-TurboID-2xHA	CEN, LEU2, PCUP1, TADH1, C-terminal TurboID, RPL6A +intron	This study	S1
pDK9345	pCUP111-RPL7A +intron-GA5-TurboID-2xHA	CEN, LEU2, PCUP1, TADH1, C-terminal TurboID, RPL7A +intron	This study	S1
pDK9346	pCUP111-RPL8A-GA5-TurboID-2xHA	CEN, LEU2, PCUP1, TADH1, C-terminal TurboID, RPL8A	This study	S1
pDK9347	pCUP111-RPL9A-GA5-TurboID-2xHA	CEN, LEU2, PCUP1, TADH1, C-terminal TurboID, RPL9A	This study	S1
pDK9188	pCUP111-RPL10-GA5-TurboID-2xHA	CEN, LEU2, PCUP1, TADH1, C-terminal TurboID, RPL10	This study	S1, S6
pDK9348	pCUP111-RPL11B-GA5-TurboID-2xHA	CEN, LEU2, PCUP1, TADH1, C-terminal TurboID, RPL11B	This study	S1, S6
pDK9349	pCUP111-RPL12B-GA5-TurboID-2xHA	CEN, LEU2, PCUP1, TADH1, C-terminal TurboID, RPL12B	This study	S1
pDK9351	pCUP111-RPL13B Δintron-GA5-TurboID-2xHA	CEN, LEU2, PCUP1, TADH1, C-terminal TurboID, RPL13B Δintron	This study	S1
pDK9352	pCUP111-RPL14A Δintron-GA5-TurboID-2xHA	CEN, LEU2, PCUP1, TADH1, C-terminal TurboID, RPL14A Δintron	This study	S1
pDK9353	pCUP111-RPL15A-GA5-TurboID-2xHA	CEN, LEU2, PCUP1, TADH1, C-terminal TurboID, RPL15A	This study	S1
pDK9354	pCUP111-RPL16B +intron-GA5-TurboID-2xHA	CEN, LEU2, PCUP1, TADH1, C-terminal TurboID, RPL16B +intron	This study	S1
pDK9355	pCUP111-RPL17A +intron-GA5-TurboID-2xHA	CEN, LEU2, PCUP1, TADH1, C-terminal TurboID, RPL17A +intron	This study	S1
pDK9356	pCUP111-RPL18A +intron-GA5-TurboID-2xHA	CEN, LEU2, PCUP1, TADH1, C-terminal TurboID, RPL18A +intron	This study	S1
pDK9358	pCUP111-RPL19B Δintron-GA5-TurboID-2xHA	CEN, LEU2, PCUP1, TADH1, C-terminal TurboID, RPL19B Δintron	This study	S1
pDK9360	pCUP111-RPL20A Δintron-GA5-TurboID-2xHA	CEN, LEU2, PCUP1, TADH1, C-terminal TurboID, RPL20A Δintron	This study	S1
pDK9361	pCUP111-RPL21A +intron-GA5-TurboID-2xHA	CEN, LEU2, PCUP1, TADH1, C-terminal TurboID, RPL21A +intron	This study	S1
pDK9362	pCUP111-RPL22A +intron-GA5-TurboID-2xHA	CEN, LEU2, PCUP1, TADH1, C-terminal TurboID, RPL22A +intron	This study	S1
pDK9364	pCUP111-RPL23B Δintron-GA5-TurboID-2xHA	CEN, LEU2, PCUP1, TADH1, C-terminal TurboID, RPL23B Δintron	This study	S1, S6
pDK9365	pCUP111-RPL24B-GA5-TurboID-2xHA	CEN, LEU2, PCUP1, TADH1, C-terminal TurboID, RPL24B	This study	S1
pDK9366	pCUP111-RPL25 Δintron-GA5-TurboID-2xHA	CEN, LEU2, PCUP1, TADH1, C-terminal TurboID, RPL25 Δintron	This study	S1
pDK9368	pCUP111-RPL26A Δintron-GA5-TurboID-2xHA	CEN, LEU2, PCUP1, TADH1, C-terminal TurboID, RPL26A Δintron	This study	S1
pDK9369	pCUP111-RPL27A Δintron-GA5-TurboID-2xHA	CEN, LEU2, PCUP1, TADH1, C-terminal TurboID, RPL27A Δintron	This study	S1
pDK9371	pCUP111-RPL28 +intron-GA5-TurboID-2xHA	CEN, LEU2, PCUP1, TADH1, C-terminal TurboID, RPL28 +intron	This study	S1
pDK9372	pCUP111-RPL29-GA5-TurboID-2xHA	CEN, LEU2, PCUP1, TADH1, C-terminal TurboID, RPL29	This study	S1
pDK9374	pCUP111-RPL30 Δintron-GA5-TurboID-2xHA	CEN, LEU2, PCUP1, TADH1, C-terminal TurboID, RPL30 Δintron	This study	F2B, S1
pDK9375	pCUP111-RPL31A +intron-GA5-TurboID-2xHA	CEN, LEU2, PCUP1, TADH1, C-terminal TurboID, RPL31A +intron	This study	S1
pDK9376	pCUP111-RPL32-GA5-TurboID-2xHA	CEN, LEU2, PCUP1, TADH1, C-terminal TurboID, RPL32	This study	S1
pDK9378	pCUP111-RPL33A Δintron-GA5-TurboID-2xHA	CEN, LEU2, PCUP1, TADH1, C-terminal TurboID, RPL33A Δintron	This study	S1
pDK9379	pCUP111-RPL34A +intron-GA5-TurboID-2xHA	CEN, LEU2, PCUP1, TADH1, C-terminal TurboID, RPL34A +intron	This study	S1
pDK9381	pCUP111-RPL35A Δintron-GA5-TurboID-2xHA	CEN, LEU2, PCUP1, TADH1, C-terminal TurboID, RPL35A Δintron	This study	S1
pDK9382	pCUP111-RPL36B +intron-GA5-TurboID-2xHA	CEN, LEU2, PCUP1, TADH1, C-terminal TurboID, RPL36B +intron	This study	S1
pDK9384	pCUP111-RPL37A Δintron-GA5-TurboID-2xHA	CEN, LEU2, PCUP1, TADH1, C-terminal TurboID, RPL37A Δintron	This study	S1
pDK9385	pCUP111-RPL38-GA5-TurboID-2xHA	CEN, LEU2, PCUP1, TADH1, C-terminal TurboID, RPL38	This study	F2A, S1
pDK9386	pCUP111-RPL39 Δintron-GA5-TurboID-2xHA	CEN, LEU2, PCUP1, TADH1, C-terminal TurboID, RPL39 Δintron	This study	S1
pDK9388	pCUP111-UBI1 Δintron-GA5-TurboID-2xHA	CEN, LEU2, PCUP1, TADH1, C-terminal TurboID, UBI1 Δintron	This study	F2D, S1
pDK9389	pCUP111-RPL41B-GA5-TurboID-2xHA	CEN, LEU2, PCUP1, TADH1, C-terminal TurboID, RPL41B	This study	S1
pDK9390	pCUP111-RPL42A Δintron-GA5-TurboID-2xHA	CEN, LEU2, PCUP1, TADH1, C-terminal TurboID, RPL42A Δintron	This study	S1
pDK9392	pCUP111-RPL43A Δintron-GA5-TurboID-2xHA	CEN, LEU2, PCUP1, TADH1, C-terminal TurboID, RPL43A Δintron	This study	S1
pDK9393	pCUP111-RPP0-GA5-TurboID-2xHA	CEN, LEU2, PCUP1, TADH1, C-terminal TurboID, RPP0	This study	S1
pDK9394	pCUP111-RPP1A-GA5-TurboID-2xHA	CEN, LEU2, PCUP1, TADH1, C-terminal TurboID, RPP1A	This study	S1
pDK9395	pCUP111-RPP1B +intron-GA5-TurboID-2xHA	CEN, LEU2, PCUP1, TADH1, C-terminal TurboID, RPP1B +intron	This study	S1
pDK9396	pCUP111-RPP2A-GA5-TurboID-2xHA	CEN, LEU2, PCUP1, TADH1, C-terminal TurboID, RPP2A	This study	S1
pDK9397	pCUP111-RPP2B-GA5-TurboID-2xHA	CEN, LEU2, PCUP1, TADH1, C-terminal TurboID, RPP2B	This study	S1
pDK9398	pCUP111-RLP7-GA5-TurboID-2xHA	CEN, LEU2, PCUP1, TADH1, C-terminal TurboID, RLP7	This study	S1
pDK9399	pCUP111-RLP24-GA5-TurboID-2xHA	CEN, LEU2, PCUP1, TADH1, C-terminal TurboID, RLP24	This study	S1
pDK9933	pCUP111-TurboID -GA5-yEGFP.	CEN, LEU2, PCUP1, TADH1, N-terminal TurboID, yEGFP	This study	F2C, F3, F8C, S1, S2A, S6, S8
pDK9934	pCUP111-SV40NLS-TurboID-GA5-yEGFP	CEN, LEU2, PCUP1, TADH1, N-terminal TurboID, yEGFP, SV40NLS	This study	F2C, F3, F8C, S1, S2A, S6, S8
pDK9935	pCUP111-TurboID-GA5-RPL1B	CEN, LEU2, PCUP1, TADH1, N-terminal TurboID, RPL1B	This study	F3A, S1
pDK9937	pCUP111-TurboID-GA5-RPL2B Δintron	CEN, LEU2, PCUP1, TADH1, N-terminal TurboID, RPL2B Δintron	This study	S1
pDK9938	pCUP111-TurboID-GA5-RPL3	CEN, LEU2, PCUP1, TADH1, N-terminal TurboID, RPL3	This study	S1, S6
pBP1366	pCUP111-TurboID-GA5-RPL4A	CEN, LEU2, PCUP1, TADH1, N-terminal TurboID, RPL4A	This study	S1, S6
pDK9939	pCUP111-TurboID-GA5-RPL5	CEN, LEU2, PCUP1, TADH1, N-terminal TurboID, RPL5	This study	S1, S6
pDK9941	pCUP111-TurboID-GA5-RPL6A Δintron	CEN, LEU2, PCUP1, TADH1, N-terminal TurboID, RPL6A Δintron	This study	F2C, S1
pDK9943	pCUP111-TurboID-GA5-RPL7A Δintron	CEN, LEU2, PCUP1, TADH1, N-terminal TurboID, RPL7A Δintron	This study	S1
pDK9944	pCUP111-TurboID-GA5-RPL8A	CEN, LEU2, PCUP1, TADH1, N-terminal TurboID, RPL8A	This study	S1
pDK9945	pCUP111-TurboID-GA5-RPL9A	CEN, LEU2, PCUP1, TADH1, N-terminal TurboID, RPL9A	This study	S1
pDK9946	pCUP111-TurboID-GA5-RPL10	CEN, LEU2, PCUP1, TADH1, N-terminal TurboID, RPL10	This study	S1, S6
pDK9947	pCUP111-TurboID-GA5-RPL11B	CEN, LEU2, PCUP1, TADH1, N-terminal TurboID, RPL11B	This study	S1, S6
pDK9948	pCUP111-TurboID-GA5-RPL12B	CEN, LEU2, PCUP1, TADH1, N-terminal TurboID, RPL12B	This study	S1
pDK9950	pCUP111-TurboID-GA5-RPL13B Δintron	CEN, LEU2, PCUP1, TADH1, N-terminal TurboID, RPL13B Δintron	This study	S1
pDK9951	pCUP111-TurboID-GA5-RPL14A Δintron	CEN, LEU2, PCUP1, TADH1, N-terminal TurboID, RPL14A Δintron	This study	S1
pDK9952	pCUP111-TurboID-GA5-RPL15A	CEN, LEU2, PCUP1, TADH1, N-terminal TurboID, RPL15A	This study	S1
pDK9954	pCUP111-TurboID-GA5-RPL16B Δintron	CEN, LEU2, PCUP1, TADH1, N-terminal TurboID, RPL16B Δintron	This study	S1
pDK9956	pCUP111-TurboID-GA5-RPL17A Δintron	CEN, LEU2, PCUP1, TADH1, N-terminal TurboID, RPL17A Δintron	This study	S1
pDK9958	pCUP111-TurboID-GA5-RPL18A Δintron	CEN, LEU2, PCUP1, TADH1, N-terminal TurboID, RPL18A Δintron	This study	S1
pDK9960	pCUP111-TurboID-GA5-RPL19B Δintron	CEN, LEU2, PCUP1, TADH1, N-terminal TurboID, RPL19B Δintron	This study	S1
pDK9962	pCUP111-TurboID-GA5-RPL20A Δintron	CEN, LEU2, PCUP1, TADH1, N-terminal TurboID, RPL20A Δintron	This study	S1
pDK9964	pCUP111-TurboID-GA5-RPL21A Δintron	CEN, LEU2, PCUP1, TADH1, N-terminal TurboID, RPL21A Δintron	This study	S1
pDK9965	pCUP111-TurboID-GA5-RPL22A Δintron	CEN, LEU2, PCUP1, TADH1, N-terminal TurboID, RPL22A Δintron	This study	S1
pDK9967	pCUP111-TurboID-GA5-RPL23B Δintron	CEN, LEU2, PCUP1, TADH1, N-terminal TurboID, RPL23B Δintron	This study	S1, S6
pDK9968	pCUP111-TurboID-GA5-RPL24B	CEN, LEU2, PCUP1, TADH1, N-terminal TurboID, RPL24B	This study	S1
pDK9969	pCUP111-TurboID-GA5-RPL25 Δintron	CEN, LEU2, PCUP1, TADH1, N-terminal TurboID, RPL25 Δintron	This study	S1
pDK9971	pCUP111-TurboID-GA5-RPL26A Δintron	CEN, LEU2, PCUP1, TADH1, N-terminal TurboID, RPL26A Δintron	This study	S1
pDK9972	pCUP111-TurboID-GA5-RPL27A Δintron	CEN, LEU2, PCUP1, TADH1, N-terminal TurboID, RPL27A Δintron	This study	S1
pDK9975	pCUP111-TurboID-GA5-RPL28 Δintron	CEN, LEU2, PCUP1, TADH1, N-terminal TurboID, RPL28 Δintron	This study	S1
pDK9976	pCUP111-TurboID-GA5-RPL29	CEN, LEU2, PCUP1, TADH1, N-terminal TurboID, RPL29	This study	S1
pDK9978	pCUP111-TurboID-GA5-RPL30 Δintron	CEN, LEU2, PCUP1, TADH1, N-terminal TurboID, RPL30 Δintron	This study	S1
pDK9980	pCUP111-TurboID-GA5-RPL31A Δintron	CEN, LEU2, PCUP1, TADH1, N-terminal TurboID, RPL31A Δintron	This study	S1
pDK9981	pCUP111-TurboID-GA5-RPL32	CEN, LEU2, PCUP1, TADH1, N-terminal TurboID, RPL32	This study	S1
pDK9983	pCUP111-TurboID-GA5-RPL33A Δintron	CEN, LEU2, PCUP1, TADH1, N-terminal TurboID, RPL33A Δintron	This study	S1
pDK9985	pCUP111-TurboID-GA5-RPL34B Δintron	CEN, LEU2, PCUP1, TADH1, N-terminal TurboID, RPL34B Δintron	This study	S1
pDK9987	pCUP111-TurboID-GA5-RPL35A Δintron	CEN, LEU2, PCUP1, TADH1, N-terminal TurboID, RPL35A Δintron	This study	S1
pDK9989	pCUP111-TurboID-GA5-RPL36B Δintron	CEN, LEU2, PCUP1, TADH1, N-terminal TurboID, RPL36B Δintron	This study	S1
pDK9991	pCUP111-TurboID-GA5-RPL37A Δintron	CEN, LEU2, PCUP1, TADH1, N-terminal TurboID, RPL37A Δintron	This study	S1
pDK9992	pCUP111-TurboID-GA5-RPL38	CEN, LEU2, PCUP1, TADH1, N-terminal TurboID, RPL38	This study	S1
pDK9993	pCUP111-TurboID-GA5-RPL39 Δintron	CEN, LEU2, PCUP1, TADH1, N-terminal TurboID, RPL39 Δintron	This study	S1
pDK9996	pCUP111-TurboID-GA5-RPL40A	CEN, LEU2, PCUP1, TADH1, N-terminal TurboID, RPL40A	This study	S1
pDK9997	pCUP111-TurboID-GA5-RPL41B	CEN, LEU2, PCUP1, TADH1, N-terminal TurboID, RPL41B	This study	S1
pDK9998	pCUP111-TurboID-GA5-RPL42A Δintron	CEN, LEU2, PCUP1, TADH1, N-terminal TurboID, RPL42A Δintron	This study	S1
pDK10000	pCUP111-TurboID-GA5-RPL43A Δintron	CEN, LEU2, PCUP1, TADH1, N-terminal TurboID, RPL43A Δintron	This study	S1
pDK10001	pCUP111-TurboID-GA5-RPP0	CEN, LEU2, PCUP1, TADH1, N-terminal TurboID, RPP0	This study	S1
pDK10002	pCUP111-TurboID-GA5-RPP1A	CEN, LEU2, PCUP1, TADH1, N-terminal TurboID, RPP1A	This study	S1
pDK10004	pCUP111-TurboID-GA5-RPP1B Δintron	CEN, LEU2, PCUP1, TADH1, N-terminal TurboID, RPP1B Δintron	This study	S1
pDK10005	pCUP111-TurboID-GA5-RPP2A	CEN, LEU2, PCUP1, TADH1, N-terminal TurboID, RPP2A	This study	S1
pDK10006	pCUP111-TurboID-GA5-RPP2B	CEN, LEU2, PCUP1, TADH1, N-terminal TurboID, RPP2B	This study	S1
pDK10007	pCUP111-TurboID-GA5-RLP7	CEN, LEU2, PCUP1, TADH1, N-terminal TurboID, RLP7	This study	S1
pDK10008	pCUP111-TurboID-GA5-RLP24	CEN, LEU2, PCUP1, TADH1, N-terminal TurboID, RLP24	This study	S1
pDK9708	pCUP111-RRB1-GA5-TurboID-2xHA	CEN, LEU2, PCUP1, TADH1, C-terminal TurboID, RRB1	This study	S8
pDK9709	pCUP111-ACL4-GA5-TurboID-2xHA	CEN, LEU2, PCUP1, TADH1, C-terminal TurboID, ACL4	This study	S8
pDK9710	pCUP111-SYO1-GA5-TurboID-2xHA	CEN, LEU2, PCUP1, TADH1, C-terminal TurboID, SYO1	This study	S8
pDK9727	pCUP111-SQT1-GA5-TurboID-2xHA	CEN, LEU2, PCUP1, TADH1, C-terminal TurboID, SQT1	This study	S8
pDK9711	pCUP111-BCP1-GA5-TurboID-2xHA	CEN, LEU2, PCUP1, TADH1, C-terminal TurboID, BCP1	This study	S8
pDK9731	pCUP111-TSR4-GA5-TurboID-2xHA	CEN, LEU2, PCUP1, TADH1, C-terminal TurboID, TSR4	This study	S8
pDK9712	pCUP111-YAR1-GA5-TurboID-2xHA	CEN, LEU2, PCUP1, TADH1, C-terminal TurboID, YAR1	This study	S8
pDK9728	pCUP111-TSR2-GA5-TurboID-2xHA	CEN, LEU2, PCUP1, TADH1, C-terminal TurboID, TSR2	This study	S8
pDK9507	pCUP111-YCR051W-GA5-TurboID-2xHA	CEN, LEU2, PCUP1, TADH1, C-terminal TurboID, YCR051W	This study	F3B
pDK10945	pCUP111-YNL035C-GA5-TurboID-2xHA	CEN, LEU2, PCUP1, TADH1, C-terminal TurboID, YNL035C	This study	F8C, S18F
pDK10937	pCUP111-TurboID-GA5-RRB1	CEN, LEU2, PCUP1, TADH1, N-terminal TurboID, RRB1	This study	S8
pDK10934	pCUP111-TurboID-GA5-ACL4	CEN, LEU2, PCUP1, TADH1, N-terminal TurboID, ACL4	This study	S8
pDK10935	pCUP111-TurboID-GA5-SYO1	CEN, LEU2, PCUP1, TADH1, N-terminal TurboID, SYO1	This study	S8
pDK10936	pCUP111-TurboID-GA5-SQT1	CEN, LEU2, PCUP1, TADH1, N-terminal TurboID, SQT1	This study	S8
pDK10938	pCUP111-TurboID-GA5-BCP1	CEN, LEU2, PCUP1, TADH1, N-terminal TurboID, BCP1	This study	S8
pDK10941	pCUP111-TurboID-GA5-TSR4	CEN, LEU2, PCUP1, TADH1, N-terminal TurboID, TSR4	This study	S8
pDK10939	pCUP111-TurboID-GA5-YAR1	CEN, LEU2, PCUP1, TADH1, N-terminal TurboID, YAR1	This study	S8
pDK10940	pCUP111-TurboID-GA5-TSR2-stop	CEN, LEU2, PCUP1, TADH1, N-terminal TurboID, TSR2	This study	S8
pDK10942	pCUP111-TurboID-GA5-YCR051W	CEN, LEU2, PCUP1, TADH1, N-terminal TurboID, YCR051W	This study	F3B
pDK9494	pCUP111-RPS2-GA5-TurboID-2xHA	CEN, LEU2, PCUP1, TADH1, C-terminal TurboID, RPS2	This study	S6
pDK9495	pCUP111-RPS3-GA5-TurboID-2xHA	CEN, LEU2, PCUP1, TADH1, C-terminal TurboID, RPS3	This study	S6
pDK9505	pCUP111-RPS26A-GA5-TurboID-2xHA	CEN, LEU2, PCUP1, TADH1, C-terminal TurboID, RPS26A	This study	S6
pDK10011	pCUP111-TurboID-GA5-RPS2	CEN, LEU2, PCUP1, TADH1, N-terminal TurboID, RPS2	This study	S6
pDK10012	pCUP111-TurboID-GA5-RPS3	CEN, LEU2, PCUP1, TADH1, N-terminal TurboID, RPS3	This study	S6
pDK10038	pCUP111-TurboID-GA5-RPS26A	CEN, LEU2, PCUP1, TADH1, N-terminal TurboID, RPS26A	This study	S6
pDK2481	pG4BDN22	CEN, TRP1, PADH1, TADH1, N-terminal G4BD	Lab plasmid
pDK2482	pG4ADHAN111	CEN, LEU2, PADH1, TADH1, N-terminal G4AD	Lab plasmid
pDK2965	pGAG4BDC22	CEN, TRP1, PADH1, TADH1, C-terminal G4BD	Lab plasmid
pDK2966	pGAG4ADC111	CEN, LEU2, PADH1, TADH1, C-terminal G4AD	Lab plasmid
*The genes YCR051W and YNL035C were repesctively named ACL1 and BCL1 in this publication.

## Sheet: Yeast Strains
Name	Mating type	Genotype	Source	Plasmid	Figure
YDK11-5A	MATα	leu2-3,112 trp1-1 can1-100 ura3-1 ade2-1 his3-11,15 ade3::kanMX4	Kressler et al., 1999		F1B, F2, F3, F8C, S1, S6, S8, S18F
PJ69-4A	MATa	trp1-901 leu2-3,112 ura3-52 his3-200 gal4Δ gal80Δ LYS2::GAL1-HIS3 GAL2-ADE2 met2::GAL7-lacZ	James et al., 1996		F2, F4A, F5A-C, F6E-F, F7E-G, F9E-G, F11C, S2C, S4E, S9B, S12, S16C-E, S18D, G
YKL205	MATα	rpl3::kanMX4 ade3::kanMX4	Pillet et al., 2022	pHT4467∆-RPL3	S2B
YKL500	MATα	NOP58-yEmCherry::natNT2 ade3::kanMX4	Pillet et al., 2015		F11A-B, S2A, S18E
YSF97	MATα	ycr051w::klTRP1	This study		F4C
YSF98	MATa	RPL1A YCR051W	This study		F4C
YSF99	MATa	rpl1a::HIS3MX4 ycr051w::klTRP1	This study		F4C
YSF100	MATα	rpl1a::HIS3MX4	This study		F4C
YSF118	MATα	rpl1b::HIS3MX4	This study		F4C
YSF119	MATα	RPL1B YCR051W	This study		F4C
YSF120	MATa	rpl1b::HIS3MX4 ycr051w::klTRP1	This study		F4C
YSF121	MATa	ycr051w::klTRP1	This study		F4C
YSF108	MATα	rpl1a::HIS3MX4 ycr051w::klTRP1	This study		F4D
YSF109	MATα	ycr051w::klTRP1	This study		F4D
YSF110	MATa	RPL1A YCR051W	This study		F4D
YSF111	MATa	rpl1a::HIS3MX4	This study		F4D
YSF44	MATα	YCR051W-TAP::klTRP1	This study		F4F, S19
YSF229	MATα	YCR051W-ymNeonGreen::HIS3MX4	This study		F4E
YBP1518	MATa	YNL035C-TAP::HIS3MX4	This study		F8F, S19
YSF141	MATa	ynl035c::HIS3MX4	This study		F8G
YSF191	MATa	YNL035C RPL1A	This study		F8A, S14A
YSF192	MATα	ynl035c::klTRP1	This study		F8A, S14A
YSF193	MATa	rpl1a::HIS3MX4	This study		F8A, S14A
YSF194	MATα	ynl035c::klTRP1 rpl1a::HIS3MX4	This study		F8A, S14A
YSF168	MATa	rpl1b::HIS3MX4	This study		F8B, F10E, S14B, S17
YSF169	MATα	ynl035c::klTRP1	This study		F8B, S14B
YSF170	MATα	YNL035C RPL1B	This study		F8B, S14B
YSF171	MATa	ynl035c::klTRP1 rpl1b::HIS3MX4	This study		F8B, S14B
YSF159	MATa	ycr051w::klTRP1	This study		F10A-B
YSF160	MATa	YNL035C YCR051W	This study		F10A-B, E, S17
YSF161	MATα	ynl035c::HIS3MX4	This study		F10A-B
YSF162	MATα	ynl035c::HIS3MX4 ycr051w::klTRP1	This study		F10A-B, E, S17
YSF216	MATα	rpl1a::HIS3MX4, ynl035c::natNT2, ycr051w::klTRP1	This study	YCplac33-RPL1B	F10C-D
YSF217	MATa	ynl035c::natNT2, ycr051w::klTRP1	This study	YCplac33-RPL1B	F10C-D
YSF218	MATα	rpl1a::HIS3MX4, ycr051w::klTRP1	This study	YCplac33-RPL1B	F10C-D
YSF219	MATa	ycr051w::klTRP1	This study	YCplac33-RPL1B	F10C-D
YSF293	MATα	YCR051W, YNL035C	This study		F12
YSF295	MATa	ycr051w::natNT2, ynl035c::HIS3MX4	This study		F11D-E, F12
YKL966	MATa	bcp1::HIS3MX4 ade3::kanMX4	This study	pNTAPF111-BCP1	S19
YKL969	MATa	bcp1::HIS3MX4 ade3::kanMX4	This study	pTAPC111-BCP1	S19
YKL681	MATa	ACL4-TAP-TCYC1::natNT2	Pillet et al., 2015		S19
YKL807 (YUS281)	MATa	rrb1::HIS3MX4 ade3::kanMX4	Pausch et al., 2015	YCplac111-PRRB1-NTAPF-RRB1	S19
Strains used in this study were derived from W303 (MATa/MATα leu2-3, leu2-3, 112/leu2-3, 112 trp1-1/ trp1-1 can1-100/can1-100 ura3-1/ura3-1 ade2-1/ade2-1 his3-11, 15/his3-11,15).
*The genes YCR051W and YNL035C were repesctively named ACL1 and BCL1 in this publication.
