# Supplementary material for: Exploration of the proxiOME of large subunit ribosomal proteins reveals Acl1 and Bcl1 as cooperating dedicated chaperones of Rpl1
Source: Nucleic Acids Res. 2026 Mar 30;54(6):gkag264. doi: 10.1093/nar/gkag264 (PMC13034042; doi:10.1093/nar/gkag264)
Supplement: gkag264_Supplemental_Files [file gkag264_supplemental_files.zip › Supplementary file 2.xlsx]

## Sheet: Run 1
Run number	Protein IDs	Majority protein IDs	Protein names	Gene names	Normalized imputed iBAQ 9295 yEGFP-TurboID	Normalized imputed iBAQ 9296 SV40NLS-yEGFP-TurboID	Average of normalized imputed GFP controls iBAQ	Normalized iBAQ 9341 RPL1B-TurboID	Normalized iBAQ 9173 RPL3-TurboID	Normalized iBAQ 9186 RPL4A-TurboID	Normalized iBAQ 9187 RPL5-TurboID	Normalized iBAQ 9345 RPL7A+i-TurboID	Normalized iBAQ 9346 RPL8-TurboID	Normalized iBAQ 9347 RPL9	Fold change iBAQ 9341 RPL1B-TurboID	Fold change iBAQ 9173 RPL3-TurboID	Fold change iBAQ 9186 RPL4A-TurboID	Fold change iBAQ 9187 RPL5-TurboID	Fold change iBAQ 9345 RPL7A+i-TurboID	Fold change iBAQ 9346 RPL8-TurboID	Fold change iBAQ 9347 RPL9
1	Q00955	Q00955	Acetyl-CoA carboxylase;Biotin carboxylase	ACC1	984.813	1329.23	1157.02	1322.31	1461.04	1552.21	1457.64	1467.61	690.348	346.653	0.192637	0.336578	0.423902	0.333216	0.343052	-0.745023	-1.73886
	P32327	P32327	Pyruvate carboxylase 2	PYC2	2142.03	2745.8	2443.91	1908.4	2485.77	2989.27	2378.58	2096.74	1046.34	890.321	-0.356832	0.0244978	0.2906	-0.0390914	-0.221044	-1.22385	-1.4568
	P46672	P46672	tRNA-aminoacylation cofactor ARC1	ARC1	2541.58	3302.8	2922.19	2225.08	2999.47	4599.88	2839.23	2663.54	1532.78	1303.43	-0.393191	0.0376566	0.654547	-0.0415508	-0.133705	-0.930896	-1.16473
	P06709	P06709	Bifunctional ligase/repressor BirA	birA	3051.19	2494.95	2773.07	2231.71	485.524	1693.14	2411.04	2333.6	2156.14	2480.8	-0.313333	-2.51387	-0.711783	-0.201829	-0.248922	-0.363035	-0.160679
	P11154	P11154	Pyruvate carboxylase 1	PYC1	360.007	392.829	376.418	275.574	367.881	431.811	361.479	311.198	160.33	120.142	-0.449898	-0.033097	0.198063	-0.0584266	-0.274504	-1.2313	-1.6476
	P46655	P46655	Glutamate--tRNA ligase, cytoplasmic	GUS1	399.841	486.089	442.965	400.387	552.685	656.553	428.75	469.767	243.315	179.271	-0.145796	0.319264	0.567719	-0.0470571	0.0847545	-0.864367	-1.30505
	P02994	P02994	Elongation factor 1-alpha	TEF1	643.714	466.325	555.02	541.666	484.25	567.964	727.034	400.216	414.24	587.287	-0.0351354	-0.196787	0.0332591	0.389483	-0.471759	-0.422073	0.0815263
	P06169;P26263;Q07471	P06169	Pyruvate decarboxylase isozyme 1	PDC1	370.357	351.721	361.039	316.048	317.527	303.097	414.742	326.552	252.308	282.557	-0.192011	-0.185276	-0.252375	0.200057	-0.144842	-0.516972	-0.353613
	P00549	P00549	Pyruvate kinase 1	CDC19	269.073	237.461	253.267	226.548	269.528	271.944	289.087	233.482	187.958	160.328	-0.160841	0.0897763	0.102654	0.190847	-0.117345	-0.430249	-0.659634
	P40509	P40509	Coatomer subunit epsilon	SEC28	484.71	462.929	473.819	407.639	643.844	995.086	575.186	501.116	316.612	171.81	-0.217046	0.442375	1.07048	0.279691	0.0808068	-0.581623	-1.46353
	P00330	P00330	Alcohol dehydrogenase 1	ADH1	337.133	246.785	291.959	372.899	221.513	251.815	340.626	171.121	221.035	230.082	0.353018	-0.398378	-0.213405	0.222422	-0.770751	-0.401493	-0.343616
	P16521	P16521	Elongation factor 3A	YEF3	116.631	77.6815	97.1562	124.41	78.8407	71.5951	106.296	67.2191	64.6804	52.4284	0.356721	-0.301366	-0.440445	0.129716	-0.531434	-0.586977	-0.889956
	P46669	P46669	DNA-directed RNA polymerase I subunit RPA43	RPA43	377.773	365.846	371.809	310.874	418.493	485.325	441.024	312.523	184.771	142.502	-0.258231	0.170642	0.384389	0.246295	-0.250599	-1.00882	-1.38358
	P10592	P10592	Heat shock protein SSA2	SSA2	108.653	108.235	108.444	217.615	77.7052	74.9808	140.679	89.8682	83.4799	85.0608	1.00482	-0.480868	-0.532357	0.375458	-0.271069	-0.377451	-0.350386
	P32324	P32324	Elongation factor 2	EFT1	70.9018	48.4823	59.6921	46.7637	40.1429	37.2165	64.2377	32.6903	35.5412	37.4354	-0.352151	-0.572395	-0.681596	0.105881	-0.868678	-0.748047	-0.673137
	P07258	P07258	Carbamoyl-phosphate synthase arginine-specific small chain	CPA1	154.017	74.3203	114.169	71.6818	45.3089	131.02	123.479	22.2271	44.9853	73.5587	-0.671488	-1.3333	0.198618	0.113098	-2.36077	-1.34364	-0.6342
	P49089	P49089	Asparagine synthetase [glutamine-hydrolyzing] 1	ASN1	106.919	64.9943	85.9564	38.9937	27.185	58.0632	72.4567	20.3109	40.4075	63.7756	-1.14036	-1.66079	-0.565981	-0.246486	-2.08135	-1.08898	-0.430601
	P11484	P11484	Heat shock protein SSB1	SSB1	91.3949	73.3053	82.3501	57.1245	66.407	70.6956	71.0594	54.2396	46.2445	44.706	-0.527662	-0.310435	-0.220149	-0.212744	-0.602425	-0.832489	-0.881301
	P10964	P10964	DNA-directed RNA polymerase I subunit RPA190	RPA190	26.6026	37.9942	32.2984	23.1544	31.4205	37.1444	6.05784	39.5768	22.4625	16.8197	-0.480179	-0.0397591	0.201681	-2.41459	0.293193	-0.523948	-0.941311
	P06105	P06105	Protein SCP160	SCP160	33.6186	17.5448	25.5817	15.6877	3.77316	5.71458	13.1544	1.66658	29.4405	6.06499	-0.705478	-2.76127	-2.1624	-0.959568	-3.94015	0.202687	-2.07654
	P35844	P35844	Protein KES1	KES1	101.856	74.0975	87.9768	60.3053	37.0478	38.0078	64.7648	23.8281	28.5394	65.8648	-0.544837	-1.24774	-1.21083	-0.441914	-1.88446	-1.62417	-0.417616
	P47035	P47035	Nucleolar protein NET1	NET1	35.0942	43.7128	39.4035	22.6115	32.5962	28.583	54.2377	41.2021	29.3745	27.4998	-0.801268	-0.273618	-0.463165	0.460973	0.0643958	-0.423757	-0.518903
	P34167	P34167	Eukaryotic translation initiation factor 4B	TIF3	75.667	31.2896	53.4783	44.7909	9.84323	21.3417	28.6762	2.51502	79.3929	25.0453	-0.255747	-2.44175	-1.32528	-0.899102	-4.41031	0.570055	-1.09442
	P00925	P00925	Enolase 2	ENO2	105.775	170.882	138.328	178.86	102.706	63.746	76.0824	22.7511	41.0421	93.6883	0.370738	-0.429571	-1.11769	-0.862462	-2.60409	-1.75292	-0.562155
	P60010	P60010	Actin	ACT1	102.587	90.0221	96.3048	85.7982	80.7164	84.2004	103.555	73.769	72.0421	58.1187	-0.16666	-0.254745	-0.193779	0.104718	-0.384592	-0.418766	-0.728604
	P40563	P40563	Altered inheritance of mitochondria protein 21	AIM21	51.1934	24.1408	37.6671	6.71055	5.12347	12.1733	16.2257	1.15325	3.07711	4.96836	-2.4888	-2.87811	-1.62959	-1.21502	-5.02953	-3.61366	-2.92246
	P15108	P15108	ATP-dependent molecular chaperone HSC82	HSC82	52.1562	39.1867	45.6714	64.7071	13.8309	8.07696	19.1519	3.42455	9.39103	19.8304	0.502631	-1.7234	-2.49941	-1.2538	-3.73731	-2.28194	-1.20358
	P09938	P09938	Ribonucleoside-diphosphate reductase small chain 1	RNR2	95.7813	91.3163	93.5488	69.7078	42.9864	48.8459	86.8704	46.6112	109.963	194.545	-0.4244	-1.12184	-0.937484	-0.106856	-1.00504	0.233231	1.05631
	P40850	P40850	Protein MKT1	MKT1	44.2346	82.1761	63.2053	37.4084	36.601	11.2831	0.271666	80.8902	23.0018	0.189228	-0.756683	-0.788162	-2.48588	-7.86207	0.355919	-1.4583	-8.38378
	P07149	P07149	Fatty acid synthase subunit beta;3-hydroxyacyl-[acyl-carrier-protein] dehydratase;Enoyl-[acyl-carrier-protein] reductase [NADH];[Acyl-carrier-protein] acetyltransferase;[Acyl-carrier-protein] malonyltransferase;S-acyl fatty acid synthase thioesterase	FAS1	16.2267	12.7932	14.51	7.48079	8.38906	7.60922	8.99894	6.68855	6.48407	6.07641	-0.955781	-0.790463	-0.931224	-0.689217	-1.11728	-1.16207	-1.25575
	P07264	P07264	3-isopropylmalate dehydratase	LEU1	41.6799	30.3544	36.0172	22.3094	17.0884	17.5019	32.5752	17.1974	20.3974	29.9486	-0.69103	-1.07566	-1.04117	-0.144912	-1.0665	-0.820297	-0.266195
	P32528	P32528	Urea amidolyase;Urea carboxylase;Allophanate hydrolase	DUR1,2	17.0967	29.1428	23.1197	26.088	19.7803	23.7455	31.5281	22.0992	8.50082	6.87695	0.174264	-0.225057	0.0385339	0.447516	-0.0651304	-1.44345	-1.74928
	P39954	P39954	Adenosylhomocysteinase	SAH1	86.9204	74.3684	80.6444	84.3034	71.9666	86.4231	103.033	71.4309	66.9716	51.2591	0.0640149	-0.164248	0.0998413	0.353463	-0.175028	-0.268025	-0.653768
	P22035	P22035	Myb-like DNA-binding protein BAS1	BAS1	35.5967	44.8447	40.2207	35.284	0.0131096	0.001	0.0450769	0.001	0.15967	0.11021	-0.188924	-11.5831	0	-9.80133	0	-7.9767	-8.51154
	P14743	P14743	Glycylpeptide N-tetradecanoyltransferase	NMT1	65.9098	30.0134	47.9616	37.4683	78.8891	56.2892	51.4291	4.52083	18.6447	43.522	-0.356209	0.717946	0.230978	0.100705	-3.40722	-1.36311	-0.140135
	P38427	P38427	Trehalose synthase complex regulatory subunit TSL1	TSL1	30.2025	18.8142	24.5083	19.6358	17.7739	21.0313	25.5156	0.001	16.9716	21.1555	-0.319788	-0.463512	-0.220736	0.0581044	0	-0.53015	-0.21224
	P00359	P00359	Glyceraldehyde-3-phosphate dehydrogenase 3	TDH3	73.4949	156.813	115.154	125.591	68.8537	37.3202	42.2993	25.4594	37.4451	75.413	0.125172	-0.741954	-1.62553	-1.44486	-2.17729	-1.62071	-0.610675
	P32589	P32589	Heat shock protein homolog SSE1	SSE1	39.6691	26.3482	33.0086	23.45	14.8846	12.652	27.2612	9.91417	15.5687	18.8959	-0.493253	-1.14902	-1.38347	-0.275992	-1.73528	-1.0842	-0.804772
	P00950	P00950	Phosphoglycerate mutase 1	GPM1	99.6438	75.4466	87.5452	161.452	62.899	34.7009	78.7938	10.1765	24.4524	54.8373	0.883008	-0.476991	-1.33506	-0.151946	-3.10479	-1.84005	-0.67487
	P38697;P39567;O42831	P38697	Inosine-5-monophosphate dehydrogenase 2	IMD2	62.3615	49.2429	55.8022	50.5754	34.8688	51.1586	67.9492	31.4915	24.3553	42.3396	-0.141887	-0.678386	-0.125344	0.284135	-0.825361	-1.19609	-0.398316
	P38749	P38749	AP-1-like transcription factor YAP3	YAP3	77.5223	1.16381	39.343	0.988097	0.313688	0.436026	1.34135	0.001	1.57527	2.21634	-5.31531	-6.97063	-6.49555	-4.87435	0	-4.64243	-4.14986
	P07284	P07284	Serine--tRNA ligase, cytoplasmic	SES1	46.0308	20.4178	33.2243	48.8091	11.5719	17.923	30.9772	5.0695	11.7628	18.0046	0.554911	-1.52161	-0.890426	-0.101032	-2.71232	-1.498	-0.883875
	P17106	P17106	Centromere-binding protein 1	CBF1	62.1131	110.506	86.3095	71.6805	73.8859	33.8195	103.643	67.8771	100.687	142.665	-0.267938	-0.22422	-1.35166	0.264037	-0.346594	0.222283	0.725039
	P31539	P31539	Heat shock protein 104	HSP104	22.4018	14.2372	18.3195	30.4859	13.2148	9.02597	21.7784	15.0286	16.3077	12.002	0.734764	-0.471226	-1.02123	0.249518	-0.285669	-0.167826	-0.610109
	P14540	P14540	Fructose-bisphosphate aldolase	FBA1	72.0455	68.3267	70.1861	71.0803	60.7619	54.7924	86.4388	40.2943	50.3168	56.31	0.0182644	-0.208018	-0.35721	0.300494	-0.80061	-0.480144	-0.317793
	P14907	P14907	Nucleoporin NSP1	NSP1	27.6432	23.0488	25.346	8.69146	3.50817	2.4938	12.0543	2.71365	12.1658	27.3905	-1.54409	-2.85297	-3.34534	-1.07221	-3.22345	-1.05893	0.11192
	P16861	P16861	ATP-dependent 6-phosphofructokinase subunit alpha	PFK1	20.39	10.6549	15.5224	7.5282	6.53441	8.17456	11.9676	7.13136	8.22234	6.62	-1.04398	-1.24823	-0.925143	-0.375218	-1.12211	-0.916735	-1.22945
	P32499	P32499	Nucleoporin NUP2	NUP2	24.9367	50.1314	37.534	15.7833	23.5109	11.1467	40.7844	18.8333	41.5458	91.8943	-1.2498	-0.674869	-1.75158	0.119818	-0.99491	0.146503	1.29178
	P04147	P04147	Polyadenylate-binding protein, cytoplasmic and nuclear	PAB1	34.1127	22.1328	28.1227	11.3043	10.4823	9.90735	18.1756	6.14612	9.38278	12.7612	-1.31486	-1.42379	-1.50517	-0.629732	-2.19399	-1.58365	-1.13998
	P38720;P53319	P38720	6-phosphogluconate dehydrogenase, decarboxylating 1	GND1	38.1541	29.6434	33.8988	39.2282	30.1511	39.1326	44.8276	31.2188	30.0421	24.9344	0.21066	-0.16902	0.207139	0.403154	-0.118816	-0.174245	-0.443097
	P54115	P54115	Magnesium-activated aldehyde dehydrogenase, cytosolic	ALD6	35.742	25.3923	30.5672	32.4217	24.6786	34.2636	36.8642	19.4198	19.5971	19.3191	0.0849776	-0.308721	0.164692	0.270236	-0.654455	-0.641345	-0.661956
	P00560	P00560	Phosphoglycerate kinase	PGK1	36.8792	71.2754	54.0773	58.4091	42.259	34.5589	34.862	22.8136	31.5879	41.1759	0.11117	-0.355764	-0.645967	-0.633365	-1.24513	-0.77565	-0.393222
	P06106	P06106	Protein MET17;O-acetylhomoserine sulfhydrylase;O-acetylserine sulfhydrylase	MET17	45.0426	26.0979	35.5702	44.7208	9.81016	9.32172	25.4218	7.56853	13.0604	21.9555	0.330277	-1.85832	-1.932	-0.484603	-2.23259	-1.44547	-0.69609
	P05759;P0CG63	P05759;P0CG63	Ubiquitin-40S ribosomal protein S31;Ubiquitin;40S ribosomal protein S31;Polyubiquitin;Ubiquitin	RPS31;UBI4	158.573	145.659	152.116	283.131	95.3404	83.2717	222.71	152.583	153.828	166.607	0.896297	-0.674013	-0.869274	0.549991	0.00442189	0.0161439	0.131275
	P10659	P10659	S-adenosylmethionine synthase 1	SAM1	46.5014	43.6646	45.083	34.2288	53.7846	65.2721	25.9648	29.7565	4.75788	22.4056	-0.397373	0.25461	0.533882	-0.796027	-0.599379	-3.24419	-1.00872
	Q03834	Q03834	DNA mismatch repair protein MSH6	MSH6	12.983	18.0509	15.517	12.4528	26.3528	39.7931	7.46737	1.99179	4.75256	6.37674	-0.317375	0.764109	1.35867	-1.05518	-2.96171	-1.70707	-1.28296
	P06634;P24784	P06634	ATP-dependent RNA helicase DED1	DED1	26.5285	12.126	19.3272	14.1674	4.69638	8.0028	15.7596	2.80078	14.8187	18.9856	-0.448063	-2.04102	-1.27206	-0.294401	-2.78673	-0.383219	-0.0257329
	P17255	P17255	V-type proton ATPase catalytic subunit A;Endonuclease PI-SceI	VMA1	13.9121	8.60007	11.2561	17.4566	4.65105	3.94842	11.2619	3.30757	4.27692	6.85232	0.633067	-1.27507	-1.51135	0.000751871	-1.76686	-1.39606	-0.716039
	Q05506;P38714	Q05506	Arginine--tRNA ligase, cytoplasmic		20.3581	11.1364	15.7473	4.5827	1.32124	1.37401	7.17519	0.543934	1.66749	3.28142	-1.78083	-3.57514	-3.51863	-1.13401	-4.85553	-3.23935	-2.26271
	P25694	P25694	Cell division control protein 48	CDC48	18.2647	9.18789	13.7263	14.6746	4.09703	1.78121	9.76212	3.24633	5.75055	6.68964	0.0963761	-1.74429	-2.94601	-0.491678	-2.08006	-1.25517	-1.03694
	P00815	P00815	Histidine biosynthesis trifunctional protein;Phosphoribosyl-AMP cyclohydrolase;Phosphoribosyl-ATP pyrophosphohydrolase;Histidinol dehydrogenase	HIS4	23.1265	10.8006	16.9635	17.8172	9.68597	3.49376	14.9186	3.35905	4.89954	5.81187	0.0708372	-0.808467	-2.27958	-0.185319	-2.33631	-1.79172	-1.54536
	P17967	P17967	Protein disulfide-isomerase	PDI1	28.9003	28.8842	28.8923	122.619	10.1856	7.98206	25.1707	10.9128	32.5733	42.5418	2.08543	-1.50415	-1.85585	-0.19894	-1.40466	0.173004	0.558197
	P19097	P19097	Fatty acid synthase subunit alpha;Acyl carrier;3-oxoacyl-[acyl-carrier-protein] reductase;3-oxoacyl-[acyl-carrier-protein] synthase	FAS2	7.64742	4.99883	6.32313	4.10187	5.22524	4.45314	5.46737	5.42198	3.97692	3.93403	-0.624355	-0.275141	-0.505816	-0.209791	-0.221819	-0.668985	-0.68463
	P48582	P48582	Vacuolar-sorting protein BRO1	BRO1	14.2205	6.91381	10.5671	2.60944	0.684102	4.10396	6.22621	0.0550058	1.26804	2.36011	-2.01778	-3.94923	-1.3645	-0.76316	-7.58579	-3.05891	-2.16266
	P53600	P53600	Coatomer subunit zeta	RET3	93.8595	38.6489	66.2542	9.02395	3.00802	7.09616	20.1884	3.34275	11.0833	19.3175	-2.87618	-4.46113	-3.2229	-1.71449	-4.3089	-2.57962	-1.77811
	Q08971	Q08971	Protein PBDC1 homolog	YPL225W	73.644	66.0327	69.8383	43.7013	114.213	105.644	45.9445	21.4168	63.12	68.6292	-0.676341	0.709632	0.597127	-0.604128	-1.70528	-0.145922	-0.0251961
	P20676	P20676	Nucleoporin NUP1	NUP1	14.3667	30.7601	22.5634	10.4835	9.65259	3.91033	18.3074	8.02717	18.4057	42.8631	-1.10587	-1.225	-2.52863	-0.30156	-1.49102	-0.293836	0.925749
	P41277	P41277	Glycerol-1-phosphate phosphohydrolase 1	GPP1	45.9839	61.6537	53.8188	85.6759	56.012	80.3075	60.4448	46.6096	60.9441	39.1421	0.67078	0.0576267	0.577425	0.167509	-0.207481	0.179378	-0.459387
	Q12271	Q12271	Polyphosphatidylinositol phosphatase INP53;SAC1-like phosphoinositide phosphatase;Phosphatidylinositol 4,5-bisphosphate 5-phosphatase	INP53	11.6668	3.59891	7.63287	0.561751	0.0743762	0.737365	1.77246	0.001	0.0718214	1.28484	-3.76422	-6.68124	-3.37177	-2.10647	0	-6.73167	-2.57064
	P16862	P16862	ATP-dependent 6-phosphofructokinase subunit beta	PFK2	15.1045	8.21554	11.66	4.8372	6.34587	5.95532	8.87248	3.66735	3.78626	3.51537	-1.26933	-0.877683	-0.96932	-0.394162	-1.66876	-1.62272	-1.72982
	P47160	P47160	Epsin-3	ENT3	37.1585	16.021	26.5898	5.12674	2.2898	5.31468	8.37823	0.216513	3.22509	9.85648	-2.37476	-3.53758	-2.32281	-1.66615	-6.94027	-3.04346	-1.43173
	P31373	P31373	Cystathionine gamma-lyase	CYS3	41.3237	27.1224	34.2231	27.9359	8.30793	8.32695	23.2225	5.94612	17.8773	40.4632	-0.292851	-2.04241	-2.03911	-0.559446	-2.52495	-0.936841	0.24164
	P00958	P00958	Methionine--tRNA ligase, cytoplasmic	MES1	13.8605	7.13289	10.4967	2.59733	14.6536	10.2549	6.80978	7.737	4.65513	2.42942	-2.01483	0.481323	-0.0336153	-0.624255	-0.44009	-1.17304	-2.11125
	P05030;P19657	P05030;P19657	Plasma membrane ATPase 1;Plasma membrane ATPase 2	PMA1;PMA2	20.839	16.4899	18.6645	12.2878	13.3124	12.5623	31.72	19.4655	18.1227	17.4704	-0.603071	-0.487528	-0.571191	0.765099	0.0606238	-0.0424964	-0.0953793
	Q08972	Q08972	[NU+] prion formation protein 1	NEW1	9.52189	3.96157	6.74173	12.3073	2.89399	5.00316	15.1574	2.00596	9.99908	3.92539	0.868321	-1.22006	-0.43028	1.16883	-1.74883	0.568677	-0.780285
	P22803	P22803	Thioredoxin-2	TRX2	75.111	96.4641	85.7876	96.7465	47.4315	138.819	75.6438	48.3888	101.474	109.614	0.173441	-0.854923	0.694367	-0.181547	-0.826096	0.242275	0.353595
	P15180	P15180	Lysine--tRNA ligase, cytoplasmic	KRS1	22.0118	11.3446	16.6782	14.3407	10.6106	11.4341	18.7938	7.59198	8.97692	10.2055	-0.21785	-0.652454	-0.544621	0.17229	-1.13542	-0.893672	-0.708619
	P09436	P09436	Isoleucine--tRNA ligase, cytoplasmic	ILS1	9.37377	6.04929	7.71153	6.50843	6.20925	4.6745	9.893	6.29708	6.40888	4.22344	-0.244708	-0.312598	-0.722207	0.35939	-0.292335	-0.266945	-0.8686
	P32471	P32471	Elongation factor 1-beta	EFB1	52.8124	32.0034	42.4079	13.52	52.6621	25.1206	23.9202	6.87149	17.4341	24.8031	-1.64924	0.31243	-0.755462	-0.826102	-2.62564	-1.28242	-0.773815
	P38219	P38219	Obg-like ATPase 1	OLA1	23.9561	16.3125	20.1343	22.2738	23.6432	19.7964	30.3405	10.7931	15.2903	20.0163	0.145688	0.231766	-0.0244155	0.591586	-0.899551	-0.397041	-0.00848105
	P41940	P41940	Mannose-1-phosphate guanyltransferase	PSA1	25.0286	19.671	22.3498	22.953	24.9448	24.6202	31.5741	19.2096	20.6264	19.4178	0.0384211	0.158474	0.139578	0.498479	-0.218436	-0.115772	-0.202886
	P06168	P06168	Ketol-acid reductoisomerase, mitochondrial	ILV5	28.4691	26.443	27.4561	20.0041	44.0686	14.5992	25.535	12.5203	16.8342	17.8284	-0.456831	0.682627	-0.911236	-0.104648	-1.13286	-0.705726	-0.622946
	P32449	P32449	Phospho-2-dehydro-3-deoxyheptonate aldolase, tyrosine-inhibited	ARO4	36.0045	20.8895	28.447	13.924	10.8929	17.0096	25.9153	7.51156	19.2546	36.2318	-1.03071	-1.38489	-0.741928	-0.134474	-1.92109	-0.563076	0.348977
	P10591	P10591	Heat shock protein SSA1	SSA1	15.2901	8.75425	12.0222	25.9886	5.31911	4.56246	16.881	8.35315	8.01777	8.11914	1.11218	-1.17644	-1.39782	0.489697	-0.525309	-0.584428	-0.566302
	P37291	P37291	Serine hydroxymethyltransferase, cytosolic	SHM2	19.4263	18.773	19.0996	4.80177	18.5739	13.8799	11.9155	6.15892	6.76392	7.31208	-1.99191	-0.0402676	-0.460547	-0.680709	-1.63279	-1.49761	-1.38519
	P07259	P07259	Protein URA2;Glutamine-dependent carbamoyl-phosphate synthase;Aspartate carbamoyltransferase	URA2	4.23784	6.20043	5.21914	8.23599	4.35412	5.19837	7.02927	6.88764	5.1467	6.45772	0.658131	-0.261429	-0.00575209	0.429564	0.400199	-0.0201622	0.307214
	Q05785	Q05785	Epsin-2	ENT2	23.494	11.9864	17.7402	4.92156	1.78175	2.59907	9.26335	2.93437	9.42216	16.1894	-1.84983	-3.31566	-2.77095	-0.937413	-2.5959	-0.912889	-0.131974
	Q03558	Q03558	NADPH dehydrogenase 2	OYE2	28.5882	23.2028	25.8955	27.2681	37.3784	20.525	25.0327	6.42716	9.89011	17.5137	0.0745128	0.529505	-0.335319	-0.048886	-2.01045	-1.38864	-0.564221
	P10961	P10961	Heat shock factor protein	HSF1	12.6371	18.0234	15.3303	21.0325	11.9669	5.28876	28.4825	17.5295	15.0897	18.7034	0.45624	-0.357332	-1.53538	0.893694	0.1934	-0.0228132	0.28692
	P38011	P38011	Guanine nucleotide-binding protein subunit beta-like protein	ASC1	31.2993	22.4808	26.8901	16.8678	26.2657	12.9428	13.1995	10.8886	14.8397	16.2163	-0.6728	-0.0338924	-1.05492	-1.02659	-1.30426	-0.857607	-0.729632
	P15891	P15891	Actin-binding protein	ABP1	13.4611	7.05849	10.2598	1.74464	0.975855	2.33668	3.15785	0.148711	0.614863	1.42869	-2.55601	-3.39419	-2.13447	-1.69999	-6.10835	-4.0606	-2.84424
	P35207	P35207	Antiviral helicase SKI2	SKI2	7.3179	3.25632	5.28711	2.53591	0.299221	0.483297	4.5214	0.0461862	0.851548	0.7688	-1.05998	-4.1432	-3.4515	-0.225709	-6.83887	-2.63432	-2.7818
	P08566	P08566	Pentafunctional AROM polypeptide;3-dehydroquinate synthase;3-phosphoshikimate 1-carboxyvinyltransferase;Shikimate kinase;3-dehydroquinate dehydratase;Shikimate dehydrogenase	ARO1	5.95875	3.52217	4.74046	6.44994	2.8906	2.09271	6.61788	2.8774	3.86529	2.38278	0.444258	-0.713658	-1.17965	0.481343	-0.72026	-0.294449	-0.992382
	P05694	P05694	5-methyltetrahydropteroyltriglutamate--homocysteine methyltransferase	MET6	11.3275	10.3905	10.859	12.6259	6.75312	1.12184	4.49664	0.788886	1.51016	5.55704	0.217498	-0.68526	-3.27495	-1.27197	-3.78292	-2.84611	-0.966497
	P54964	P54964	Oligoribonuclease, mitochondrial	REX2	30.0806	21.0436	25.5621	23.3825	13.8835	15.5922	18.272	10.247	17.3571	21.1123	-0.128579	-0.880637	-0.713185	-0.484371	-1.31881	-0.558477	-0.275924
	P39676	P39676	Flavohemoprotein	YHB1	26.7011	18.0042	22.3526	66.2848	10.9416	13.7041	31.9703	6.87713	12.9185	19.2547	1.56823	-1.03062	-0.705839	0.516288	-1.70057	-0.791005	-0.215235
	Q12680	Q12680	Glutamate synthase [NADH]	GLT1	4.55789	1.98374	3.27082	2.02284	0.763778	0.721947	2.22984	0.192553	0.550568	0.90769	-0.693271	-2.09843	-2.17969	-0.552712	-4.08632	-2.57066	-1.84938
	P10664	P10664	60S ribosomal protein L4-A	RPL4A	26.5857	29.6846	28.1352	28.3972	56.562	1791.04	59.3385	621.909	71.7143	46.2815	0.0133734	1.00746	5.99228	1.07659	4.46626	1.34989	0.71806
	P15625	P15625	Phenylalanine--tRNA ligase alpha subunit	FRS2	16.1536	5.90722	11.0304	12.6951	6.95586	10.2006	12.8794	2.39926	5.17115	7.23657	0.202785	-0.665184	-0.112827	0.223579	-2.20082	-1.09293	-0.608107
	P39935	P39935	Eukaryotic initiation factor 4F subunit p150	TIF4631	11.1175	6.49902	8.80824	5.343	1.54678	2.12705	5.4014	0.453667	5.04945	2.51871	-0.721203	-2.50958	-2.05	-0.705521	-4.27915	-0.802728	-1.80617
	P38260	P38260	Hsp70 nucleotide exchange factor FES1	FES1	28.4363	14.5342	21.4853	24.6225	8.31551	13.5337	21.0479	8.34507	28.7619	49.7912	0.196627	-1.36947	-0.666797	-0.0296701	-1.36435	0.420811	1.21254
	Q03161	Q03161	Glucose-6-phosphate 1-epimerase		21.6096	28.5349	25.0723	23.9101	17.79	35.2419	22.2692	8.57767	24.6886	32.6038	-0.0684734	-0.495023	0.491198	-0.171043	-1.54743	-0.0222446	0.378946
	Q12122	Q12122	Homocitrate synthase, mitochondrial	LYS21	19.5941	25.1599	22.377	70.4546	22.7609	16.094	64.8364	34.7619	50.4249	53.3067	1.65468	0.0245446	-0.475496	1.53479	0.635492	1.17212	1.2523
	P23615	P23615	Transcription elongation factor SPT6	SPT6	6.08737	17.5132	11.8003	4.29571	5.71829	1.29169	15.8074	26.8563	34.6456	30.296	-1.45785	-1.04516	-3.19149	0.421779	1.18644	1.55385	1.36031
	P11412	P11412	Glucose-6-phosphate 1-dehydrogenase	ZWF1	14.5027	7.3997	10.9512	19.6116	0.613055	1.00561	4.38716	0.50433	1.39084	3.54065	0.840617	-4.15893	-3.44494	-1.31973	-4.44058	-2.97706	-1.629
	P41807	P41807	V-type proton ATPase subunit H	VMA13	15.3736	12.0635	13.7185	7.59281	3.41236	6.94175	11.5644	2.85531	8.34158	10.3767	-0.853422	-2.00728	-0.982756	-0.24644	-2.26441	-0.717736	-0.402774
	P38972	P38972	Phosphoribosylformylglycinamidine synthase	ADE6	6.29062	4.22481	5.25771	9.97477	1.83433	1.11363	3.85621	1.08836	1.32482	2.33173	0.923848	-1.51919	-2.23916	-0.447252	-2.27229	-1.98864	-1.17303
	P05750	P05750	40S ribosomal protein S3	RPS3	26.5942	21.4438	24.019	16.9137	27.0221	25.4407	26.0851	17.8158	26.1749	20.2487	-0.505984	0.169967	0.082963	0.11905	-0.431016	0.12401	-0.246345
	P00931	P00931	Tryptophan synthase	TRP5	10.9084	10.4958	10.7021	10.1296	10.371	16.3651	9.20676	3.79531	6.862	8.67406	-0.0793163	-0.0453446	0.612731	-0.217129	-1.49561	-0.641194	-0.303115
	P09232	P09232	Cerevisin	PRB1	17.4098	11.4764	14.4431	57.5782	1.57896	2.19503	12.4399	0.48174	2.27482	6.52165	1.99514	-3.19333	-2.71806	-0.215407	-4.90598	-2.66656	-1.14707
	P04840	P04840	Mitochondrial outer membrane protein porin 1	POR1	26.0345	17.9753	22.0049	55.6729	10.8913	7.99896	31.7872	7.80539	13.7262	17.1108	1.33915	-1.01465	-1.45994	0.530624	-1.49528	-0.680892	-0.362915
	P22768	P22768	Argininosuccinate synthase	ARG1	20.1856	14.0666	17.1261	39.9916	12.3009	7.08985	23.9423	10.6155	11.9551	12.8843	1.2235	-0.477432	-1.27237	0.483365	-0.690032	-0.51857	-0.410587
	P34110	P34110	Vacuolar protein sorting-associated protein 35	VPS35	8.32914	5.28503	6.80709	1.28599	0.0427251	0.001	0.96896	0.001	0.001	0.185102	-2.40416	-7.31581	0	-2.81253	0	0	-5.20065
	P34730	P34730	Protein BMH2	BMH2	26.5923	21.1742	23.8833	19.3987	16.4223	20.9774	32.9103	12.4016	25.5632	26.7333	-0.300037	-0.540343	-0.187164	0.46254	-0.945472	0.098067	0.162635
	P23301;P19211	P23301	Eukaryotic translation initiation factor 5A-1	HYP2	49.535	51.3609	50.4479	69.7142	56.2201	58.239	83.7593	58.6052	69.728	61.9571	0.466656	0.15629	0.207191	0.731454	0.216233	0.466943	0.296475
	P53252	P53252	Sphingolipid long chain base-responsive protein PIL1	PIL1	26.2783	15.3306	20.8044	43.3649	10.7327	6.05699	39.4756	9.83313	14.8123	21.2322	1.05964	-0.954872	-1.78022	0.924072	-1.08117	-0.490096	0.0293622
	P05738	P05738	60S ribosomal protein L9-A	RPL9A	39.1469	29.7658	34.4564	24.6926	44.2493	49.2877	43.9698	35.4534	40.4267	1207.62	-0.480694	0.360884	0.516457	0.351742	0.0411552	0.23054	5.13125
	P49090	P49090	Asparagine synthetase [glutamine-hydrolyzing] 2	ASN2	14.4099	8.19518	11.3025	9.03146	5.73233	3.09048	8.77741	5.65199	5.17674	4.86039	-0.323612	-0.979451	-1.87074	-0.364776	-0.999815	-1.12653	-1.2175
	Q3E757;P0C0W9	Q3E757;P0C0W9	60S ribosomal protein L11-B;60S ribosomal protein L11-A	RPL11B;RPL11A	42.4074	29.6915	36.0495	27.8097	33.7607	38.1272	71.789	31.5996	33.739	26.2888	-0.374389	-0.0946307	0.0808441	0.993785	-0.19007	-0.0955597	-0.455527
	P43588	P43588	Ubiquitin carboxyl-terminal hydrolase RPN11	RPN11	22.3615	14.2647	18.3131	24.7677	17.19	23.5697	29.8912	3.15859	16.1648	15.7963	0.435587	-0.0913019	0.364059	0.706847	-2.53552	-0.180016	-0.213289
	P31384	P31384	Glucose-repressible alcohol dehydrogenase transcriptional effector	CCR4	11.0462	5.43301	8.23962	0.952733	4.19009	0.001	1.82791	0.001	0.001	11.361	-3.11243	-0.975595	0	-2.17238	0	0	0.463441
	P46654;P32905	P46654;P32905	40S ribosomal protein S0-B;40S ribosomal protein S0-A	RPS0B;RPS0A	31.1887	24.2288	27.7088	16.3007	27.9576	19.979	24.9708	14.3997	21.0375	16.2244	-0.765407	0.0128995	-0.471855	-0.150099	-0.944308	-0.397375	-0.772175
	P22202	P22202	Heat shock protein SSA4	SSA4	10.945	7.5756	9.26029	17.9574	4.84412	3.56476	9.95667	5.13271	7.52408	6.15347	0.95545	-0.934824	-1.37725	0.104606	-0.851336	-0.299541	-0.589657
	P07278	P07278	cAMP-dependent protein kinase regulatory subunit	BCY1	15.413	15.7597	15.5863	6.00071	4.84476	5.72089	10.489	4.36926	11.2225	17.671	-1.37707	-1.68578	-1.44597	-0.571397	-1.83482	-0.473881	0.181108
	P04801	P04801	Threonine--tRNA ligase, cytoplasmic	THS1	9.70563	4.60728	7.15646	6.66391	1.70836	0.746089	4.91077	0.707606	1.14469	1.68694	-0.102877	-2.06663	-3.26183	-0.543296	-3.33823	-2.64429	-2.08483
	P26637	P26637	Leucine--tRNA ligase, cytoplasmic	CDC60	6.23755	4.13803	5.18779	4.33917	4.4996	3.22032	7.20101	3.63887	4.93965	3.27489	-0.257702	-0.205322	-0.687914	0.473079	-0.51163	-0.0707106	-0.663673
	P49723	P49723	Ribonucleoside-diphosphate reductase small chain 2	RNR4	18.3135	15.0706	16.6921	7.96862	4.73879	8.96961	10.7473	4.18282	15.4066	62.4015	-1.06676	-1.81657	-0.896044	-0.635193	-1.99661	-0.115614	1.90242
	Q06604	Q06604	Protein BSP1	BSP1	9.03544	4.10557	6.5705	2.98067	1.65288	4.48357	6.28794	0.001	1.20806	1.46677	-1.14037	-1.99102	-0.551357	-0.0634166	0	-2.44331	-2.16336
	P03965	P03965	Carbamoyl-phosphate synthase arginine-specific large chain	CPA2	6.1695	3.70178	4.93564	4.98069	2.83786	0.767977	5.41289	2.28806	3.41209	3.32317	0.01311	-0.798434	-2.6841	0.133164	-1.10911	-0.532582	-0.570678
	P22517	P22517	Calcium/calmodulin-dependent protein kinase II	CMK2	16.7254	6.47797	11.6017	5.62681	1.65804	5.39358	8.15989	0.10252	2.90641	2.42306	-1.04395	-2.80679	-1.10502	-0.507715	-6.82228	-1.99703	-2.25943
	Q12458	Q12458	Putative reductase 1	YPR1	17.3835	15.1036	16.2436	40.7983	5.8012	9.27663	11.0232	2.5662	7.26117	16.1437	1.32864	-1.48545	-0.808196	-0.55933	-2.66216	-1.16159	-0.00889913
	P32599;REV__P32599	P32599	Fimbrin	SAC6	8.70132	2.8528	5.77706	2.46696	1.03682	1.33409	3.4411	0.49845	1.09625	1.46318	-1.2276	-2.47817	-2.11448	-0.747465	-3.53482	-2.39777	-1.98123
	P14843	P14843	Phospho-2-dehydro-3-deoxyheptonate aldolase, phenylalanine-inhibited	ARO3	15.5573	6.86815	11.2127	13.1071	9.19501	8.64952	13.8813	5.46371	10.2509	9.59308	0.225208	-0.286215	-0.374447	0.308006	-1.03719	-0.129386	-0.225072
	P39522	P39522	Dihydroxy-acid dehydratase, mitochondrial	ILV3	11.6424	8.65261	10.1475	44.0187	11.9122	4.6222	12.615	3.88457	3.66374	6.61771	2.11699	0.231315	-1.13448	0.314007	-1.3853	-1.46974	-0.616724
	Q06408	Q06408	Transaminated amino acid decarboxylase	ARO10	9.15468	5.39093	7.27281	8.76142	4.61928	8.21942	9.74354	3.91199	4.17647	5.78252	0.268653	-0.654844	0.176525	0.421934	-0.894611	-0.80023	-0.330815
	P52910;Q01574	P52910	Acetyl-coenzyme A synthetase 2	ACS2	9.65595	9.52868	9.59231	14.2005	10.9618	8.44709	18.2764	18.4129	16.6648	13.3564	0.565992	0.192529	-0.183424	0.930035	0.940769	0.796856	0.477585
	P07806	P07806	Valine--tRNA ligase, mitochondrial	VAS1	5.045	2.86449	3.95475	3.14889	2.01206	0.819327	2.96074	0.548808	1.39222	2.21292	-0.328743	-0.974908	-2.27107	-0.417629	-2.84921	-1.5062	-0.837636
	P32582	P32582	Cystathionine beta-synthase	CYS4	11.289	5.69474	8.49188	6.42955	2.45367	3.03255	4.68217	0.908979	2.28123	2.9558	-0.401367	-1.79114	-1.48555	-0.858906	-3.22377	-1.89627	-1.52253
	P41805	P41805	60S ribosomal protein L10	RPL10	28.5582	21.6157	25.0869	33.691	48.4492	52.0626	48.9317	28.3993	41.8278	27.7738	0.425428	0.949537	1.05331	0.963834	0.178919	0.737527	0.146788
	P10081	P10081	ATP-dependent RNA helicase eIF4A	TIF1	14.8936	14.5549	14.7242	11.4838	13.2148	11.5074	12.3037	9.78545	9.1804	9.4569	-0.358596	-0.15604	-0.355634	-0.259103	-0.589482	-0.681563	-0.638753
	P38625	P38625	GMP synthase [glutamine-hydrolyzing]	GUA1	9.43189	6.59983	8.01586	9.99452	8.41519	9.25657	13.0739	6.49281	8.04332	6.6085	0.31828	0.0701382	0.207621	0.705764	-0.304013	0.0049331	-0.278535
	Q01080	Q01080	DNA-directed RNA polymerase I subunit RPA49	RPA49	16.2154	13.7461	14.9807	3.12888	4.75444	48.3815	8.70508	3.36134	12.1081	8.06548	-2.25939	-1.65576	1.69135	-0.78318	-2.156	-0.307141	-0.893276
	P38708	P38708	Putative proline--tRNA ligase YHR020W	YHR020W	7.69504	4.1863	5.94067	7.37323	4.05558	2.99806	6.28679	3.01175	2.86914	3.17206	0.311671	-0.550718	-0.986596	0.0816973	-0.980023	-1.05001	-0.905205
	P19358	P19358	S-adenosylmethionine synthase 2	SAM2	15.3258	10.4534	12.8896	23.3646	11.1426	10.9386	15.1786	7.1574	8.22408	10.1101	0.858119	-0.210127	-0.236774	0.235834	-0.848699	-0.648281	-0.350412
	P26321	P26321	60S ribosomal protein L5	RPL5	25.1364	26.4141	25.7753	29.7277	35.4285	56.4785	2138.13	37.4915	36.0174	21.5396	0.205818	0.458921	1.13171	6.37422	0.540577	0.482706	-0.258997
	P04173	P04173	3-isopropylmalate dehydrogenase	LEU2	14.2017	14.8079	14.5048	15.3768	13.9857	13.4843	17.7131	13.6143	14.2921	10.6556	0.0842186	-0.0525773	-0.105255	0.288285	-0.0914145	-0.0213137	-0.444918
	P36119	P36119	Uncharacterized protein YKR023W	YKR023W	9.90626	4.4978	7.20203	2.90102	0.733811	1.49878	5.20233	0.001	0.820989	1.7459	-1.31184	-3.29492	-2.26461	-0.469245	0	-3.13297	-2.04443
	P17076	P17076	60S ribosomal protein L8-A	RPL8A	19.7535	12.8257	16.2896	10.1762	24.2464	19.5782	30.0539	41.6698	1527.38	20.5105	-0.678744	0.57382	0.265302	0.883605	1.35505	6.55097	0.332412
	P47018	P47018	Maintenance of telomere capping protein 1	MTC1	9.4844	4.26194	6.87317	0.953969	0.100402	1.19363	2.107	0.001	0.276392	0.592547	-2.84896	-6.09712	-2.52561	-1.70578	0	-4.63619	-3.53597
	P32419	P32419	Malate dehydrogenase, peroxisomal	MDH3	13.1687	8.40355	10.7861	26.9342	3.82558	3.88914	8.1827	0.23662	3.88214	9.5515	1.32027	-1.49542	-1.47165	-0.398524	-5.51046	-1.47425	-0.175375
	P40477	P40477	Nucleoporin NUP159	NUP159	3.6566	1.77621	2.71641	0.146364	0.001	0.00809454	0.27416	0.001	0.276575	0.2232	-4.21407	0	-8.39053	-3.30861	0	-3.29596	-3.60529
	P27692	P27692	Transcription elongation factor SPT5	SPT5	5.70076	13.7545	9.72761	9.88505	10.7347	6.21027	28.0775	30.9873	30.304	27.3604	0.0231633	0.14212	-0.647429	1.52926	1.67152	1.63935	1.49193
	P26783	P26783	40S ribosomal protein S5	RPS5	25.3839	23.8547	24.6193	14.3853	18.7529	16.2141	20.6898	11.419	28.1218	22.5646	-0.775195	-0.392674	-0.602541	-0.250872	-1.10836	0.191899	-0.125727
	P47054	P47054	Nucleoporin NUP192	NUP192	3.46517	4.2988	3.88199	1.30383	5.83297	9.93102	3.31721	2.94808	3.08471	2.32912	-1.57404	0.587436	1.35515	-0.226825	-0.397019	-0.331662	-0.73701
	P53278	P53278	Uncharacterized protein YGR130C	YGR130C	6.72522	3.06845	4.89684	0.834126	0.105089	0.80738	1.01256	0.0552586	0.0946062	0.376286	-2.55351	-5.54217	-2.60053	-2.27385	-6.46951	-5.69377	-3.70195
	P23248	P23248	40S ribosomal protein S1-B	RPS1B	16.0289	13.7545	14.8917	38.7809	24.3528	19.2397	32.3337	28.576	981.777	17.5805	1.38084	0.709584	0.369578	1.11854	0.940299	6.04282	0.239473
	P21524;P21672	P21524	Ribonucleoside-diphosphate reductase large chain 1	RNR1	5.93944	2.83781	4.38862	1.49639	0.261334	0.647176	2.95631	0.001	0.383599	0.616701	-1.55229	-4.0698	-2.76154	-0.569969	0	-3.5161	-2.83113
	P16140	P16140	V-type proton ATPase subunit B	VMA2	9.14587	9.37011	9.25799	17.3929	7.33746	7.28168	15.0256	7.45946	7.37903	6.82239	0.909723	-0.335418	-0.346428	0.698656	-0.311628	-0.327268	-0.440422
	P38088	P38088	Glycine--tRNA ligase 1, mitochondrial	GRS1	6.29025	3.62132	4.95578	5.60922	3.73817	2.99445	3.78926	2.31837	2.22546	2.60205	0.178687	-0.406783	-0.72682	-0.387196	-1.096	-1.15501	-0.929462
	P05737	P05737	60S ribosomal protein L7-A	RPL7A	21.9762	13.1492	17.5627	17.5356	28.0189	45.1535	46.2398	1985.54	133.984	29.1397	-0.00222714	0.673888	1.36233	1.39662	6.82088	2.93147	0.730473
	Q06440	Q06440	Coronin-like protein	CRN1	6.85169	1.7322	4.29195	0.067405	0.001	0.0518394	0.870101	0.001	0.0234368	0.422172	-5.99263	0	-6.37144	-2.30238	0	-7.51671	-3.34573
	P0CX36;P0CX35	P0CX36;P0CX35	40S ribosomal protein S4-B;40S ribosomal protein S4-A	RPS4B;RPS4A	16.2248	15.7308	15.9778	15.9719	25.1835	25.1026	31.2779	22.4602	24.0284	18.1636	-0.000531478	0.656408	0.651766	0.969073	0.491301	0.588671	0.18498
	Q05050	Q05050	Eisosome protein 1	EIS1	5.04847	1.25901	3.15374	0.341065	0.0620393	0.138008	0.961709	0.830425	0.0455668	0.231803	-3.20895	-5.66774	-4.51424	-1.71339	-1.92514	-6.11294	-3.76609
	Q05022	Q05022	rRNA biogenesis protein RRP5	RRP5	2.69776	13.5304	8.11409	4.43398	9.25517	9.12335	15.1999	34.2272	32.4185	24.83	-0.871826	0.189832	0.169135	0.905558	2.07664	1.99832	1.61358
	P00924	P00924	Enolase 1	ENO1	12.4787	10.0524	11.2655	30.1775	2.3548	1.44624	7.15166	0.542974	1.53342	5.30865	1.42156	-2.25824	-2.96154	-0.655565	-4.37489	-2.87709	-1.0855
	Q12532	Q12532	Ribosome quality control complex subunit 2	RQC2	5.19003	12.3476	8.76884	8.41071	0.001	0.001	0.217598	0.001	2.46658	0.0494593	-0.0601581	0	0	-5.33265	0	-1.82988	-7.47
	P14126	P14126	60S ribosomal protein L3	RPL3	12.0662	9.60487	10.8355	7.5194	255.544	24.406	40.742	58.5869	36.2262	24.0251	-0.527079	4.55973	1.17147	1.91075	2.43481	1.74126	1.14877
	P17555	P17555	Adenylyl cyclase-associated protein	SRV2	9.99906	3.48517	6.74211	1.60127	0.802955	1.12184	2.35435	0.237214	0.465037	1.06556	-2.07399	-3.06981	-2.58734	-1.51787	-4.82894	-3.85778	-2.66159
	Q12118	Q12118	Small glutamine-rich tetratricopeptide repeat-containing protein 2	SGT2	13.208	4.9859	9.09696	7.0907	0.459235	1.03388	2.79245	0.001	1	1.34494	-0.359458	-4.30808	-3.13732	-1.70385	0	-3.18539	-2.75784
	P05453	P05453	Eukaryotic peptide chain release factor GTP-binding subunit	SUP35	7.78767	14.3335	11.0606	11.7374	14.4114	23.4435	9.50212	8.537	4.68553	3.26209	0.0856846	0.381783	1.08376	-0.219103	-0.373623	-1.23914	-1.76156
	P38013	P38013	Peroxiredoxin type-2	AHP1	25.637	26.8364	26.2367	43.2298	15.2322	14.1621	25.4094	8.69725	18.5366	20.3384	0.72044	-0.784464	-0.889549	-0.0462212	-1.59296	-0.501207	-0.367379
	P05150	P05150	Ornithine carbamoyltransferase	ARG3	12.7496	7.34965	10.0496	6.58426	4.82589	9.2453	12.8307	1.62545	5.99249	10.1664	-0.610049	-1.05827	-0.12035	0.352463	-2.62823	-0.745914	0.0166606
	P0CX44;P0CX43	P0CX44;P0CX43	60S ribosomal protein L1-B;60S ribosomal protein L1-A	RPL1B;RPL1A	25.3155	22.1012	23.7083	874.052	11.7048	19.8179	24.228	8.79245	19.554	16.7903	5.20425	-1.01829	-0.258593	0.0312802	-1.43106	-0.277928	-0.497762
	P0CX56;P0CX55	P0CX56;P0CX55	40S ribosomal protein S18-B;40S ribosomal protein S18-A	RPS18B;RPS18A	22.5565	17.5104	20.0334	17.6834	22.4803	16.4145	28.4268	14.0687	18.2015	15.4408	-0.180014	0.166249	-0.28744	0.50484	-0.509927	-0.138356	-0.375667
	P37303	P37303	Low specificity L-threonine aldolase	GLY1	10.0694	6.26412	8.16674	7.07171	6.32958	6.24746	13.4365	7.11506	8.21896	6.19604	-0.207702	-0.367652	-0.38649	0.718325	-0.198885	0.00919429	-0.398415
	P32481	P32481	Eukaryotic translation initiation factor 2 subunit gamma	GCD11	8.8531	6.17444	7.51377	7.30288	5.00476	5.0151	8.51565	3.81237	3.95394	3.6138	-0.0410713	-0.586237	-0.583258	0.18058	-0.978851	-0.926247	-1.05602
	P22204	P22204	Cell cycle protein kinase DBF2	DBF2	10.3844	4.76943	7.5769	6.10611	0.578862	1.08512	4.55907	0.257093	1.30229	3.34494	-0.311355	-3.71032	-2.80376	-0.732867	-4.88125	-2.54056	-1.17963
	Q07478	Q07478	ATP-dependent RNA helicase SUB2	SUB2	10.2241	15.1669	12.6955	8.07491	7.83552	6.03602	18.7319	11.1367	27.1795	37.6319	-0.652797	-0.696214	-1.07264	0.56118	-0.18899	1.0982	1.56764
	P38810	P38810	SED5-binding protein 3	SFB3	6.09075	2.49536	4.29305	2.54164	4.30864	8.08214	5.46295	0.224876	1.13883	4.44231	-0.756244	0.00522888	0.912734	0.347676	-4.2548	-1.91445	0.0493051
	P04802	P04802	Aspartate--tRNA ligase, cytoplasmic	DPS1	6.63205	5.39286	6.01245	1.95797	2.3227	2.54993	3.41431	1.75752	2.21978	3.47925	-1.61859	-1.37215	-1.2375	-0.81636	-1.77442	-1.43754	-0.789179
	P15624	P15624	Phenylalanine--tRNA ligase beta subunit	FRS1	6.58732	3.46674	5.02703	2.52061	5.68475	3.50345	4.76229	0.853578	2.50833	2.35595	-0.995931	0.17739	-0.52093	-0.07805	-2.55811	-1.00298	-1.0934
	P04807	P04807	Hexokinase-2	HXK2	7.73451	7.66913	7.70182	8.94455	4.38428	5.23827	6.79218	1.09474	3.92335	8.34217	0.21581	-0.812858	-0.55611	-0.181324	-2.81461	-0.973113	0.115223
	P21538	P21538	DNA-binding protein REB1	REB1	5.63785	14.1258	9.88182	5.32491	4.92718	2.39124	29.3155	13.316	18.9908	21.0446	-0.892021	-1.00402	-2.04702	1.56882	0.430314	0.942455	1.0906
	P39101	P39101	Protein CAJ1	CAJ1	9.45814	5.40139	7.42976	5.60846	6.7536	5.8629	7.8517	2.46262	4.50412	9.86056	-0.405712	-0.137659	-0.341701	0.0796887	-1.59312	-0.72207	0.408353
	Q04947	Q04947	Reticulon-like protein 1	RTN1	10.9262	6.15917	8.5427	4.30119	3.51591	2.96921	5.3333	1.66795	3.0087	3.23241	-0.989956	-1.28079	-1.52461	-0.679662	-2.35662	-1.50555	-1.40208
	P53622	P53622	Coatomer subunit alpha	COP1	3.43218	2.87164	3.15191	2.70425	4.06429	1.28035	4.77025	2.23855	1.73416	1.3155	-0.220996	0.366777	-1.29968	0.597839	-0.493658	-0.861991	-1.26061
	P34760;Q04120	P34760	Peroxiredoxin TSA1	TSA1	15.8264	12.239	14.0327	26.6475	6.98473	8.24918	25.4201	4.66599	19.0778	17.3016	0.925207	-1.00652	-0.766469	0.857176	-1.58854	0.443107	0.302118
	P19882	P19882	Heat shock protein 60, mitochondrial	HSP60	6.40339	6.28392	6.34365	9.12959	5.18701	2.75574	5.05262	3.89934	2.91401	3.48381	0.525236	-0.29041	-1.20288	-0.328283	-0.702083	-1.12231	-0.864647
	P28777	P28777	Chorismate synthase	ARO2	9.294	4.96128	7.12764	3.72121	0.473428	1.29228	4.86885	0.001	2.65018	5.44084	-0.937651	-3.91221	-2.46351	-0.549842	0	-1.42733	-0.389596
	P39076	P39076	T-complex protein 1 subunit beta	CCT2	7.04425	4.9485	5.99637	14.5535	3.58833	5.07326	10.1866	3.84755	4.75467	6.3743	1.27921	-0.740778	-0.241177	0.764509	-0.640149	-0.334745	0.0881757
	P25443	P25443	40S ribosomal protein S2	RPS2	15.6305	8.72756	12.179	6.06329	12.0324	22.2959	24.7214	10.9739	24.7445	14.0863	-1.00622	-0.0174738	0.872381	1.02137	-0.150322	1.02271	0.209894
	P20459	P20459	Eukaryotic translation initiation factor 2 subunit alpha	SUI2	9.65314	7.80969	8.73141	4.81247	4.06493	3.1793	5.01954	3.14808	4.05394	2.99927	-0.859436	-1.10298	-1.45751	-0.798659	-1.47174	-1.10689	-1.54161
	P06367;P39516	P06367;P39516	40S ribosomal protein S14-A;40S ribosomal protein S14-B	RPS14A;RPS14B	28.8366	22.1878	25.5122	18.8826	31.9946	32.4106	33.7115	30.8563	24.0449	20.6043	-0.43413	0.326642	0.345278	0.402054	0.274376	-0.0854592	-0.308246
	P36008	P36008	Elongation factor 1-gamma 2	TEF4	8.77285	9.90427	9.33856	10.5412	8.29309	7.05446	12.3859	7.44804	7.47674	9.40553	0.174772	-0.17129	-0.404664	0.407429	-0.32634	-0.320791	0.0103089
	P38249	P38249	Eukaryotic translation initiation factor 3 subunit A	RPG1	3.3343	1.48162	2.40796	1.96128	0.159776	0.165457	1.48965	0.122461	4.00989	0.643766	-0.296013	-3.91368	-3.86328	-0.692835	-4.29742	0.735751	-1.9032
	P23201	P23201	Protein SPA2	SPA2	2.32512	0.675248	1.50018	0.00509755	0.001	0.0136058	0.151857	0.001	0.001	0.072784	-8.20112	0	-6.78477	-3.30435	0	0	-4.36537
	P38715	P38715	NADPH-dependent aldose reductase GRE3	GRE3	8.47042	6.32931	7.39986	8.68636	4.32783	8.99509	11.1514	4.38526	5.89762	4.83161	0.231253	-0.773854	0.281638	0.591654	-0.754837	-0.327366	-0.614996
	P47068	P47068	Myosin tail region-interacting protein MTI1	BBC1	3.23709	0.657177	1.94713	0.001	0.001	0.0693183	0.292678	0.001	0.001	0.001	0	0	-4.81197	-2.73397	0	0	0
	P07244	P07244	Bifunctional purine biosynthetic protein ADE5,7;Phosphoribosylamine--glycine ligase;Phosphoribosylformylglycinamidine cyclo-ligase	ADE5,7	4.84654	3.62559	4.23606	5.67422	5.00411	4.68689	5.82499	6.86448	5.37683	4.7353	0.421697	0.24039	0.145908	0.459532	0.696428	0.344032	0.160732
	P53858	P53858	Protein BNI4	BNI4	4.12131	2.19857	3.15994	0.282315	0.127743	0.451783	0.832676	0.001	0.0311648	0.333662	-3.48452	-4.62858	-2.80619	-1.92407	0	-6.66383	-3.24344
	P40024	P40024	ABC transporter ATP-binding protein ARB1	ARB1	7.34789	6.28323	6.81556	8.49877	3.05721	4.99842	7.31739	3.69843	4.37381	2.34926	0.318421	-1.15662	-0.44736	0.102495	-0.881921	-0.639943	-1.53663
	P38075	P38075	Pyridoxamine 5-phosphate oxidase	PDX3	15.8311	6.05644	10.9437	32.251	7.05343	31.7614	12.3267	1.54091	9.84249	24.3921	1.55923	-0.633709	1.53717	0.171676	-2.82825	-0.153012	1.15631
	P35732	P35732	RNA polymerase II degradation factor 1	DEF1	11.6612	3.78443	7.72282	3.13143	0.498121	0.001	3.1965	0.001	13.0092	1.9611	-1.30231	-3.95456	0	-1.27263	0	0.752329	-1.97746
	P80210	P80210	Adenylosuccinate synthetase	ADE12	8.4167	6.22189	7.3193	5.39079	5.31637	5.26374	8.22444	3.24328	5.78681	7.34518	-0.441208	-0.461265	-0.475617	0.168213	-1.17425	-0.338936	0.00509355
	P0CX48;P0CX47	P0CX48;P0CX47	40S ribosomal protein S11-B;40S ribosomal protein S11-A	RPS11B;RPS11A	18.2722	14.4215	16.3469	29.0815	32.5479	30.1001	71.5874	56.9981	37.6484	25.4995	0.831091	0.99355	0.880754	2.13069	1.8019	1.20357	0.641454
	P07267	P07267	Saccharopepsin	PEP4	12.0006	6.39271	9.19663	31.2455	1.52646	0.943443	12.0225	1.79133	7.13901	8.2435	1.76447	-2.59092	-3.2851	0.386555	-2.36007	-0.365381	-0.157849
	P07260	P07260	Eukaryotic translation initiation factor 4E	CDC33	14.9789	6.41581	10.6974	8.34852	1.05366	3.0711	5.2164	0.12072	6.08462	4.90239	-0.357662	-3.34377	-1.80043	-1.03613	-6.46945	-0.814016	-1.1257
	P39015	P39015	Suppressor protein STM1	STM1	14.5505	10.959	12.7547	13.3556	5.4504	7.34052	13.0722	2.68776	56.4826	6.93452	0.0664099	-1.2266	-0.797081	0.0354636	-2.24656	2.14677	-0.879167
	P40054	P40054	D-3-phosphoglycerate dehydrogenase 1	SER3	8.29099	5.10679	6.69889	9.28086	3.918	3.56521	7.94579	2.22028	3.33141	4.12485	0.470336	-0.773805	-0.909934	0.246268	-1.59318	-1.00779	-0.699582
	Q3E7Y3;P0C0W1	Q3E7Y3;P0C0W1	40S ribosomal protein S22-B;40S ribosomal protein S22-A	RPS22B;RPS22A	24.5036	22.5674	23.5355	15.5208	21.8335	18.6344	25.3803	17.665	25.2079	21.2354	-0.600638	-0.108294	-0.336869	0.108868	-0.413943	0.0990358	-0.148366
	P13663	P13663	Aspartate-semialdehyde dehydrogenase	HOM2	8.55254	6.93155	7.74205	14.277	6.047	2.61936	6.4014	2.34853	5.98077	5.61388	0.882904	-0.356495	-1.5635	-0.274328	-1.72096	-0.372384	-0.463717
	P40069	P40069	Importin subunit beta-4	KAP123	3.21984	3.07588	3.14786	4.49961	2.85624	2.02394	5.56403	3.22485	16.0137	2.54905	0.515431	-0.14025	-0.637203	0.82176	0.034864	2.34687	-0.30441
	P00817	P00817	Inorganic pyrophosphatase	IPP1	9.73751	7.1014	8.41945	7.00531	3.89978	3.91146	7.4419	1.72842	4.21529	6.50314	-0.265277	-1.11034	-1.10602	-0.178055	-2.28427	-0.998093	-0.37259
	Q08601	Q08601	Metacaspase-1	MCA1	11.6518	9.43599	10.5439	7.59778	3.88187	5.56941	12.0649	5.36577	10.576	15.9039	-0.47276	-1.44158	-0.920814	0.194408	-0.974553	0.00438549	0.592975
	P02829	P02829	ATP-dependent molecular chaperone HSP82	HSP82	4.53042	2.74374	3.63708	6.16014	0.460928	0.152045	1.0902	0.073207	0.270027	1.10829	0.760182	-2.98017	-4.58022	-1.73819	-5.63466	-3.7516	-1.71444
	P34216	P34216	EH domain-containing and endocytosis protein 1	EDE1	2.75241	0.874132	1.81327	0.001	0.001	0.001	0.001	0.001	0.001	0.001	0	0	0	0	0	0	0
	P33892	P33892	Translational activator GCN1	GCN1	1.13265	0.938909	1.03578	1.67608	1.03293	1.18139	3.02467	1.13743	0.756639	0.459798	0.694369	-0.00396865	0.189772	1.54606	0.135065	-0.453041	-1.17165
	P32769	P32769	Elongation factor 1 alpha-like protein	HBS1	5.7182	2.6593	4.18875	1.65836	0.650409	1.88472	3.75486	0.001	1.08242	2.13724	-1.33676	-2.6871	-1.15217	-0.157758	0	-1.95226	-0.970768
	P39077	P39077	T-complex protein 1 subunit gamma	CCT3	4.83135	2.81966	3.8255	5.04072	3.08253	2.0848	4.55624	1.72751	2.50165	2.60768	0.397979	-0.311534	-0.875739	0.252195	-1.14696	-0.61277	-0.552882
	P15019;P53228	P15019	Transaldolase	TAL1	8.31274	8.97595	8.64435	22.2674	5.767	2.38222	11.59	2.51518	7.8946	13.2945	1.3651	-0.583935	-1.85945	0.423055	-1.7811	-0.130891	0.620997
	Q00055	Q00055	Glycerol-3-phosphate dehydrogenase [NAD(+)] 1	GPD1	7.86022	4.90379	6.38201	12.3762	5.35588	6.1449	12.3735	5.42868	9.66758	6.5833	0.955489	-0.252886	-0.0546208	0.955176	-0.233409	0.599145	0.0448007
	P16474	P16474	78 kDa glucose-regulated protein homolog	KAR2	4.68014	4.50785	4.59399	5.74558	1.64546	1.50622	4.09029	0.808201	2.0826	2.06711	0.322704	-1.48126	-1.60881	-0.167545	-2.50696	-1.14136	-1.15213
	P39730	P39730	Eukaryotic translation initiation factor 5B	FUN12	3.8591	1.88115	2.87012	0.232563	0.679473	0.592489	1.90175	0.27103	0.853086	0.902634	-3.62542	-2.07862	-2.27625	-0.593784	-3.40459	-1.75035	-1.6689
	Q08581	Q08581	Kinetochore protein SLK19	SLK19	3.01256	5.854	4.43328	1.1119	1.88723	0.0630923	3.93429	2.08166	8.50211	9.85566	-1.99534	-1.23211	-6.13477	-0.172269	-1.09064	0.939446	1.15258
	P47079	P47079	T-complex protein 1 subunit theta	CCT8	4.73526	3.2068	3.97103	5.09106	1.92803	1.4117	4.7003	1.44687	2.44368	3.59896	0.358451	-1.04238	-1.49208	0.24324	-1.45658	-0.700457	-0.141935
	P47176	P47176	Branched-chain-amino-acid aminotransferase, cytosolic	BAT2	6.86313	5.67892	6.27102	16.4868	4.37751	4.47297	9.87354	2.48319	3.25705	5.23338	1.39454	-0.51859	-0.487467	0.654867	-1.33651	-0.945134	-0.260956
	Q03690	Q03690	Clustered mitochondria protein 1	CLU1	2.33233	0.960997	1.64666	1.4579	4.16735	0.20873	1.39282	0.001	0.759918	1.33679	-0.175654	1.33958	-2.97983	-0.241538	0	-1.11563	-0.300778
	P04046	P04046	Amidophosphoribosyltransferase	ADE4	4.96325	4.13734	4.55029	7.30403	5.38298	4.62896	7.43182	4.0567	3.69084	3.32366	0.682733	0.242445	0.0247287	0.707755	-0.165655	-0.30201	-0.453189
	P14127;P02407	P14127;P02407	40S ribosomal protein S17-B;40S ribosomal protein S17-A	RPS17B;RPS17A	24.7952	16.3634	20.5793	15.7527	28.2883	12.2715	28.2331	43.1961	28.2802	19.0198	-0.385592	0.45901	-0.745877	0.456195	1.06971	0.458601	-0.113689
	P48365	P48365	GTPase-activating protein GYP7	GYP7	4.79554	3.5355	4.16552	2.51794	0.674054	0.665232	4.12115	0.238798	2.32015	2.86284	-0.726254	-2.62756	-2.64657	-0.0154484	-4.12463	-0.844281	-0.54105
	P0CX54;P0CX53	P0CX54;P0CX53	60S ribosomal protein L12-B;60S ribosomal protein L12-A	RPL12B;RPL12A	16.5051	8.9699	12.7375	21.6595	11.2153	8.42816	23.4975	7.64286	15.2106	17.2087	0.765919	-0.183613	-0.595792	0.883427	-0.736897	0.255997	0.434054
	P40825	P40825	Alanine--tRNA ligase, mitochondrial	ALA1	2.34574	1.30554	1.82564	0.998483	0.57062	0.418872	1.32278	0.336682	0.534148	0.740333	-0.870591	-1.6778	-2.12382	-0.464828	-2.43894	-1.77309	-1.30216
	P53090	P53090	Aromatic/aminoadipate aminotransferase 1	ARO8	6.15431	3.61623	4.88527	4.46954	2.32287	1.64576	3.89919	0.704118	1.77372	4.43032	-0.128314	-1.07253	-1.56969	-0.325266	-2.79455	-1.46166	-0.141028
	P29509;P38816	P29509	Thioredoxin reductase 1	TRR1	12.2434	3.77137	8.00736	8.07975	4.34638	4.40354	10.0566	1.9697	4.05128	4.99021	0.0129834	-0.881513	-0.862663	0.328743	-2.02335	-0.982949	-0.682226
	P38968	P38968	Protein transport protein SEC31	SEC31	3.25705	1.15098	2.20402	0.11406	0.001	0.001	0.351707	0.001	0.001	0.204501	-4.27227	0	0	-2.64769	0	0	-3.42995
	Q04217	Q04217	Probable ATP-dependent RNA helicase DHR1	ECM16	2.16284	5.24542	3.70413	5.33969	5.36669	2.55309	16.957	46.206	26.62	13.1061	0.52762	0.534897	-0.536893	2.19468	3.64087	2.8453	1.82303
	Q92331	Q92331	Vacuolar protein sorting-associated protein 5	VPS5	3.9131	3.9789	3.946	0.682473	4.103	5.19859	0.001	0.001	0.00523132	1.37617	-2.53155	0.0562879	0.397731	0	0	-9.559	-1.51973
	P36041	P36041	Protein EAP1	EAP1	6.81916	2.28769	4.55342	1.7779	0.408703	0.589604	2.81093	0.001	4.80229	1.91193	-1.35678	-3.47783	-2.94913	-0.695904	0	0.0767708	-1.25192
	P53983	P53983	Protein ASI3	ASI3	4.91244	7.97623	6.44434	6.4962	0.001	0.001	3.81403	8.89679	1.52637	2.19457	0.0115632	0	0	-0.756717	0.465253	-2.07792	-1.55409
	Q07551	Q07551	NADPH-dependent alpha-keto amide reductase		6.93063	8.50655	7.71859	23.2398	5.77249	10.0099	7.08056	3.6017	7.70247	3.90149	1.59019	-0.419144	0.375021	-0.124473	-1.09966	-0.0030156	-0.984311
	P25491	P25491	Mitochondrial protein import protein MAS5	YDJ1	8.59623	6.92083	7.75853	19.7594	6.55215	6.10725	14.9576	5.81391	8.89267	10.0987	1.34868	-0.243814	-0.345259	0.947019	-0.416275	0.196834	0.38031
	Q12306	Q12306	Ubiquitin-like protein SMT3	SMT3	19.5941	25.8764	22.7352	19.242	21.7755	14.2762	54.9027	32.7436	30.8196	50.0726	-0.240672	-0.0622277	-0.67132	1.27195	0.526282	0.438917	1.13909
	P07262;P39708	P07262	NADP-specific glutamate dehydrogenase 1	GDH1	4.42252	3.59753	4.01003	2.00194	1.09129	0.0571029	0.784984	0.200976	0.887244	1.49588	-1.00221	-1.87758	-6.1339	-2.35288	-4.31851	-2.17621	-1.42262
	Q02753;Q12672	Q02753;Q12672	60S ribosomal protein L21-A;60S ribosomal protein L21-B	RPL21A;RPL21B	19.4469	16.0017	17.7243	16.5683	24.6657	25.8848	46.3026	44.8808	32.8819	23.4796	-0.0973004	0.47678	0.546375	1.38537	1.34037	0.891564	0.405678
	P28274	P28274	CTP synthase 1	URA7	4.52001	3.98743	4.25372	4.45386	3.08721	3.39976	7.02839	2.4646	4.35321	3.6014	0.0663308	-0.462423	-0.323294	0.724468	-0.78737	0.0333523	-0.240167
	P0CX42;P0CX41	P0CX42;P0CX41	60S ribosomal protein L23-B;60S ribosomal protein L23-A	RPL23B;RPL23A	14.9695	8.91405	11.9418	8.15787	12.2145	8.58888	13.5196	8.78636	7.17399	7.34983	-0.549755	0.0325731	-0.475477	0.179037	-0.442682	-0.735171	-0.700236
	Q03774	Q03774	tRNA (guanine-N(7)-)-methyltransferase non-catalytic subunit TRM82	TRM82	4.75795	12.2699	8.51395	11.5239	7.33295	7.8822	19.0838	13.9631	19.6016	29.0182	0.436731	-0.215435	-0.11123	1.16445	0.713718	1.20308	1.76906
	Q03103	Q03103	Endoplasmic oxidoreductin-1	ERO1	4.4348	1.78061	3.1077	7.19074	0.320124	0.001	1.47117	0.352432	1.67692	1.48561	1.21029	-3.27915	0	-1.07888	-3.14043	-0.890033	-1.0648
	P23293;P32581	P23293	Serine/threonine-protein kinase BUR1	SGV1	2.91619	3.50525	3.21072	4.41716	2.21303	0.332266	9.77538	3.95464	7.76538	7.61641	0.460223	-0.536874	-3.27248	1.60626	0.30065	1.27416	1.24621
	P38883	P38883	Pre-rRNA-processing protein RIX1	RIX1	3.27852	8.76456	6.02154	6.7043	8.78566	4.83116	10.8207	24.7847	32.4368	17.5528	0.154954	0.545018	-0.317763	0.845583	2.04124	2.42943	1.5435
	P30624	P30624	Long-chain-fatty-acid--CoA ligase 1	FAA1	3.43968	1.98787	2.71377	3.63876	2.19529	0.46923	3.87283	1.13035	1.69606	0.923673	0.423148	-0.30589	-2.53193	0.51309	-1.26353	-0.678111	-1.55485
	P07342	P07342	Acetolactate synthase catalytic subunit, mitochondrial	ILV2	3.93382	3.87507	3.90444	5.30209	3.58478	1.79379	4.63663	2.33985	2.37985	2.95026	0.441446	-0.123231	-1.12211	0.24796	-0.7387	-0.714243	-0.404275
	P39962	P39962	Casein kinase I homolog 3	YCK3	4.77763	6.57837	5.678	2.19195	4.70734	5.34602	1.78882	0.13261	1.30723	1.01411	-1.37317	-0.27047	-0.0869191	-1.66637	-5.42012	-2.11887	-2.48517
	P32567	P32567	Phosphatidic acid phosphohydrolase 1	PAH1	3.19987	1.42399	2.31193	0.0948425	0.001	0.0662729	0.47676	0.001	0.0214478	0.409957	-4.60742	0	-5.12453	-2.27776	0	-6.75212	-2.49555
	P42846	P42846	Protein KRI1	KRI1	5.08765	12.722	8.90483	15.5373	21.4948	11.061	53.2588	91.0609	72.9551	72.6763	0.80308	1.27133	0.312827	2.58036	3.35417	3.03435	3.02883
	P0CX38;P0CX37	P0CX38;P0CX37	40S ribosomal protein S6-B;40S ribosomal protein S6-A	RPS6B;RPS6A	15.8573	11.9203	13.8888	15.0085	24.6319	26.0741	44.4986	37.7535	32.3654	18.9668	0.111851	0.8266	0.908692	1.67983	1.44269	1.22053	0.449551
	Q03195	Q03195	Translation initiation factor RLI1	RLI1	3.99522	2.44475	3.21998	4.88881	1.93045	3.36685	6.75707	1.724	2.49322	5.44948	0.602431	-0.738113	0.0643449	1.06935	-0.90129	-0.36904	0.759066
	Q12017	Q12017	Phosducin-like protein 2	PLP2	8.81326	6.33068	7.57197	3.99113	3.50591	3.92814	8.26512	4.86813	9.79029	13.0669	-0.923871	-1.11088	-0.946823	0.126368	-0.637302	0.370684	0.787182
	P32478;Q03178;P46999;Q03180	P32478	Cell wall mannoprotein HSP150	HSP150	9.44127	4.9672	7.20424	18.6736	1.1275	1.00444	3.19429	1.20638	1.67024	3.52768	1.37408	-2.67572	-2.84245	-1.17335	-2.57817	-2.10879	-1.03012
	P38009	P38009	Bifunctional purine biosynthesis protein ADE17;Phosphoribosylaminoimidazolecarboxamide formyltransferase;IMP cyclohydrolase	ADE17	3.71604	2.12031	2.91818	3.71523	1	0.524052	1.52874	0.214305	0.58619	3.07037	0.348382	-1.54507	-2.47729	-0.932724	-3.76733	-2.31563	0.0733472
	P07283	P07283	Phosphomannomutase	SEC53	7.19087	4.83173	6.0113	12.2823	8.26664	5.6607	7.24213	2.38281	6.45247	5.6584	1.03083	0.459624	-0.0866967	0.268737	-1.33502	0.102175	-0.0872823
	P38631;P40989	P38631;P40989	1,3-beta-glucan synthase component FKS1;1,3-beta-glucan synthase component GSC2	FKS1;GSC2	1.6537	1.39814	1.52592	1.91719	0.974823	0.847212	2.79519	1.23212	1.2087	0.869526	0.329316	-0.646465	-0.848883	0.873268	-0.308536	-0.336222	-0.811376
	Q07653	Q07653	Protein HBT1	HBT1	1.88225	0.350346	1.1163	0.0160547	0.001	1.33878	0.214308	0.001	0.00874661	0.0489138	-6.11958	0	0.262196	-2.38096	0	-6.99578	-4.51234
	P48836	P48836	V-type proton ATPase subunit G	VMA10	19.8744	11.0848	15.4796	10.681	10.5074	14.8711	18.8318	6.31414	13.9533	21.0601	-0.535318	-0.558962	-0.0578617	0.282802	-1.29371	-0.149763	0.444143
	Q12109	Q12109	Tryptophan--tRNA ligase, cytoplasmic	WRS1	4.39392	3.17558	3.78475	3.72504	2.39851	3.78229	1.81155	0.338556	0.289716	0.829161	-0.0229441	-0.658061	-0.000938803	-1.06298	-3.48273	-3.70749	-2.19048
	P53316	P53316	Uncharacterized RNA-binding protein YGR250C	YGR250C	2.6896	1.21826	1.95393	5.93139	0.0667892	0.001	4.20295	0.332249	1.03846	2.03996	1.60199	-4.87062	0	1.10502	-2.55604	-0.911932	0.062159
	Q04364	Q04364	TPR repeat-containing protein YMR018W		4.54926	3.05373	3.8015	3.14468	0.001	0.001	5.87089	2.494	4.2587	3.69559	-0.273654	0	0	0.627011	-0.608105	0.163845	-0.0407638
	P40010	P40010	Nuclear GTP-binding protein NUG1	NUG1	4.53483	12.6333	8.58406	54.7681	59.47	90.4468	101.663	175.447	95.9524	46.1151	2.6736	2.79243	3.39734	3.56598	4.35323	3.48259	2.42551
	P40361	P40361	Inactive deaminase YJL070C		2.7392	0.638253	1.68872	0.0340147	0.001	0.001	0.189176	0.001	0.001	0.0528753	-5.63363	0	0	-3.15813	0	0	-4.9972
	P54839	P54839	Hydroxymethylglutaryl-CoA synthase	ERG13	4.70479	3.88305	4.29392	5.10125	3.22253	2.66039	4.48753	1.3727	2.63791	3.80184	0.248556	-0.414102	-0.69066	0.063627	-1.64528	-0.702898	-0.175596
	P30771	P30771	ATP-dependent helicase NAM7	NAM7	2.55283	1.36853	1.96068	0.497687	0.001	0.001	0.817253	0.001	0.158883	0.992335	-1.97804	0	0	-1.2625	0	-3.62532	-0.982453
	Q12080	Q12080	Ribosome biogenesis protein NOP53	NOP53	6.90653	21.2513	14.0789	58.7378	62.0877	28.2832	100.283	220.992	107.143	82.8345	2.06076	2.14077	1.00641	2.83247	3.97239	2.92793	2.5567
	P26786	P26786	40S ribosomal protein S7-A	RPS7A	10.6422	18.6244	14.6333	31.4366	17.9126	2.17181	22.9324	16.5744	19.5852	24.3472	1.10319	0.291722	-2.75228	0.648136	0.179701	0.420507	0.734503
	P00942	P00942	Triosephosphate isomerase	TPI1	9.74407	29.741	19.7426	30.3623	8.10019	2.53821	4.12106	1.51503	4.83864	9.74558	0.620972	-1.28528	-2.95943	-2.26022	-3.70389	-2.02863	-1.01849
	P53303	P53303	Zinc finger protein ZPR1	ZPR1	4.3283	2.85954	3.59392	7.4135	2.22884	1.01341	4.75522	2.45029	3.5663	4.16105	1.0446	-0.689269	-1.82634	0.403952	-0.552609	-0.0111307	0.21139
	P25087	P25087	Sterol 24-C-methyltransferase	ERG6	5.30861	3.39371	4.35116	4.46724	2.19319	1.49862	2.23311	0.745048	1.94505	2.39941	0.0379843	-0.988369	-1.53776	-0.962346	-2.546	-1.16159	-0.858719
	P22203	P22203	V-type proton ATPase subunit E	VMA4	8.88309	4.77603	6.82956	4.75717	1.89981	3.78928	7.96816	1.20976	7.0424	8.59496	-0.521691	-1.84594	-0.84987	0.222454	-2.49707	0.0442739	0.331698
	P53191	P53191	Phosphatidylinositol 3-phosphate-binding protein 2	PIB2	3.2803	1.38329	2.33179	0.938269	0.0749488	0.105248	1.01371	0.001	0.041326	0.286333	-1.31337	-4.95939	-4.46958	-1.2018	0	-5.81825	-3.02568
	P18562	P18562	Uracil phosphoribosyltransferase	FUR1	8.06853	6.32408	7.19631	9.17279	6.18845	6.70281	10.9453	6.57355	7.86319	4.79116	0.350105	-0.217679	-0.102491	0.60499	-0.130585	0.127858	-0.586881
	P38707	P38707	Asparagine--tRNA ligase, cytoplasmic	DED81	4.02091	2.3068	3.16386	2.74465	2.79318	2.49042	3.87425	1.94411	1.94853	2.26054	-0.205061	-0.179775	-0.345295	0.292233	-0.702572	-0.699294	-0.485016
	Q04500	Q04500	U3 small nucleolar RNA-associated protein 14	UTP14	2.92031	6.73928	4.8298	2.07509	5.39733	2.23272	10.3254	28.7146	26.1181	26.2644	-1.21879	0.160284	-1.11316	1.09617	2.57175	2.43502	2.44307
	P39705	P39705	Nucleoporin NUP60	NUP60	3.66514	8.26657	5.96585	3.03865	3.08785	0.716627	5.41325	3.88396	11.6291	36.7112	-0.973296	-0.950124	-3.05743	-0.140234	-0.6192	0.962942	2.62142
	P31412	P31412	V-type proton ATPase subunit C	VMA5	4.56961	3.01412	3.79187	3.37687	2.98011	2.28551	5.22365	2.69172	3.31987	3.30131	-0.167219	-0.347541	-0.730389	0.46215	-0.49438	-0.19178	-0.199868
	P39966	P39966	Protein phosphatase 2C homolog 2	PTC2	4.20371	3.49631	3.85001	6.08954	1.29796	2.46269	6.182	1.09682	4.24414	8.98067	0.66147	-1.56861	-0.644626	0.683209	-1.81153	0.140609	1.22196
	P08524	P08524	Farnesyl pyrophosphate synthase	ERG20	5.74182	5.24047	5.49115	5.41743	6.49667	7.85357	9.09268	4.89798	5.54835	4.82598	-0.0195005	0.242592	0.51624	0.727597	-0.164921	0.0149512	-0.186286
	P47135	P47135	Protein JSN1	JSN1	3.17606	1.19649	2.18627	0.001	0.001	0.001	0.435011	0.001	0.001	0.328362	0	0	0	-2.32935	0	0	-2.73512
	P36152	P36152	Fe-S cluster assembly protein DRE2	DRE2	5.99437	2.80728	4.40082	3.11167	1.32743	1.94757	4.9037	0.868369	2.60412	3.25442	-0.500082	-1.72914	-1.1761	0.156096	-2.34139	-0.756977	-0.435372
	P32874	P32874	Acetyl-CoA carboxylase, mitochondrial;Biotin carboxylase	HFA1	0.865333	1.19785	1.03159	1.55322	1.48601	1.79442	2.66793	1.87831	0.799112	0.123037	0.590394	0.526569	0.798644	1.37085	0.864561	-0.368404	-3.06771
	P47083	P47083	U3 small nucleolar RNA-associated protein MPP10	MPP10	3.82844	9.10233	6.46539	8.20069	13.2151	6.2673	34.4473	114.4	78.4478	78.3935	0.343008	1.03138	-0.0448928	2.41358	4.14521	3.60092	3.59993
	Q06412	Q06412	Rho1 guanine nucleotide exchange factor TUS1	TUS1	1.69841	0.39789	1.04815	0.020575	0.0279979	0.0298025	0.354713	0.001	0.0422125	0.0155125	-5.67081	-5.22638	-5.13627	-1.56312	0	-4.63404	-6.07827
	P32835;P32836	P32835;P32836	GTP-binding nuclear protein GSP1/CNR1;GTP-binding nuclear protein GSP2/CNR2	GSP1;GSP2	9.64657	11.7548	10.7007	15.1984	12.0766	17.5076	9.9434	8.56945	10.6099	9.55476	0.506215	0.174512	0.710277	-0.105889	-0.320426	-0.0122905	-0.163409
	P38682	P38682	ADP-ribosylation factor GTPase-activating protein GLO3	GLO3	3.91178	1.98801	2.9499	1.67824	0.703698	1.40111	2.00442	0.24809	0.635275	0.970562	-0.813713	-2.06763	-1.07409	-0.557478	-3.57173	-2.21521	-1.60377
	P38764	P38764	26S proteasome regulatory subunit RPN1	RPN1	2.1469	1.35096	1.74893	2.75446	0.365946	0.0653758	3.17978	0.662229	3.4826	2.52385	0.655296	-2.25677	-4.74158	0.862453	-1.40107	0.99369	0.529152
	P53297	P53297	PAB1-binding protein 1	PBP1	3.18281	1.23123	2.20702	0.477004	0.001	0.001	0.986558	0.001	0.001	0.193933	-2.21003	0	0	-1.16162	0	0	-3.50847
	P43573	P43573	Bud site selection protein 27	BUD27	2.69063	0.18927	1.43995	0.103851	0.001	0.129972	0.147144	0.001	0.0595421	0.0968279	-3.79343	0	-3.46975	-3.29072	0	-4.59597	-3.89445
	P47120	P47120	Deoxyhypusine hydroxylase	LIA1	5.22499	4.59807	4.91153	17.2973	2.14642	3.46851	9.57817	1.47137	6.48956	7.15355	1.8163	-1.19424	-0.501857	0.963578	-1.73901	0.401948	0.542487
	P0CX50;P0CX49	P0CX50;P0CX49	60S ribosomal protein L18-B;60S ribosomal protein L18-A	RPL18B;RPL18A	9.4872	5.55762	7.52241	4.15336	7.80745	17.3457	21.315	18.9567	19.4789	9.8051	-0.856917	0.0536568	1.20531	1.5026	1.33344	1.37265	0.382338
	Q04368	Q04368	Cop9 signalosome-interactor 1	CSI1	7.44342	4.43839	5.94091	5.12878	2.4977	4.30481	8.26008	2.25196	2.99103	2.90581	-0.212068	-1.25008	-0.464733	0.475473	-1.3995	-0.990043	-1.03174
	P53742	P53742	Nucleolar GTP-binding protein 2	NOG2	3.24487	8.04569	5.64528	36.4641	19.0545	16.3343	107.711	97.393	47.6145	32.4187	2.69136	1.75502	1.53278	4.25398	4.1087	3.07628	2.52171
	Q07807	Q07807	mRNA-binding protein PUF3	PUF3	2.59154	2.15139	2.37147	0.001	2.8785	3.06028	0.75979	0.001	0.941209	0.0252402	0	0.279537	0.367881	-1.64211	0	-1.33319	-6.55392
	P36094	P36094	Spindle pole body component SPC42	SPC42	4.70086	5.95783	5.32935	0.001	0.001	0.001	0.0942342	0.001	0.001	0.001	0	0	0	-5.82156	0	0	0
	Q12265	Q12265	Ribose-phosphate pyrophosphokinase 5	PRS5	3.68079	2.16542	2.92311	3.85452	1.66207	2.24909	2.83649	0.830684	1.50211	2.55476	0.399047	-0.814521	-0.378163	-0.0433971	-1.81513	-0.960516	-0.194316
	P39960	P39960	GTPase-activating protein BEM2/IPL2	BEM2	0.919809	1.14593	1.03287	0.559316	0.472105	0.001	0.0788203	0.001	0.0089369	0.0351399	-0.884924	-1.12948	0	-3.71195	0	-6.85267	-4.87741
	P40495	P40495	Homoisocitrate dehydrogenase, mitochondrial	LYS12	4.65032	3.38422	4.01727	4.26219	2.78802	3.16126	4.81977	3.06659	3.64258	2.90084	0.0853802	-0.526975	-0.345714	0.26275	-0.389581	-0.141254	-0.469745
	P17709	P17709	Glucokinase-1	GLK1	4.23671	3.91509	4.0759	7.57751	3.06882	2.8698	4.81712	2.08516	1.85192	2.99788	0.894606	-0.409434	-0.506169	0.241052	-0.966957	-1.13809	-0.443176
	P25582	P25582	27S pre-rRNA (guanosine(2922)-2-O)-methyltransferase	SPB1	2.98884	11.9829	7.48588	23.6628	26.177	23.8312	73.2534	105.87	53.5293	34.5266	1.66038	1.80606	1.67061	3.29065	3.82197	2.83808	2.20546
	Q08229	Q08229	Protein NBA1	NBA1	3.62548	1.35462	2.49005	0.296487	0.001	0.001	0.592015	0.001	0.001	0.154277	-3.07014	0	0	-2.07247	0	0	-4.01258
	P48415	P48415	COPII coat assembly protein SEC16	SEC16	1.03459	0.356301	0.695447	0.001	0.001	0.001	0.001	0.001	0.001	0.001	0	0	0	0	0	0	0
	P40316	P40316	Securin	PDS1	4.81344	6.0812	5.44732	5.02071	6.55989	3.86818	9.23505	5.68291	3.79505	4.35652	-0.117656	0.268126	-0.493894	0.761574	0.0610823	-0.521426	-0.322371
	P32558	P32558	FACT complex subunit SPT16	SPT16	2.01734	2.58847	2.30291	1.36143	1.35206	1.73608	2.10541	2.35021	2.58434	2.44606	-0.758333	-0.768297	-0.407621	-0.129353	0.0293335	0.166341	0.087003
	P0CX40;P0CX39	P0CX40;P0CX39	40S ribosomal protein S8-B;40S ribosomal protein S8-A	RPS8B;RPS8A	12.5855	13.5206	13.0531	15.4239	22.4819	22.0885	23.0279	14.8744	19.1016	16.9371	0.240778	0.784371	0.758903	0.818993	0.188444	0.549305	0.375797
	P25644	P25644	DNA topoisomerase 2-associated protein PAT1	PAT1	2.68848	0.741415	1.71495	0.306873	0.100485	0.139441	1.23674	0.001	0.268654	0.501517	-2.48245	-4.09311	-3.62043	-0.471627	0	-2.67434	-1.77379
	P53759	P53759	tRNA-dihydrouridine(16/17) synthase [NAD(P)(+)]	DUS1	4.51083	6.18449	5.34766	6.76267	6.44425	5.03178	14.5269	10.7117	13.772	15.4742	0.338687	0.269106	-0.0878365	1.44175	1.00221	1.36476	1.53289
	P22515	P22515	Ubiquitin-activating enzyme E1 1	UBA1	1.80397	1.84223	1.8231	0.754616	0.123337	0.244331	1.87248	0.451169	1.55046	1.28288	-1.27258	-3.88572	-2.89949	0.0385562	-2.01465	-0.233699	-0.507004
	P22217	P22217	Thioredoxin-1	TRX1	12.3643	18.5378	15.451	21.8876	8.88744	20.5282	9.84082	5.84833	11.6841	19.6966	0.502412	-0.797864	0.4099	-0.650853	-1.40161	-0.403161	0.350247
	Q12494	Q12494	Inositol hexakisphosphate kinase 1	KCS1	1.7766	0.419909	1.09825	0.28415	0.106664	0.0674767	1.24876	0.001	0.001	0.119865	-1.95049	-3.36406	-4.02468	0.185286	0	0	-3.19573
	P41338	P41338	Acetyl-CoA acetyltransferase	ERG10	4.77088	3.72282	4.24685	6.24412	2.89124	1.81205	3.36815	0.001	1.38764	2.27978	0.556106	-0.554703	-1.22877	-0.334438	0	-1.61376	-0.897495
	P37302	P37302	Aminopeptidase Y	APE3	3.89613	1.95624	2.92618	7.49073	0.0956146	0.001	1.45287	0.001	0.001	0.473033	1.35609	-4.93565	0	-1.01012	0	0	-2.62901
	Q07532	Q07532	RNA polymerase II nuclear localization protein IWR1	IWR1	5.79123	4.38957	5.0904	2.13689	1.52133	3.24602	6.30748	2.43201	3.21712	6.98712	-1.25226	-1.74245	-0.649106	0.309285	-1.06563	-0.662007	0.456918
	P38426	P38426	Trehalose synthase complex regulatory subunit TPS3	TPS3	1.74801	0.691807	1.21991	0.920644	0.0714585	0.001	0.811116	0.001	0.082435	0.0553396	-0.406057	-4.09352	0	-0.588792	0	-3.88737	-4.46231
	P38167	P38167	Protein ECM21	ECM21	1.77698	0.644675	1.21083	0.59542	0.0631264	0.0709053	0.399452	0.001	0.001	0.0304925	-1.02401	-4.2616	-4.09395	-1.5999	0	0	-5.31139
	P12709	P12709	Glucose-6-phosphate isomerase	PGI1	3.68979	6.35337	5.02158	6.747	4.59525	1.19055	1.67563	0.001	1.47683	4.07372	0.426104	-0.127998	-2.07652	-1.58344	0	-1.76564	-0.301795
	P05317	P05317	60S acidic ribosomal protein P0	RPP0	7.67807	14.1272	10.9026	12.8981	11.7214	25.3731	8.60886	2.35158	6.74487	43.4502	0.242483	0.104474	1.21862	-0.34078	-2.21297	-0.692811	1.99469
	P22138	P22138	DNA-directed RNA polymerase I subunit RPA135	RPA135	1.72982	1.1168	1.42331	2.02105	0.617635	0.349308	2.3677	0.791247	1.713	1.66077	0.505854	-1.20443	-2.02668	0.734236	-0.847052	0.267275	0.222598
	P36421	P36421	Tyrosine--tRNA ligase, cytoplasmic	TYS1	3.80969	2.03408	2.92189	2.10593	2.88544	3.15698	3.80226	1.68592	2.19936	2.4441	-0.472444	-0.0181099	0.111646	0.379959	-0.793361	-0.409817	-0.257597
	P38711;P35997	P38711;P35997	40S ribosomal protein S27-B;40S ribosomal protein S27-A	RPS27B;RPS27A	22.7355	20.6035	21.6695	17.7153	21.5771	17.5952	28.3764	19.6163	22.1016	20.9435	-0.290673	-0.00616757	-0.300482	0.389023	-0.143614	0.0284873	-0.0491649
	P38809	P38809	Uncharacterized protein YHR097C	YHR097C	5.34246	3.48434	4.4134	5.81274	2.26287	3.31297	12.8387	9.81988	11.2573	12.4097	0.397328	-0.963739	-0.413765	1.54054	1.15381	1.3509	1.4915
	P07702	P07702	L-aminoadipate-semialdehyde dehydrogenase	LYS2	1.08109	0.189627	0.635359	0.349667	0.0963646	0.0758803	0.57768	0.17007	0.25717	0.150762	-0.861592	-2.721	-3.06578	-0.137303	-1.90144	-1.30485	-2.0753
	P16120	P16120	Threonine synthase	THR4	3.35352	3.50071	3.42711	2.299	2.40238	1.97309	2.55474	0.392539	1.04267	1.59724	-0.57599	-0.512529	-0.796541	-0.423818	-3.12609	-1.71671	-1.10141
	P21375	P21375	Fumarate reductase 2	OSM1	3.00872	2.99597	3.00235	0.816208	1.92013	0.001	0.001	0.001	0.001	0.071529	-1.87908	-0.644886	0	0	0	0	-5.39142
	P11076	P11076	ADP-ribosylation factor 1	ARF1	8.18159	5.70477	6.94318	11.489	8.60147	9.28858	14.2554	8.47942	9.89469	6.21047	0.726584	0.308987	0.419861	1.03784	0.288369	0.511057	-0.160894
	P39729	P39729	Ribosome-interacting GTPase 1	RBG1	3.90082	4.24131	4.07106	5.07793	3.1935	2.74063	3.1651	0.959246	2.32244	2.07992	0.318835	-0.350268	-0.570896	-0.363152	-2.08543	-0.809767	-0.968881
	Q06685	Q06685	Inositol hexakisphosphate and diphosphoinositol-pentakisphosphate kinase	VIP1	1.37358	0.49584	0.934711	0.259835	0.047817	0.001	0.924567	0.001	0.227674	0.479573	-1.84692	-4.28893	0	-0.0157429	0	-2.03755	-0.962771
	P14742	P14742	Glutamine--fructose-6-phosphate aminotransferase [isomerizing]	GFA1	2.2698	1.19692	1.73336	2.5317	0.722827	0.995559	3.10656	0.835391	0.940476	1.06891	0.546535	-1.26185	-0.799992	0.841747	-1.05305	-0.882108	-0.697436
	Q12414;Q03612;Q03434;P0C2I9;P0C2I7;Q99231;Q12273;P47100;P0C2I5;Q07793;Q12269;P47098;P0C2I3;Q04711;Q04670;P0C2I2;P0C2J0;Q92393;Q12141;Q03855;Q12088;Q03619;O13535;Q99337;P0C2I6;Q12316;Q12193;P0C2J1;O13527;Q6Q5H1;Q12485;Q12470;Q12441;Q12217;Q12085;Q04706;Q03856;P47099;P0CX76;P0CX75;P0CX74;P0CX73;P0CX72;P0CX71;P0CX70;P0CX69;P0CX68;P0CX67;P0CX66;P0CX65;P0CX60;P0CX59;P0CX58;P0CX57;P0C2I8;O74302;P0C2I4;…	Q12414;Q03612;Q03434;P0C2I9;P0C2I7;Q99231;Q12273;P47100;P0C2I5;Q07793;Q12269;P47098;P0C2I3;Q04711;Q04670;P0C2I2;P0C2J0;Q92393;Q12141;Q03855;Q12088;Q03619;O13535;Q99337;P0C2I6;Q12316;Q12193;P0C2J1;O13527	Transposon Ty1-PL Gag-Pol polyprotein;Capsid protein;Ty1 protease;Integrase;Reverse transcriptase/ribonuclease H;Transposon Ty1-ER1 Gag-Pol polyprotein;Capsid protein;Ty1 protease;Integrase;Reverse transcriptase/ribonuclease H;Transposon Ty1-ML2 Gag-Pol polyprotein;Capsid protein;Ty1 protease;Integrase;Reverse transcriptase/ribonuclease H;Transposon Ty1-PR1 Gag-Pol polyprotein;Capsid protein;Ty1 …	TY1B-PL;TY1B-ER1;TY1B-ML2;TY1B-PR1;TY1B-LR4;TY1B-DR3;TY1B-OL;TY1B-JR2;TY1B-LR2;TY1B-DR4;TY1B-GR2;TY1B-JR1;TY1B-DR6;TY1B-ML1;TY1B-MR2;TY1B-DR5;TY1B-PR2;TY1B-OR;TY1B-GR1;TY1B-DR1;TY1B-LR1;TY1B-ER2;TY1B-H;TY1B-NL2;TY1B-LR3;TY1B-GR3;TY1B-BR;TY1B-PR3;TY1B-A	1.22396	0.946596	1.08528	4.26449	1.11843	0.704657	4.50115	1.45553	2.7054	3.09916	1.97431	0.0434131	-0.623073	2.05223	0.423481	1.31778	1.51381
	Q06511	Q06511	Ribosomal RNA-processing protein 15	RRP15	9.73564	19.2543	14.495	23.2155	142.751	28.1705	66.1496	136.952	145.595	119.922	0.679538	3.29988	0.958632	2.19018	3.24004	3.32834	3.04847
	P40029	P40029	Peptide methionine sulfoxide reductase	MXR1	7.89237	3.86585	5.87911	12.1668	1.84691	4.961	9.75769	1.12468	8.61777	12.9609	1.04928	-1.67049	-0.244966	0.730942	-2.38608	0.551716	1.1405
	P42941	P42941	Phosphoserine phosphatase	SER2	6.16096	5.06113	5.61105	8.74702	2.7906	4.79622	5.55111	1.25328	4.7543	3.43113	0.640522	-1.00769	-0.226371	-0.0154923	-2.16256	-0.239036	-0.709584
	P31116	P31116	Homoserine dehydrogenase	HOM6	4.30074	1.81004	3.05539	3.78876	0.001	0.001	0.272904	0.001	0.626401	1.21977	0.310367	0	0	-3.48489	0	-2.2862	-1.32475
	Q06151	Q06151	m7GpppX diphosphatase	DCS1	3.71595	3.14877	3.43236	12.1436	1.17121	2.74447	7.80465	0.85661	2.70504	6.07152	1.82293	-1.5512	-0.322674	1.18513	-2.00249	-0.343551	0.822857
	Q08773	Q08773	ISWI chromatin-remodeling complex ATPase ISW2	ISW2	1.33693	3.9221	2.62951	1.1751	0.58841	0.184886	2.44499	1.85866	3.86401	3.34877	-1.16201	-2.1599	-3.83009	-0.104965	-0.500535	0.555303	0.348836
	P0C2H7;P0C2H6	P0C2H7;P0C2H6	60S ribosomal protein L27-B;60S ribosomal protein L27-A	RPL27B;RPL27A	13.9655	30.2856	22.1256	61.3822	67.1763	25.5737	135.409	220.459	90.7198	62.1324	1.47211	1.60224	0.208946	2.61353	3.31672	2.0357	1.48963
	P47143	P47143	Adenosine kinase	ADO1	5.23118	8.01886	6.62502	7.5965	3.92736	2.48276	2.79156	0.605366	2.2337	4.41613	0.19741	-0.754367	-1.41598	-1.24685	-3.45204	-1.56849	-0.585143
	P52489	P52489	Pyruvate kinase 2	PYK2	2.78232	2.30845	2.54539	1.24537	0.001	0.001	0.001	0.001	0.001	2.27701	-1.03131	0	0	0	0	0	-0.160743
	P15705	P15705	Heat shock protein STI1	STI1	2.52836	2.25771	2.39303	3.23236	0.949162	0.38666	2.37876	0.716274	0.964927	1.64201	0.433748	-1.33411	-2.6297	-0.00863113	-1.74026	-1.31035	-0.543375
	P36076	P36076	Coenzyme A biosynthesis protein 3	CAB3	2.57823	0.0926449	1.33544	0.001	0.001	0.001	0.106252	0.001	0.001	0.001	0	0	0	-3.65175	0	0	0
	P38934	P38934	Nuclear segregation protein BFR1	BFR1	2.93194	2.29965	2.6158	2.54444	1.00115	1.72188	1.42466	0.001	1.47289	1.27571	-0.0398989	-1.3856	-0.603266	-0.876637	0	-0.828596	-1.03595
	P08679;P43635	P08679	Citrate synthase, peroxisomal	CIT2	3.41868	1.40171	2.41019	3.20509	0.001	0.0636603	1.26141	0.001	0.416612	0.582941	0.411214	0	-5.24261	-0.934115	0	-2.53237	-2.04773
	P15992	P15992	Heat shock protein 26	HSP26	6.83341	2.74924	4.79133	33.5406	1.69981	0.235968	11.1231	0.805581	3.01621	7.43252	2.80741	-1.49505	-4.34376	1.21506	-2.57232	-0.667689	0.633427
	P38801	P38801	Exosome complex protein LRP1	LRP1	10.1734	21.1839	15.6786	28.9923	33.7027	14.8233	52.3576	44.7406	61.2372	77.3522	0.886871	1.10406	-0.0809367	1.7396	1.51278	1.96561	2.30264
	Q12363	Q12363	Transcriptional modulator WTM1	WTM1	3.99578	5.24859	4.62218	6.38456	1.55609	0.102338	3.35957	2.06353	1.87637	12.2425	0.466012	-1.57065	-5.49717	-0.460299	-1.16346	-1.30063	1.40525
	P35691	P35691	Translationally-controlled tumor protein homolog	TMA19	9.96532	15.662	12.8137	12.3153	17.282	24.0814	13.3932	9.8409	13.1914	6.76449	-0.05723	0.431586	0.910238	0.0638149	-0.380821	0.041914	-0.921629
	Q03862	Q03862	Probable metalloprotease ARX1	ARX1	2.64582	1.70304	2.17443	2.00512	2.73205	1.92408	4.59683	6.8753	5.77518	7.15078	-0.116949	0.329346	-0.176471	1.08	1.66078	1.40923	1.71746
	P32598	P32598	Serine/threonine-protein phosphatase PP1-2	GLC7	4.94788	2.96626	3.95707	8.63386	1.76836	1.29014	6.28378	2.28197	3.97161	7.04616	1.12557	-1.16202	-1.61691	0.6672	-0.794155	0.00529156	0.832403
	P42943	P42943	T-complex protein 1 subunit eta	CCT7	2.26005	2.4006	2.33033	6.67945	2.11932	1.09682	3.60815	2.47877	2.18196	2.25777	1.5192	-0.13693	-1.08721	0.630729	0.0890922	-0.0949076	-0.0456353
	Q03640	Q03640	Tricalbin-3	TCB3	1.138	0.321382	0.729689	0.104263	0.001	0.001	0.220065	0.0410666	0.048685	0.0912583	-2.80706	0	0	-1.72935	-4.15124	-3.90573	-2.99925
	Q02629	Q02629	Nucleoporin NUP100/NSP100	NUP100	3.40021	4.22439	3.8123	1.99404	0.48296	0.147615	2.63592	0.627819	2.29158	4.55394	-0.93497	-2.98069	-4.69075	-0.532354	-2.60224	-0.734322	0.256454
	Q04922	Q04922	Mitochondrial F-box protein MFB1	MFB1	2.89069	0.498233	1.69446	0.315946	0.001	0.001	0.0894499	0.001	0.119222	0.0464218	-2.42307	0	0	-4.2436	0	-3.82911	-5.18988
	P18759	P18759	Vesicular-fusion protein SEC18	SEC18	2.00009	1.02983	1.51496	0.820885	0.219722	0.001	2.27202	0.305044	0.454148	0.763704	-0.88403	-2.78553	0	0.584694	-2.31219	-1.73805	-0.988196
	P47912;P39002	P47912	Long-chain-fatty-acid--CoA ligase 4	FAA4	2.67179	0.999258	1.83552	7.0006	0.550217	0.600153	3.58428	1.30988	1.65696	1.72046	1.93129	-1.73812	-1.61279	0.96549	-0.486757	-0.147653	-0.0933977
	P39517	P39517	ATP-dependent RNA helicase DHH1	DHH1	3.20287	1.10333	2.1531	2.83488	1.01387	0.390357	3.19473	0.265699	2.17381	2.32994	0.396872	-1.08654	-2.46355	0.56928	-3.01855	0.0138114	0.113876
	P28495	P28495	F-actin-capping protein subunit alpha	CAP1	5.108	2.42811	3.76805	4.77615	0.764536	0.76951	4.47259	0.001	4.32399	4.25345	0.34203	-2.30116	-2.29181	0.24729	0	0.198545	0.174813
	P0CX85;P0CX84	P0CX85;P0CX84	60S ribosomal protein L35-B;60S ribosomal protein L35-A	RPL35B;RPL35A	19.0925	17.9725	18.5325	12.2944	10.4968	21.1753	32.0773	30.2439	26.5009	18.5322	-0.592057	-0.820115	0.192325	0.791492	0.706587	0.515982	-2.80312e-05
	P25293	P25293	Nucleosome assembly protein	NAP1	4.23081	2.74786	3.48933	2.47881	11.4109	4.35869	4.63857	1.43972	5.89954	3.92628	-0.493302	1.70939	0.320941	0.41073	-1.27716	0.757651	0.170212
	P35197	P35197	ADP-ribosylation factor GTPase-activating protein GCS1	GCS1	3.27355	1.28631	2.27993	0.821611	0.149965	0.16978	1.62328	0.242409	1.12546	1.08195	-1.47246	-3.92629	-3.74725	-0.490083	-3.23348	-1.01848	-1.07535
	Q05515	Q05515	Survival factor 1	SVF1	3.56248	2.97424	3.26836	0.848004	0.663086	1.24208	2.85055	1.72202	3.89066	6.40985	-1.94643	-2.3013	-1.39581	-0.197329	-0.924463	0.251446	0.971722
	P40564	P40564	DnaJ-like protein 1	DJP1	3.11447	1.23505	2.17476	1.17499	0.001	0.001	0.395472	0.001	0.319927	0.570195	-0.888212	0	0	-2.45921	0	-2.76504	-1.93133
	Q01448	Q01448	Histone promoter control protein 2	HPC2	2.9775	6.76005	4.86877	3.92512	4.02639	1.70484	8.05545	5.25351	4.93132	9.4251	-0.310823	-0.274073	-1.51392	0.726406	0.109722	0.0184148	0.952949
	P32074	P32074	Coatomer subunit gamma	SEC21	1.50867	0.841276	1.17497	2.08962	0.782326	0.820657	3.18182	1.64007	2.21557	1.36117	0.830608	-0.586787	-0.517777	1.43722	0.481132	0.915048	0.212216
	P40327	P40327	26S protease regulatory subunit 4 homolog	RPT2	3.057	1.31078	2.18389	7.94416	0.770568	0.69298	3.00398	0.373346	3.06401	2.59276	1.86299	-1.5029	-1.65601	0.459976	-2.54831	0.488522	0.247589
	P53286	P53286	Protein BTN2	BTN2	4.29933	1.23717	2.76825	7.20374	0.0794213	0.376516	5.20605	0.530651	1.30009	1.5979	1.37977	-5.12331	-2.87819	0.911214	-2.38314	-1.09036	-0.792802
	P38328	P38328	Actin-related protein 2/3 complex subunit 1	ARC40	3.47521	0.521984	1.99859	0.001	0.001	0.260471	0.343253	0.001	0.001	0.001	0	0	-2.93979	-2.54164	0	0	0
	P36139	P36139	Protein PET10	PET10	3.8335	1.26744	2.55047	0.209828	0.001	0.001	0.074511	0.001	0.001	0.541303	-3.60349	0	0	-5.09717	0	0	-2.23626
	P54838	P54838	Dihydroxyacetone kinase 1	DAK1	2.39965	1.13371	1.76668	2.04463	0.611619	0.30844	2.43421	0.580857	1.14789	1.00098	0.210801	-1.53033	-2.51798	0.462413	-1.60478	-0.622049	-0.819627
	P54114;P47771	P54114;P47771	Aldehyde dehydrogenase [NAD(P)+] 2;Aldehyde dehydrogenase [NAD(P)+] 1	ALD3;ALD2	2.18093	1.24104	1.71098	4.71842	0.135385	0.189272	2.44252	0.123131	0.504634	0.964527	1.46348	-3.65969	-3.17629	0.513543	-3.79656	-1.76152	-0.826932
	P43638	P43638	MAP-homologous protein 1	MHP1	1.0135	0.158642	0.586071	0.0261326	0.001	0.001	0.0879103	0.001	0.75554	0.001	-4.48715	0	0	-2.73697	0	0.366433	0
	Q03034	Q03034	Ferulic acid decarboxylase 1	FDC1	2.84691	3.74153	3.29422	2.23642	4.45219	6.06149	1.75584	0.001	2.6761	2.30107	-0.558742	0.434578	0.879737	-0.907778	0	-0.299805	-0.517632
	P18239;P18238	P18239	ADP,ATP carrier protein 2	PET9	3.74464	3.08083	3.41273	6.27904	3.41672	3.83504	5.77706	4.38739	7.69185	3.68548	0.879618	0.00168527	0.168315	0.759409	0.362437	1.1724	0.110925
	Q03957	Q03957	CTD kinase subunit alpha	CTK1	2.21506	3.97657	3.09581	9.1951	5.95894	3.8125	17.5929	12.5434	8.05852	4.88853	1.57055	0.944738	0.300419	2.5066	2.01854	1.3802	0.659083
	P33416	P33416	Heat shock protein 78, mitochondrial	HSP78	1.56783	1.00074	1.28428	6.93522	0.648699	0.52004	2.19897	1.40818	1.3685	0.805716	2.43298	-0.985343	-1.30427	0.775866	0.132862	0.0916288	-0.672621
	P32288	P32288	Glutamine synthetase	GLN1	4.3884	2.56797	3.47819	6.74852	2.15626	1.837	6.43995	1.20644	1.50467	2.61616	0.956237	-0.689807	-0.920983	0.888716	-1.52758	-1.20889	-0.410883
	P50095	P50095	Inosine-5-monophosphate dehydrogenase 3	IMD3	3.34349	2.93092	3.1372	2.02832	1.09453	1.56413	3.68359	0.396469	0.420009	1.79393	-0.629196	-1.51917	-1.00412	0.231632	-2.9842	-2.90099	-0.806353
	Q05911	Q05911	Adenylosuccinate lyase	ADE13	2.58264	1.47227	2.02745	2.56891	0.955033	0.314458	1.9893	0.4788	1.83187	2.40349	0.34149	-1.08605	-2.68873	-0.0274074	-2.08217	-0.146352	0.245463
	Q12499	Q12499	Nucleolar protein 58	NOP58	2.57711	5.07144	3.82428	10.6819	9.3034	7.63311	11.9703	23.0466	16.739	12.9772	1.48191	1.28257	0.997084	1.6462	2.5913	2.12996	1.76273
	P47117	P47117	Actin-related protein 3	ARP3	3.65173	1.96243	2.80708	3.0175	0.865067	0.932758	3.79307	0.165652	2.94441	2.26103	0.104284	-1.69819	-1.58949	0.434296	-4.08284	0.0689115	-0.312089
	P31688	P31688	Trehalose-phosphatase	TPS2	1.46395	0.545516	1.00473	1.46453	0.148117	0.346986	1.31571	0.363278	0.507967	0.396257	0.543621	-2.76201	-1.53386	0.389022	-1.46767	-0.984008	-1.34231
	P12385	P12385	Eukaryotic peptide chain release factor subunit 1	SUP45	2.42524	2.29071	2.35797	3.42352	1.51628	2.76723	3.67616	2.15706	1.81722	1.94365	0.537931	-0.63701	0.230896	0.640651	-0.128481	-0.375818	-0.278778
	P14832	P14832	Peptidyl-prolyl cis-trans isomerase	CPR1	8.37443	19.0989	13.7367	45.9634	6.20538	7.22014	6.88937	3.3819	7.82262	11.3594	1.74245	-1.14644	-0.927932	-0.995588	-2.02213	-0.812308	-0.274148
	P12612	P12612	T-complex protein 1 subunit alpha	TCP1	2.15468	1.33403	1.74436	1.46364	1.47891	1.19726	3.03166	1.39444	1.56548	1.36631	-0.25314	-0.23816	-0.542956	0.797411	-0.323015	-0.156095	-0.352417
	P41911	P41911	Glycerol-3-phosphate dehydrogenase [NAD(+)] 2, mitochondrial	GPD2	2.62426	1.66137	2.14282	2.36616	2.06981	3.3833	5.3456	1.99895	3.82674	2.99127	0.143037	-0.050014	0.658922	1.31884	-0.100267	0.836607	0.481251
	Q12230	Q12230	Sphingolipid long chain base-responsive protein LSP1	LSP1	4.29737	2.28576	3.29156	1.66053	0.807681	0.843357	3.15025	0.824926	2.80989	2.50746	-0.987131	-2.02692	-1.96456	-0.0633082	-1.99644	-0.22826	-0.392546
	P23638	P23638	Proteasome subunit alpha type-3	PRE9	4.58583	2.20407	3.39495	4.29698	1.00127	0.461859	2.75141	1.26175	5.38974	4.53698	0.339935	-1.76155	-2.87786	-0.303215	-1.42797	0.666828	0.418344
	Q12447	Q12447	Polyamine N-acetyltransferase 1	PAA1	5.31921	1.86836	3.59378	8.74396	2.21851	5.16027	4.61355	1.00642	6.6446	5.77885	1.28278	-0.69591	0.521945	0.360374	-1.83627	0.886679	0.685279
	P41814	P41814	tRNA (adenine(58)-N(1))-methyltransferase non-catalytic subunit TRM6	GCD10	3.18993	6.57768	4.88381	2.56585	2.05884	1.54628	3.76857	3.47923	10.4121	7.20484	-0.928567	-1.24618	-1.65921	-0.373989	-0.489236	1.09218	0.560961
	P36059	P36059	ATP-dependent (S)-NAD(P)H-hydrate dehydratase		3.51861	1.75517	2.63689	4.95011	1.2899	3.35377	7.13822	0.710363	4.31868	6.09786	0.908624	-1.03158	0.346949	1.43673	-1.89221	0.711755	1.20947
	P41811	P41811	Coatomer subunit beta	SEC27	1.4003	0.755498	1.0779	0.878054	0.357704	0.312249	0.963831	0.407452	0.59261	0.740064	-0.295841	-1.59138	-1.78745	-0.161371	-1.40352	-0.863068	-0.542501
	P06101	P06101	Hsp90 co-chaperone Cdc37	CDC37	2.3194	1.08934	1.70437	1.64294	0.0477396	0.214368	1.00663	0.175051	2.24377	2.78578	-0.0529553	-5.15791	-2.99107	-0.7597	-3.28339	0.39669	0.708844
	P39683	P39683	Nicotinate phosphoribosyltransferase	NPT1	1.89341	1.39828	1.64584	4.04848	0.388655	0.0824489	0.546171	0.001	0.415046	0.994373	1.29855	-2.08226	-4.31918	-1.5914	0	-1.98748	-0.726967
	P40531	P40531	Protein GVP36	GVP36	3.4602	1.93396	2.69708	2.50532	0.716101	0.434764	2.30439	0.001	0.809725	1.22344	-0.106404	-1.91316	-2.63309	-0.227016	0	-1.73589	-1.14046
	Q07657	Q07657	Seventh homolog of septin 1	SHS1	2.39036	0.766005	1.57818	1.47829	0.531879	0.849218	1.39264	0.001	0.561026	0.603107	-0.0943348	-1.5691	-0.894058	-0.18044	0	-1.49213	-1.38778
	P06115	P06115	Catalase T	CTT1	2.21028	0.703016	1.45665	2.26956	0.102334	0.001	1.17598	0.234061	0.389139	0.543203	0.639762	-3.83129	0	-0.308785	-2.63769	-1.90429	-1.42309
	Q12518	Q12518	Epsin-1	ENT1	3.069	1.8971	2.48305	0.776536	0.187529	0.001	1.69526	0.184632	1.5967	2.52499	-1.67699	-3.72692	0	-0.550606	-3.74939	-0.637016	0.0241678
	Q01589	Q01589	Cell wall protein SED1	SED1	12.0446	9.8633	10.954	20.7063	0.001	0.001	8.73718	0.001	8.14011	9.32235	0.918615	0	0	-0.326213	0	-0.428332	-0.232686
	P38431	P38431	Eukaryotic translation initiation factor 5	TIF5	2.21534	1.07755	1.64645	1.87565	1.07805	0.796628	2.46737	0.64954	0.899075	1.10748	0.188032	-0.610934	-1.04738	0.583618	-1.34186	-0.872841	-0.572077
	Q06705	Q06705	Phosphatidylinositol transfer protein CSR1	CSR1	2.96888	1.86038	2.41463	1.97619	0.107848	0.109686	1.57596	0.001	0.998626	1.75968	-0.289076	-4.48473	-4.46035	-0.615567	0	-1.27378	-0.456485
	Q04178	Q04178	Hypoxanthine-guanine phosphoribosyltransferase	HPT1	4.94516	2.48325	3.71421	8.28786	2.77834	1.55063	3.63557	1.55447	5.01712	4.76025	1.15795	-0.41883	-1.2602	-0.0308734	-1.25663	0.433807	0.357985
	P25373	P25373	Glutaredoxin-1	GRX1	7.33355	9.15666	8.2451	8.1552	4.69476	11.3654	5.69897	6.16775	10.2344	7.0358	-0.0158184	-0.812485	0.463033	-0.532836	-0.418792	0.311821	-0.228824
	Q06146	Q06146	Uncharacterized protein YLR257W	YLR257W	3.64798	1.5314	2.58969	0.764264	0.001	0.623755	1.01839	0.308578	1.55073	2.94993	-1.76064	0	-2.05373	-1.34648	-3.06907	-0.739831	0.1879
	P22147	P22147	5-3 exoribonuclease 1	XRN1	0.776798	0.317503	0.54715	0.803107	0.030756	0.0635995	0.312283	0.0242348	0.536007	0.120753	0.553654	-4.153	-3.10485	-0.809082	-4.49679	-0.0296849	-2.17987
	P40856	P40856	SIT4-associating protein SAP185	SAP185	1.16078	0.31181	0.736293	0.0914399	0.031964	0.001	0.70275	0.001	0.941209	0.350069	-3.00938	-4.52576	0	-0.0672678	0	0.354235	-1.07264
	P25558	P25558	Bud site selection protein 3	BUD3	0.637237	0.0637909	0.350514	0.0189744	0.001	0.001	0.0670331	0.001	0.001	0.019682	-4.20735	0	0	-2.38653	0	0	-4.15452
	P40160	P40160	Serine/threonine-protein kinase RIO2	RIO2	2.89472	2.00437	2.44955	1.81167	0.952081	1.61408	2.3907	1.06389	1.93242	2.44801	-0.435195	-1.36336	-0.6018	-0.0350842	-1.20316	-0.342109	-0.000903377
	P38221	P38221	Phosphatidate cytidylyltransferase	CDS1	2.87157	1.23355	2.05256	1.82582	2.58593	2.35923	3.96604	0.001	2.43049	1.88282	-0.168882	0.333257	0.20089	0.950276	0	0.243826	-0.12453
	P00937	P00937	Multifunctional tryptophan biosynthesis protein;Anthranilate synthase component 2;Indole-3-glycerol phosphate synthase	TRP3	2.20821	2.05829	2.13325	3.06057	1.82513	2.09398	4.42934	1.62027	1.46813	1.13683	0.520748	-0.225052	-0.0268075	1.05404	-0.396818	-0.539071	-0.908031
	P32909	P32909	Protein SMY2	SMY2	1.7931	0.576171	1.18464	0.221081	0.001	0.001	0.346586	0.001	0.388553	0.0847101	-2.4218	0	0	-1.77316	0	-1.60826	-3.80577
	P38853	P38853	Kelch repeat-containing protein 1	KEL1	0.806693	0.108579	0.457636	0.0084362	0.001	0.001	0.0157605	0.001	0.001	0.001	-5.76146	0	0	-4.85981	0	0	0
	Q05635	Q05635	Ribonuclease H2 subunit B	RNH202	2.98875	6.73873	4.86374	7.72101	8.66841	4.84739	21.6891	13.7955	17.5568	20.3343	0.666724	0.833701	-0.00485737	2.15683	1.50406	1.85189	2.06378
	P14747	P14747	Serine/threonine-protein phosphatase 2B catalytic subunit A2	CMP2	1.77004	0.815282	1.29266	0.798035	0.0613974	0.352757	1.42368	0.001	0.240907	1.16146	-0.695819	-4.39602	-1.8736	0.139285	0	-2.4238	-0.154402
	P09032	P09032	Translation initiation factor eIF-2B subunit gamma	GCD1	1.76282	1.52838	1.6456	1.38335	0.743165	0.001	1.9495	1.57853	1.70293	1.45454	-0.250448	-1.14686	0	0.244495	-0.0600271	0.0494066	-0.178052
	Q02326	Q02326	60S ribosomal protein L6-A	RPL6A	5.63195	12.6992	9.16557	8.76665	13.0272	1.37694	6.9549	37.8769	11.0311	9.71296	-0.0641988	0.507232	-2.73475	-0.398194	2.04702	0.267286	0.0836868
	P00358	P00358	Glyceraldehyde-3-phosphate dehydrogenase 2	TDH2	2.78916	4.86446	3.82681	3.28894	1.54615	0.879739	0.98532	0.001	0.574844	1.98361	-0.21852	-1.30746	-2.121	-1.95748	0	-2.7349	-0.948016
	Q06631	Q06631	Protein BFR2	BFR2	1.79497	5.54345	3.66921	4.21147	4.66057	4.88436	14.7886	31.8266	27.5604	46.8132	0.198854	0.345036	0.412699	2.01095	3.11669	2.90906	3.67337
	P48837	P48837	Nucleoporin NUP57	NUP57	2.41717	1.49689	1.95703	1.7203	0.325398	0.212191	1.28953	0.115996	0.581364	1.72454	-0.186008	-2.58839	-3.20523	-0.601821	-4.07651	-1.75115	-0.182456
	P32861	P32861	UTP--glucose-1-phosphate uridylyltransferase	UGP1	2.13828	1.24621	1.69224	3.32004	1.16601	1.2354	1.87089	0.279027	0.816337	1.34078	0.972263	-0.537352	-0.453953	0.144787	-2.60046	-1.0517	-0.335862
	P16451	P16451	Pyruvate dehydrogenase complex protein X component, mitochondrial	PDX1	2.31434	0.901391	1.60786	7.99003	0.515427	0.497859	1.28122	0.156757	0.357848	0.633589	2.31306	-1.6413	-1.69134	-0.32763	-3.35855	-2.16773	-1.34353
	P38791	P38791	Deoxyhypusine synthase	DYS1	2.21121	1.15384	1.68253	0.143127	0.049304	0.001	0.830041	0.0637156	0.358736	0.577485	-3.55527	-5.09278	0	-1.01938	-4.72284	-2.22963	-1.54277
	P40202	P40202	Superoxide dismutase 1 copper chaperone	CCS1	4.60232	1.37016	2.98624	5.19275	1.59655	3.09905	3.73682	0.48829	3.16429	4.99551	0.798167	-0.90337	0.0534938	0.323481	-2.61252	0.0835482	0.742302
	P11792	P11792	Serine/threonine-protein kinase SCH9	SCH9	2.02559	1.12785	1.57672	0.992341	0.97142	0.001	1.97232	0.504147	1.68379	2.13985	-0.66802	-0.698761	0	0.322966	-1.64501	0.0947856	0.440583
	P36015	P36015	Synaptobrevin homolog YKT6	YKT6	3.41174	0.941522	2.17663	1.10911	0.0797503	0.001	0.50558	0.001	0.922711	1.46824	-0.972689	-4.77046	0	-2.10608	0	-1.23815	-0.56801
	P53877	P53877	Pre-rRNA-processing protein IPI3	IPI3	1.75429	2.46029	2.10729	11.9478	3.72107	1.32361	5.20357	8.17478	32.1429	8.02561	2.50328	0.820329	-0.670909	1.30411	1.95579	3.93104	1.92922
	P13188	P13188	Glutamine--tRNA ligase	GLN4	1.0825	0.584767	0.833632	0.515375	0.666957	0.213753	1.26459	0.598634	0.87576	0.553331	-0.693787	-0.321817	-1.96347	0.601189	-0.477737	0.0711251	-0.591267
	P29311	P29311	Protein BMH1	BMH1	3.59426	2.35178	2.97302	2.97621	1.14884	1.57324	4.76212	2.77458	3.28654	2.62954	0.00154643	-1.37176	-0.918191	0.679674	-0.0996575	0.14464	-0.17712
	P35182	P35182	Protein phosphatase 2C homolog 1	PTC1	3.15168	0.246469	1.69908	1.11131	0.644183	0.516658	3.22347	0.001	2.85339	1.81261	-0.612495	-1.39921	-1.71747	0.923864	0	0.747926	0.093316
	P43621	P43621	Coatomer subunit delta	RET2	2.81672	3.1148	2.96576	2.22546	0.001	0.001	3.87602	0.356423	0.780321	0.942347	-0.414296	0	0	0.386173	-3.05674	-1.92626	-1.65407
	P14020	P14020	Dolichol-phosphate mannosyltransferase	DPM1	3.56127	1.99282	2.77704	4.49604	2.80318	2.96515	5.13	1.6026	11.1108	4.47183	0.695107	0.0135155	0.0945561	0.885409	-0.793133	2.00034	0.687315
	P04449	P04449	60S ribosomal protein L24-A	RPL24A	10.6328	2.29855	6.46567	3.74224	22.5206	8.54898	10.214	0.001	44.7134	5.20305	-0.788897	1.80037	0.402953	0.659677	0	2.78983	-0.313442
	P38701	P38701	40S ribosomal protein S20	RPS20	6.59576	8.1344	7.36508	5.05741	5.50943	3.66688	7.51663	0.001	6.47225	6.07706	-0.542302	-0.418798	-1.00615	0.0293843	0	-0.186433	-0.277327
	P53855	P53855	Autophagy-related protein 2	ATG2	0.64242	0.0308391	0.33663	0.001	0.001	0.001	0.0192757	0.001	0.001	0.001	0	0	0	-4.1263	0	0	0
	P42843	P42843	F-box protein SKP2	SKP2	1.58817	0.90117	1.24467	0.86299	0.140065	0.274988	3.07437	0.473804	0.503114	0.311563	-0.528346	-3.15159	-2.17832	1.30453	-1.3934	-1.30681	-1.99817
	P47122	P47122	GPN-loop GTPase 1	NPA3	3.27243	1.29498	2.2837	2.3696	0.749375	1.23635	2.89149	0.454215	1.95668	1.55068	0.0532679	-1.60761	-0.885286	0.34044	-2.32993	-0.222963	-0.558473
	P08417	P08417	Fumarate hydratase, mitochondrial	FUM1	2.17634	1.6908	1.93357	4.63788	0.79581	1.30109	2.99018	0.379972	0.76	1.37438	1.2622	-1.28077	-0.571545	0.628967	-2.3473	-1.3472	-0.492488
	P39078	P39078	T-complex protein 1 subunit delta	CCT4	1.80041	1.02707	1.41374	2.63314	1.37898	0.766332	0.968076	0.946953	1.97253	1.45152	0.897269	-0.0359172	-0.883476	-0.546325	-0.578151	0.480529	0.0380489
	P53691	P53691	Peptidyl-prolyl cis-trans isomerase CPR6	CPR6	3.44943	4.41116	3.93029	4.88295	1.49012	1.31475	2.64521	1.47933	2.67784	2.24562	0.313115	-1.39921	-1.57985	-0.571256	-1.4097	-0.553568	-0.807525
	Q02206	Q02206	Chromatin structure-remodeling complex subunit RSC4	RSC4	1.51017	2.03188	1.77103	2.0812	3.09624	7.39394	3.47409	1.98021	2.41548	1.96094	0.232833	0.805932	2.06176	0.972049	0.16107	0.447722	0.14696
	Q06385	Q06385	Vacuolar protein sorting-associated protein 74	VPS74	3.00919	1.44077	2.22498	2.25414	0.691086	0.33984	2.60665	1.5563	2.76007	6.65009	0.0187833	-1.68686	-2.71086	0.228404	-0.515677	0.310914	1.57958
	P32497	P32497	Eukaryotic translation initiation factor 3 subunit C	NIP1	1.10537	0.9572	1.03129	1.19008	0.833567	0.690839	1.09993	0.981424	1.0348	0.768931	0.206608	-0.307074	-0.578023	0.0929665	-0.0714956	0.00490571	-0.423518
	P53184	P53184	Nicotinamidase	PNC1	4.61376	2.45438	3.53407	17.9421	1.08418	1.09141	4.19499	1.00142	3.3304	5.09802	2.34395	-1.70473	-1.69514	0.247339	-1.81928	-0.0856336	0.528606
	P32356	P32356	Neutral trehalase	NTH1	1.10115	0.449464	0.775309	2.03787	0.001	0.001	1.25407	0.0355098	0.251136	0.808163	1.39422	0	0	0.693773	-4.44848	-1.6263	0.059875
	P36047	P36047	Protein phosphatase 1 regulatory subunit SDS22	SDS22	2.81372	2.69657	2.75514	2.99035	5.03056	6.49542	1.27591	4.49996	1.72592	2.76523	0.118188	0.868592	1.2373	-1.1106	0.707783	-0.674766	0.00527062
	Q12044	Q12044	Regulator of calcineurin 2	RCN2	2.95575	2.1756	2.56567	1.21972	0.391687	1.41123	2.76495	0.29464	1.44441	2.6549	-1.07279	-2.71156	-0.862385	0.107912	-3.12231	-0.828854	0.0493174
	P14164	P14164	ARS-binding factor 1	ABF1	1.61967	4.16636	2.89301	1.90445	1.53568	0.408909	4.58375	1.77336	8.36392	10.3229	-0.603201	-0.913691	-2.82272	0.663954	-0.70609	1.53161	1.83521
	P19414	P19414	Aconitate hydratase, mitochondrial	ACO1	1.2549	0.853433	1.05417	6.3908	0.288286	0.0437852	0.91758	0.129963	0.117546	0.302039	2.5999	-1.87053	-4.58951	-0.200195	-3.01993	-3.16481	-1.8033
	Q12440	Q12440	Anaphase-promoting complex subunit 2	APC2	1.27112	1.71446	1.49279	0.524296	0.001	2.39867	0.526061	0.701498	0.138416	0.12404	-1.50955	0	0.684229	-1.50471	-1.0895	-3.43093	-3.58913
	Q06523	Q06523	Uncharacterized protein YPR148C	YPR148C	2.15065	0.574563	1.36261	3.13805	0.127253	0.001	0.465104	0.001	0.001	0.0662	1.2035	-3.4206	0	-1.55074	0	0	-4.3634
	P32634	P32634	Negative regulator of sporulation PMD1	PMD1	0.58846	0.797541	0.693	0.197097	0.001	0.001	0.0383313	0.001	0.001	0.001	-1.81395	0	0	-4.17626	0	0	0
	P24783	P24783	ATP-dependent RNA helicase DBP2	DBP2	1.70385	1.86767	1.78576	5.42928	3.22479	1.26935	7.94491	9.54783	13.9542	7.99119	1.60422	0.852665	-0.492446	2.15349	2.41863	2.96609	2.16187
	Q04087	Q04087	Monopolin complex subunit LRS4	LRS4	2.58854	3.93819	3.26337	1.9307	1.39238	1.46943	8.22108	4.25167	6.67821	11.6562	-0.757239	-1.22881	-1.1511	1.33297	0.381667	1.0331	1.83666
	Q03825	Q03825	Transcription activator MSS11	MSS11	1.88938	2.10174	1.99556	1.93325	1.38769	0.432127	2.30501	1.48057	1.03599	1.22507	-0.0457684	-0.524112	-2.20727	0.207975	-0.430637	-0.945786	-0.703934
	Q03940	Q03940	RuvB-like protein 1	RVB1	2.04612	1.01817	1.53215	5.38225	1.06882	0.321266	2.05916	0.931309	1.79844	2.56405	1.81266	-0.519533	-2.25371	0.426503	-0.718222	0.231195	0.742873
	Q04344	Q04344	Hit family protein 1	HNT1	6.06834	0.595632	3.33199	20.0665	5.3662	7.83711	0.76904	4.4078	6.29002	6.04232	2.59034	0.687518	1.23394	-2.11525	0.403676	0.916681	0.85872
	Q02792	Q02792	5-3 exoribonuclease 2	RAT1	1.00619	3.97822	2.4922	7.23063	3.26511	1.51623	11.3017	6.92922	13.1044	11.8641	1.5367	0.38971	-0.716932	2.18105	1.47527	2.39456	2.25112
	P39936	P39936	Eukaryotic initiation factor 4F subunit p130	TIF4632	1.14887	0.0385664	0.593718	0.001	0.001	0.001	0.123046	0.001	0.0837152	0.0240912	0	0	0	-2.27059	0	-2.82622	-4.6232
	P50101	P50101	Ubiquitin carboxyl-terminal hydrolase 15	UBP15	0.803056	0.354747	0.578902	0.698849	0.0441138	0.001	0.704952	0.160961	1.22995	0.54273	0.271663	-3.71402	0	0.284207	-1.84661	1.0872	-0.0930831
	P53115	P53115	Putative DNA helicase INO80	INO80	0.776929	0.524034	0.650481	0.350457	0.0246302	0.001	0.556641	0.362105	0.694258	1.05292	-0.892271	-4.723	0	-0.22476	-0.8451	0.0939649	0.694821
	P03962	P03962	Orotidine 5-phosphate decarboxylase	URA3	2.67001	0.852663	1.76134	2.46097	1.03548	1.88105	3.07764	0.764301	2.71108	2.01892	0.482558	-0.766366	0.0948652	0.805156	-1.20446	0.622197	0.196912
	Q06677	Q06677	Auxilin-like clathrin uncoating factor SWA2	SWA2	1.65407	0.341709	0.997891	0.001	0.001	0.001	0.001	0.001	0.001	0.001	0	0	0	0	0	0	0
	P08018	P08018	MAP kinase kinase PBS2	PBS2	1.32905	0.250842	0.789948	0.001	0.001	0.0582548	0.369641	0.001	0.0265073	0.126633	0	0	-3.76131	-1.09563	0	-4.89729	-2.6411
	P27351	P27351	AP-2 complex subunit beta	APL1	1.29118	1.48299	1.38709	4.29443	2.12932	2.79586	6.1537	2.80337	2.67463	1.17932	1.63041	0.618335	1.01124	2.1494	1.01511	0.947284	-0.234103
	Q03790	Q03790	Nucleoporin NUP53	NUP53	2.37855	3.18013	2.77934	1.93325	2.20174	0.928317	2.29935	1.25917	4.2794	4.47142	-0.523715	-0.336098	-1.58205	-0.273518	-1.14227	0.622666	0.685991
	P08153	P08153	Transcriptional factor SWI5	SWI5	1.31133	0.0754535	0.693394	0.0561878	0.001	0.001	0.10008	0.001	0.001	0.001	-3.62535	0	0	-2.79253	0	0	0
	P00729	P00729	Carboxypeptidase Y	PRC1	2.46086	1.51421	1.98754	15.2328	0.15752	0.286213	6.95676	0.810334	3.29615	2.78725	2.93812	-3.65738	-2.79582	1.80743	-1.29439	0.729801	0.487858
	P22137	P22137	Clathrin heavy chain	CHC1	0.499231	0.355861	0.427546	0.460972	0.317914	0.139085	0.417563	0.431077	0.273516	0.202463	0.108599	-0.427442	-1.62011	-0.0340865	0.0118665	-0.644452	-1.07842
	P10869	P10869	Aspartokinase	HOM3	1.71445	1.06837	1.39141	2.69469	0.698553	0.84489	1.91776	0.527209	0.810687	1.15274	0.953578	-0.994102	-0.719709	0.462877	-1.4001	-0.779327	-0.271482
	P06208;Q12166	P06208;Q12166	2-isopropylmalate synthase;2-isopropylmalate synthase 2, mitochondrial	LEU4;LEU9	1.54223	1.3914	1.46682	2.45664	0.702069	0.465691	0.825407	0.724331	0.373984	0.922205	0.743998	-1.063	-1.65524	-0.829511	-1.01797	-1.97164	-0.669529
	P04050	P04050	DNA-directed RNA polymerase II subunit RPB1	RPO21	0.569598	0.359891	0.464744	0.550753	0.123993	0.0370407	0.84801	0.45353	0.893855	0.575699	0.244968	-1.90618	-3.64925	0.867645	-0.0352393	0.943605	0.308879
	P39976	P39976	D-lactate dehydrogenase [cytochrome] 3	DLD3	1.841	1.60718	1.72409	4.00986	1.11877	0.821446	2.13177	0.969863	0.817995	1.53062	1.21771	-0.623922	-1.0696	0.30621	-0.829986	-1.07568	-0.171722
	P09733	P09733	Tubulin alpha-1 chain	TUB1	2.28968	2.56522	2.42745	5.64962	2.44544	2.01975	5.05996	3.05577	4.77445	5.00848	1.21871	0.0106549	-0.265267	1.05968	0.332096	0.975893	1.04493
	P25588	P25588	Mediator of replication checkpoint protein 1	MRC1	0.931668	2.50609	1.71888	3.17386	1.43875	0.376381	6.46763	4.04116	2.50256	3.51749	0.884774	-0.25665	-2.1912	1.91177	1.2333	0.54194	1.03308
	Q05948	Q05948	Uncharacterized SVF1-like protein YLR225C	YLR225C	2.07397	1.76438	1.91917	1.43292	0.0865599	0.466075	1.12213	0.0753562	0.881914	2.50175	-0.421525	-4.47064	-2.04185	-0.774252	-4.67062	-1.12178	0.382453
	P08518	P08518	DNA-directed RNA polymerase II subunit RPB2	RPB2	0.772532	0.479735	0.626133	0.862697	0.215706	0.0524954	0.872126	0.636623	0.971703	0.649523	0.462385	-1.5374	-3.57621	0.478067	0.0239701	0.634046	0.0529107
	P40483	P40483	Putative zinc metalloproteinase YIL108W	YIL108W	1.30224	1.20216	1.2522	2.01481	0.001	0.001	0.620384	0.001	0.026043	0.099103	0.686179	0	0	-1.01323	0	-5.58742	-3.65939
	P16550	P16550	Protein APA1;5,5-P-1,P-4-tetraphosphate phosphorylase;ADP-sulfurylase	APA1	2.52836	3.03118	2.77977	3.3496	2.75286	3.63622	2.64096	2.82348	2.49249	3.04183	0.269025	-0.0140346	0.387474	-0.0739016	0.0225088	-0.157377	0.129976
	P00899	P00899	Anthranilate synthase component 1	TRP2	1.7496	0.596306	1.17295	1.41483	0.537588	0.416347	1.17023	0.405411	0.790504	1.4759	0.270479	-1.12557	-1.49429	-0.00334939	-1.53269	-0.569302	0.331452
	P14922	P14922	General transcriptional corepressor CYC8	CYC8	1.33365	1.48368	1.40866	1.06439	0.750504	0.001	1.87469	0.65277	2.06694	2.88298	-0.404294	-0.908396	0	0.412325	-1.10968	0.55317	1.03323
	Q02775	Q02775	Pre-mRNA-splicing factor SLU7	SLU7	2.14409	3.58226	2.86318	2.9864	3.51591	1.63056	7.90874	7.46647	5.80385	6.78619	0.0607924	0.296282	-0.812247	1.46583	1.38281	1.01939	1.24498
	P53110	P53110	Uncharacterized protein YGL159W		2.36289	2.34325	2.35307	2.72974	3.86429	3.25414	4.56509	4.32022	1.42161	0.645633	0.214218	0.715659	0.467729	0.956097	0.876558	-0.727018	-1.86576
	P07251	P07251	ATP synthase subunit alpha, mitochondrial	ATP1	1.48627	1.40997	1.44812	2.42809	1.01798	1.05568	2.03617	0.975179	1.33141	1.48536	0.745647	-0.508462	-0.456006	0.491681	-0.570438	-0.121221	0.0366385
	P53145	P53145	Large subunit GTPase 1	LSG1	1.23334	0.528435	0.880886	1.63173	7.40278	1.40638	5.47489	0.507452	2.42995	1.60042	0.889373	3.07104	0.674964	2.6358	-0.795682	1.4639	0.861428
	Q08977	Q08977	UPF0662 protein YPL260W	YPL260W	1.63795	1.02337	1.33066	1.50187	0.320124	0.982823	2.05492	0.56596	1.65201	1.97594	0.174617	-2.05544	-0.437136	0.62694	-1.23337	0.312087	0.570402
	P40433	P40433	6-phosphofructo-2-kinase 1	PFK26	1.08719	0.189256	0.638221	0.173393	0.001	0.001	1.01804	0.001	0.112821	0.342469	-1.88001	0	0	0.673667	0	-2.50003	-0.898081
	P43592	P43592	Factor arrest protein 7	FAR7	4.70057	0.686154	2.69336	1.67123	0.308431	0.355101	3.10621	0.001	0.500211	1.31803	-0.688495	-3.12639	-2.92311	0.205746	0	-2.4288	-1.03103
	Q04894	Q04894	NADP-dependent alcohol dehydrogenase 6	ADH6	2.48851	1.81032	2.14942	8.22554	1.29316	0.644854	4.62124	0.74782	1.88837	3.82867	1.93617	-0.733048	-1.7369	1.10434	-1.52318	-0.186803	0.832899
	P39969;P38041	P39969	Protein BOI2	BOI2	0.876198	0.317132	0.596665	0.0703208	0.0362688	0.001	0.502821	0.168486	0.348196	0.302724	-3.0849	-4.04012	0	-0.246876	-1.82429	-0.777021	-0.978919
	P39523	P39523	Uncharacterized protein YMR124W		0.817709	0.20338	0.510545	0.001	0.001	0.001	0.10375	0.001	0.001	0.0211392	0	0	0	-2.29893	0	0	-4.59404
	Q12242	Q12242	UBA domain-containing protein RUP1	RUP1	1.59595	0.736395	1.16617	1.69965	0.627974	0.46515	2.28166	1.12132	1.43214	2.32676	0.543458	-0.893005	-1.32601	0.968302	-0.0565849	0.296394	0.996538
	P0CX83;P0CX82	P0CX83;P0CX82	60S ribosomal protein L19-B;60S ribosomal protein L19-A	RPL19B;RPL19A	5.91638	15.4997	10.708	3.95621	16.132	19.9892	14.0405	53.973	17.5238	12.3518	-1.4365	0.59123	0.900524	0.3909	2.33354	0.710621	0.206025
	P41810	P41810	Coatomer subunit beta	SEC26	0.879873	0.637056	0.758464	0.760976	0.554588	0.641134	1.07234	0.717355	0.816053	0.658012	0.00476894	-0.451665	-0.242455	0.499607	-0.0803941	0.105582	-0.204968
	P53912	P53912	Uncharacterized protein YNL134C		2.40696	4.57524	3.4911	6.2013	0.292673	0.360985	0.845605	0.001	1.06557	2.21194	0.828891	-3.57632	-3.27367	-2.04562	0	-1.71206	-0.658369
	P38295	P38295	Medium-chain fatty acid ethyl ester synthase/esterase 2	EHT1	1.62783	0.820041	1.22393	1.60853	0.655473	0.193817	0.649859	0.0613683	0.439835	0.495825	0.394221	-0.900915	-2.65876	-0.913327	-4.31789	-1.47649	-1.30362
	P48570	P48570	Homocitrate synthase, cytosolic isozyme	LYS20	1.69363	2.00121	1.84742	6.36799	1.53306	1.03557	4.69915	2.54732	4.61071	4.73465	1.78533	-0.269103	-0.835087	1.34689	0.463464	1.31948	1.35774
	P53235	P53235	Eukaryotic translation initiation factor 2A	YGR054W	1.39805	1.61365	1.50585	2.09892	0.197545	0.736058	2.54846	0.18879	1.35504	0.703833	0.479069	-2.93032	-1.03269	0.75905	-2.99572	-0.152245	-1.09727
	P07172	P07172	Histidinol-phosphate aminotransferase	HIS5	2.2489	1.54268	1.89579	3.27518	0.768746	1.05072	3.06358	0.767835	0.858031	1.04183	0.788774	-1.30222	-0.851422	0.692421	-1.30393	-1.1437	-0.863675
	Q12176	Q12176	Ribosome biogenesis protein MAK21	MAK21	0.7733	3.04823	1.91077	3.42071	4.95427	3.68356	13.3507	51.6683	38.5137	21.6546	0.840147	1.37452	0.946949	2.8047	4.75706	4.33315	3.50245
	Q12250	Q12250	26S proteasome regulatory subunit RPN5	RPN5	1.60673	0.896549	1.25164	1.23676	0.38751	0.578062	1.67315	0.35624	1.39368	0.58838	-0.0172584	-1.69151	-1.11452	0.418749	-1.8129	0.155082	-1.089
	Q01217	Q01217	Protein ARG5,6, mitochondrial;N-acetyl-gamma-glutamyl-phosphate reductase;Acetylglutamate kinase	ARG5,6	0.818684	0.574136	0.69641	2.16697	0.698666	0.384406	0.70512	0.196148	0.442711	0.429169	1.63767	0.00466685	-0.857307	0.017933	-1.828	-0.653572	-0.69839
	Q07878	Q07878	Vacuolar protein sorting-associated protein 13	VPS13	0.250436	0.0223804	0.136408	0.0885878	0.001	0.0104001	0.280686	0.001	0.001	0.001	-0.62275	0	-3.71326	1.04103	0	0	0
	P38691	P38691	Serine/threonine-protein kinase KSP1	KSP1	0.865538	0.428601	0.64707	0.237189	0.001	0.001	0.315706	0.001	0.001	0.0482647	-1.44788	0	0	-1.03534	0	0	-3.74488
	Q12149	Q12149	Exosome complex exonuclease RRP6	RRP6	1.16837	5.3267	3.24754	19.4778	10.6679	2.68608	17.3444	24.8441	19.6255	17.9165	2.58441	1.71586	-0.273842	2.41705	2.93548	2.59531	2.46387
	Q12335	Q12335	Protoplast secreted protein 2	PST2	4.41211	4.20858	4.31035	5.4591	0.950727	3.20409	7.20287	1.96163	4.3391	5.09728	0.340859	-2.1807	-0.427887	0.740767	-1.13575	0.00959308	0.241925
	P40580	P40580	Benzil reductase ((S)-benzoin forming) IRC24	IRC24	2.32605	0.0170891	1.17157	1.72973	0.0301156	0.001	1.22816	0.001	1.12463	1.80747	0.5621	-5.28179	0	0.0680505	0	-0.0589893	0.625527
	P23254	P23254	Transketolase 1	TKL1	1.26896	1.48079	1.37488	1.27808	0.575813	0.27332	0.572612	0.0897219	0.328645	0.742102	-0.10532	-1.25563	-2.33064	-1.26367	-3.9377	-2.0647	-0.889613
	P23641	P23641	Mitochondrial phosphate carrier protein;Mitochondrial phosphate carrier protein, N-terminally processed	MIR1	2.43761	1.05796	1.74778	3.51285	1.40485	1.36538	3.80262	2.11959	5.29286	2.20305	1.00712	-0.315113	-0.356224	1.12147	0.278258	1.59852	0.333975
	P53044	P53044	Ubiquitin fusion degradation protein 1	UFD1	1.94881	1.94895	1.94888	0.56523	0.483412	0.30055	1.56137	0.189141	2.01364	3.53576	-1.78574	-2.01132	-2.69697	-0.319831	-3.36511	0.0471631	0.859373
	P40413	P40413	T-complex protein 1 subunit epsilon	CCT5	1.18103	0.503335	0.84218	2.11918	0.422203	0.693792	1.56526	0.324907	0.915934	0.486284	1.33131	-0.996193	-0.279626	0.894205	-1.3741	0.121115	-0.79233
	Q08963	Q08963	U2 small nuclear ribonucleoprotein A	LEA1	3.23924	3.51446	3.37685	2.93849	2.88818	2.11593	6.77724	3.834	9.37271	8.27775	-0.200606	-0.225519	-0.674385	1.00502	0.18317	1.47279	1.29356
	P38754;P36105	P38754;P36105	60S ribosomal protein L14-B;60S ribosomal protein L14-A	RPL14B;RPL14A	4.83163	6.91326	5.87245	5.24513	3.97848	4.70944	7.17846	23.4076	5.40119	5.37373	-0.162984	-0.561743	-0.318408	0.289712	1.99495	-0.120684	-0.128039
	P0CX26;P0CX25	P0CX26;P0CX25	60S ribosomal protein L43-B;60S ribosomal protein L43-A	RPL43B;RPL43A	9.59595	7.37138	8.48367	7.92517	12.2882	8.81002	17.9342	9.34722	12.1932	8.99209	-0.0982463	0.534513	0.0544571	1.07995	0.139849	0.52332	0.0839686
	P39926;P32867	P39926	Protein SSO2	SSO2	3.46677	0.911733	2.18925	0.220061	0.001	0.001	0.154669	0.0271198	0.001	0.111506	-3.31446	0	0	-3.82318	-6.33495	0	-4.29524
	Q06505	Q06505	Transcription factor SPN1	SPN1	1.35333	2.95196	2.15265	1.71749	1.2705	0.535616	4.48116	8.69268	8.40385	14.9507	-0.325806	-0.76072	-2.00684	1.05776	2.01369	1.96494	2.79603
	P38788	P38788	Ribosome-associated complex subunit SSZ1	SSZ1	1.28649	1.80261	1.54455	2.3329	7.00198	0.521663	3.83516	4.10909	3.22106	2.39607	0.594933	2.18057	-1.566	1.3121	1.41163	1.06035	0.63348
	P10614	P10614	Lanosterol 14-alpha demethylase	ERG11	1.43067	1.16659	1.29863	1.04608	1.2109	0.137987	1.08021	0.434093	1.16337	1.27155	-0.311997	-0.100914	-3.23438	-0.265683	-1.58092	-0.158683	-0.0304066
	P40310	P40310	Outward-rectifier potassium channel TOK1	TOK1	1.66851	0.0954073	0.881958	0.001	0.001	0.001	0.295004	81.0258	0.001	0.350037	0	0	0	-1.57998	6.52153	0	-1.3332
	P07170	P07170	Adenylate kinase	ADK1	2.28874	3.18865	2.7387	1.79918	1.06884	1.17598	2.35409	0.401907	1.13416	1.29039	-0.606148	-1.35745	-1.21962	-0.218322	-2.76855	-1.27187	-1.08569
	P40208	P40208	Glucose-induced degradation protein 8	GID8	1.52189	2.61886	2.07038	2.63403	2.6948	4.92291	0.945879	0.001	1.70925	2.12721	0.347381	0.380283	1.24962	-1.13016	0	-0.27653	0.0390713
	P54005	P54005	Protein DIA1	DIA1	2.26746	0.943049	1.60526	3.30844	0.642054	0.761282	3.5803	1.57092	3.32546	3.62725	1.04335	-1.32204	-1.0763	1.15728	-0.0311944	1.05075	1.17607
	P38891	P38891	Branched-chain-amino-acid aminotransferase, mitochondrial	BAT1	1.64573	1.84044	1.74308	2.44937	1.24595	0.945404	1.70932	0.48765	0.491978	0.612273	0.490772	-0.484398	-0.882639	-0.0282179	-1.83772	-1.82498	-1.50939
	P01120	P01120	Ras-like protein 2	RAS2	1.72129	1.18175	1.45152	1.07895	0.28977	0.413439	0.351397	0.001	0.079783	0.480935	-0.427937	-2.32458	-1.81181	-2.04639	0	-4.18534	-1.59365
	P02557	P02557	Tubulin beta chain	TUB2	2.39411	2.91868	2.6564	6.7535	3.77946	2.96447	7.31217	5.08625	10.9286	8.09932	1.34616	0.508708	0.158306	1.46083	0.937133	2.04056	1.60833
	P06780	P06780	GTP-binding protein RHO1	RHO1	3.59004	1.79285	2.69145	3.08185	1.62207	1.92331	3.36284	1.68882	1.91438	2.41474	0.195416	-0.730546	-0.484789	0.321298	-0.672369	-0.491507	-0.156512
	P38272	P38272	SWI5-dependent HO expression protein 3	SHE3	1.70498	0.3899	1.04744	0.561457	0.113322	0.160229	0.298727	0.001	0.0599277	0.117736	-0.899617	-3.20836	-2.70865	-1.80997	0	-4.1275	-3.15323
	P53950	P53950	Vacuolar segregation protein 7	VAC7	1.05016	0.539588	0.794872	0.112387	0.0625506	0.0709211	0.174071	0.001	0.001	0.144801	-2.82225	-3.66763	-3.48644	-2.19104	0	0	-2.45665
	P19880	P19880	AP-1-like transcription factor YAP1	YAP1	1.27262	1.0745	1.17356	0.224535	0.0156489	0.001	0.387186	0.001	0.0636447	0.694235	-2.38588	-6.22868	0	-1.59979	0	-4.20471	-0.757394
	P25343	P25343	Reduced viability upon starvation protein 161	RVS161	1.96269	0.25318	1.10793	1.4825	0.247028	0.479442	2.1437	0.152796	0.975458	0.79664	0.420156	-2.16512	-1.20845	0.952233	-2.85819	-0.183721	-0.475873
	P16387	P16387	Pyruvate dehydrogenase E1 component subunit alpha, mitochondrial	PDA1	1.35821	1.0988	1.2285	2.72719	0.615942	0.665051	1.64751	0.47615	0.532756	0.82386	1.15051	-0.996038	-0.885366	0.42338	-1.36742	-1.20536	-0.576432
	Q05518	Q05518	Protein PAL1	PAL1	1.26005	0.178116	0.719085	0.114332	0.0684795	0.001	0.504687	0.105906	0.0537985	0.26584	-2.65294	-3.39242	0	-0.510775	-2.76337	-3.74052	-1.4356
	Q06251	Q06251	Uncharacterized protein YLR177W	YLR177W	1.10237	0.349837	0.726105	0.346646	0.0603668	0.0880957	0.698382	0.178493	0.480549	0.794072	-1.06671	-3.58835	-3.04303	-0.056162	-2.02431	-0.595493	0.129091
	Q03761	Q03761	Transcription initiation factor TFIID subunit 12	TAF12	1.20606	1.62685	1.41645	2.19539	0.816551	0.226139	4.81562	1.24552	2.42125	4.50722	0.632194	-0.794668	-2.647	1.76544	-0.185531	0.773466	1.66995
	P25037	P25037	Ubiquitin carboxyl-terminal hydrolase 1	UBP1	0.967189	0.469516	0.718353	0.908486	0.642651	0.212087	0.930226	0.136842	0.519332	0.927506	0.338772	-0.160657	-1.76004	0.372889	-2.39218	-0.468037	0.368663
	Q03780	Q03780	Uncharacterized protein YDR239C	YDR239C	0.721281	0.299336	0.510308	0.0601091	0.001	0.001	0.0387274	0.001	0.001	0.001	-3.08571	0	0	-3.71994	0	0	0
	P32917	P32917	Protein STE5	STE5	0.800347	1.09359	0.946968	1.03376	1.09468	1.33484	0.98532	0.546981	0.573297	0.449874	0.126511	0.209116	0.495275	0.0572765	-0.791827	-0.724034	-1.0738
	P54730	P54730	UBX domain-containing protein 4	UBX4	1.4963	1.28044	1.38837	1.12947	0.852567	1.36838	3.13345	0.328076	2.30027	2.62342	-0.29775	-0.703505	-0.0209228	1.17436	-2.08129	0.728416	0.918059
	Q3E754;P0C0V8	Q3E754;P0C0V8	40S ribosomal protein S21-B;40S ribosomal protein S21-A	RPS21B;RPS21A	5.73535	3.49025	4.6128	3.85401	4.9075	1.63935	4.00177	3.78297	3.35302	3.10772	-0.259285	0.0893448	-1.49252	-0.205006	-0.286125	-0.460182	-0.569786
	P53550	P53550	mRNA-decapping enzyme subunit 2	DCP2	0.644455	0.2239	0.434178	0.0488983	0.001	0.0271922	0.803856	0.001	0.001	0.0271858	-3.15043	0	-3.99702	0.888651	0	0	-3.99736
	P40218	P40218	Uncharacterized protein YMR147W		3.3852	1.32703	2.35612	9.33859	3.39656	3.6369	2.03104	0.194274	2.42051	1.49898	1.98679	0.527661	0.626295	-0.214194	-3.60025	0.0389	-0.652431
	P38879	P38879	Nascent polypeptide-associated complex subunit alpha	EGD2	4.16124	0.0403143	2.10078	0.001	5.47443	0.001	0.001	0.001	0.376355	0.001	0	1.38178	0	0	0	-2.48076	0
	P40482	P40482	Protein transport protein SEC24	SEC24	0.849714	0.157487	0.5036	0.582752	0.001	0.001	0.640343	0.001	0.0999359	0.241686	0.210604	0	0	0.346566	0	-2.3332	-1.05914
	P0CS90;P39987	P0CS90	Heat shock protein SSC1, mitochondrial	SSC1	1.06253	2.62409	1.84331	7.48996	0.366575	0.001	0.20757	1.08767	0.001	0.699445	2.02266	-2.33012	0	-3.15063	-0.761057	0	-1.39801
	P20606	P20606	Small COPII coat GTPase SAR1	SAR1	2.53004	3.13268	2.83136	2.913	3.15156	1.69668	2.76291	1.40354	3.08278	2.52491	0.0410093	0.154572	-0.738783	-0.0353059	-1.01242	0.122739	-0.165262
	P20449	P20449	ATP-dependent RNA helicase DBP5	DBP5	1.36936	0.884103	1.12673	0.789318	1.30085	1.10439	1.65476	0.299347	1.22482	0.696689	-0.513467	0.207309	-0.028894	0.554475	-1.91225	0.120421	-0.693558
	P22943	P22943	12 kDa heat shock protein	HSP12	4.67573	7.89633	6.28603	2.23273	2.32996	3.96758	2.41617	0.507407	3.87399	4.54579	-1.49334	-1.43184	-0.663888	-1.37943	-3.63093	-0.698328	-0.467619
	P15274	P15274	AMP deaminase	AMD1	0.743124	0.178639	0.460881	0.102089	0.001	0.0291376	0.440255	0.001	0.015446	0.0454008	-2.17457	0	-3.98344	-0.0660566	0	-4.89909	-3.34361
	P24280	P24280	SEC14 cytosolic factor	SEC14	1.62445	1.24548	1.43496	2.92141	0.398913	0.546729	1.94499	0.157214	0.686767	1.81693	1.02565	-1.84687	-1.39212	0.438751	-3.19022	-1.06312	0.340487
	Q06706	Q06706	Elongator complex protein 1	IKI3	0.497703	0.0672842	0.282494	0.142273	0.0157264	0.001	0.252856	0.001	0.0523187	0.0338832	-0.989559	-4.16696	0	-0.1599	0	-2.43282	-3.05957
	Q12469	Q12469	Serine/threonine-protein kinase SKM1	SKM1	0.873845	2.15029	1.51207	2.01825	0.001	0.001	0.001	2.17625	1.44093	0.001	0.416581	0	0	0	0.525323	-0.0695194	0
	P38828	P38828	Protein LSM12	LSM12	2.69167	1.15203	1.92185	2.24522	0.190868	0.7132	3.21047	0.0775695	1.50284	1.18772	0.224363	-3.33185	-1.43011	0.740292	-4.63086	-0.354802	-0.694299
	P32911	P32911	Eukaryotic translation initiation factor eIF-1	SUI1	5.3688	4.40167	4.88524	5.38633	2.80689	3.48857	4.02556	3.51107	8.84377	7.91128	0.140874	-0.799456	-0.485792	-0.27924	-0.476518	0.856233	0.695482
	Q05040	Q05040	Factor arrest protein 8	FAR8	1.03862	0.183727	0.611175	0.001	0.001	0.076703	0.0837787	0.001	0.001	0.0183308	0	0	-2.99423	-2.86693	0	0	-5.05925
	P22579	P22579	Transcriptional regulatory protein SIN3	SIN3	0.493035	1.94551	1.21927	3.00794	0.20861	0.001	2.47152	0.447269	3.20632	3.40993	1.30275	-2.54714	0	1.01938	-1.44681	1.3949	1.48372
	P12688	P12688	Serine/threonine-protein kinase YPK1	YPK1	1	0.541981	0.770991	0.91259	0.0423413	0.166701	1.07508	0.0702625	0.384588	0.890647	0.243253	-4.18658	-2.20945	0.479658	-3.45589	-1.0034	0.20814
	Q12154	Q12154	ATPase GET3	GET3	1.76423	0.603637	1.18393	1.5025	0.414445	0.498309	3.1231	0.23729	4.04625	3.01346	0.343784	-1.51433	-1.24847	1.39939	-2.31886	1.773	1.34783
	P04806	P04806	Hexokinase-1	HXK1	1.16321	0.781161	0.972187	3.88816	0.001	0.0234435	0.354192	0.001	0.157152	0.486504	1.99978	0	-5.37398	-1.4567	0	-2.62907	-0.998782
	Q03016;Q12276	Q03016	GLC7-interacting protein 3	GIP3	0.437489	0.207438	0.322464	0.0452905	0.0194836	4.6745	0.240405	0.001	0.001	0.001	-2.83186	-4.04881	3.8576	-0.423669	0	0	0
	P28004	P28004	Pre-mRNA-processing protein 45	PRP45	1.2699	2.76877	2.01933	2.92931	2.08029	1.50458	9.0688	4.94124	7.20375	7.08644	0.536681	0.0429044	-0.424523	2.16703	1.29099	1.83487	1.81118
	P00445	P00445	Superoxide dismutase [Cu-Zn]	SOD1	2.53511	5.02799	3.78155	3.83948	2.28432	0.833281	0.877246	0.001	2.2119	1.12631	0.021933	-0.727214	-2.1821	-2.10792	0	-0.773688	-1.74737
	P38758	P38758	Putative oxidoreductase TDA3	TDA3	1.03178	0.494671	0.763225	3.24077	0.342753	0.337023	1.99337	0.159148	2.15266	6.39322	2.08616	-1.15494	-1.17926	1.38503	-2.26174	1.49594	3.06636
	P39721	P39721	Protein AIM2	AIM2	2.29933	1.32774	1.81354	2.3789	0.768907	0.798702	2.06243	0.824622	1.85	2.58868	0.391491	-1.23792	-1.18308	0.185543	-1.137	0.0287206	0.513413
	P13382	P13382	DNA polymerase alpha catalytic subunit A	POL1	0.362717	1.27442	0.818566	1.27528	0.510379	0.274018	1.72444	2.39073	2.37262	2.49425	0.639644	-0.68153	-1.57883	1.07496	1.54628	1.53531	1.60744
	P07276	P07276	DNA repair protein RAD2	RAD2	0.520493	1.49083	1.00566	1.91694	1.16634	0.207443	3.3096	3.13133	3.38544	4.88926	0.930654	0.213836	-2.27736	1.71851	1.63863	1.7512	2.28147
	P43558	P43558	Ubiquitin thioesterase OTU1	OTU1	2.11868	3.33443	2.72656	5.57571	1.59438	1.70946	6.19464	3.18616	8.26264	9.64772	1.03207	-0.774087	-0.673541	1.18394	0.224739	1.59952	1.82311
	P14065	P14065	Glycerol 2-dehydrogenase (NADP(+))	GCY1	1.40574	1.42716	1.41645	3.24192	0.696763	0.899103	1.14423	0.550316	0.795989	1.53331	1.19457	-1.02354	-0.655719	-0.307895	-1.36394	-0.831457	0.114374
	Q06315	Q06315	Protein SKG3	SKG3	0.516753	0.150747	0.33375	0.0350406	0.001	0.001	0.001	0.001	0.001	0.0168091	-3.25167	0	0	0	0	0	-4.31145
	P36123	P36123	SIT4-associating protein SAP190	SAP190	0.639496	0.252671	0.446084	0.0578509	0.001	0.001	0.508631	0.001	0.001	0.001	-2.9469	0	0	0.189305	0	0	0
	P39081	P39081	Protein PCF11	PCF11	0.794975	2.58874	1.69186	5.64388	1.14806	0.0748456	5.60515	2.10603	3.45842	7.37495	1.73808	-0.559408	-4.49855	1.72814	0.315919	1.03151	2.12402
	P38439	P38439	RNA polymerase-associated protein LEO1	LEO1	1.32399	0.468334	0.896162	0.001	0.001	0.001	0.1065	0.431702	1.17637	0.706605	0	0	0	-3.07291	-1.05372	0.392515	-0.342855
	P32588	P32588	Nuclear and cytoplasmic polyadenylated RNA-binding protein PUB1	PUB1	2.63336	0.659914	1.64663	1.00265	1.88513	0.644966	2.64158	0.331061	1.23617	1.70994	-0.715701	0.195144	-1.35222	0.681881	-2.31435	-0.413641	0.0544258
	P53743	P53743	Pre-rRNA-processing protein ESF2	ESF2	1.92856	4.46122	3.19489	4.07983	6.85779	3.59226	11.1841	23.9819	25.9515	19.7929	0.35274	1.10198	0.169125	1.80761	2.90811	3.02198	2.63114
	P33330	P33330	Phosphoserine aminotransferase	SER1	1.6957	1.77181	1.73375	0.001	0.370575	0.001	0.348488	0.441801	0.314423	0.291144	0	-2.22606	0	-2.31472	-1.97243	-2.46312	-2.57409
	P38144	P38144	ISWI chromatin-remodeling complex ATPase ISW1	ISW1	0.442664	1.12391	0.78329	0.50778	0.166368	0.001	1.17368	0.509539	1.68535	1.73326	-0.625342	-2.23517	0	0.583424	-0.620352	1.10543	1.14587
	Q01855	Q01855	40S ribosomal protein S15	RPS15	4.09609	8.06824	6.08217	11.6795	11.0347	2.66602	46.0364	19.2385	6.20476	8.79556	0.941324	0.859385	-1.1899	2.92012	1.66134	0.0287907	0.532191
	P07263	P07263	Histidine--tRNA ligase, mitochondrial	HTS1	1.02325	0.85727	0.94026	0.631944	0.851341	0.156014	1.81774	0.0701818	0.0737015	2.63329	-0.573263	-0.143322	-2.59138	0.951015	-3.74389	-3.67329	1.48573
	P38351	P38351	RNA polymerase II-associated protein 1	PAF1	1.23127	2.68942	1.96034	8.42677	1.73271	0.323498	8.40803	3.20505	5.37857	6.88584	2.10387	-0.178074	-2.59928	2.10066	0.70924	1.45612	1.81252
	P29295	P29295	Casein kinase I homolog HRR25	HRR25	1.13237	0.367344	0.749857	1.35404	0.216529	0.123453	0.809984	0.524086	0.529542	0.935252	0.85258	-1.79206	-2.60266	0.111277	-0.516812	-0.501871	0.318739
	P12962	P12962	Cap-associated protein CAF20	CAF20	4.03187	1.35334	2.69261	1.00947	0.001	0.001	2.42837	0.001	4.68352	1.17883	-1.41541	0	0	-0.149016	0	0.798588	-1.19165
	Q00764	Q00764	Alpha,alpha-trehalose-phosphate synthase [UDP-forming] 56 kDa subunit	TPS1	1.40621	0.858756	1.13248	4.71078	0.5882	0.61857	1.30854	0.66523	1.18828	1.43268	2.05648	-0.945108	-0.872478	0.208474	-0.767562	0.069386	0.339233
	P05744	P05744	60S ribosomal protein L33-A	RPL33A	5.60701	6.67409	6.14055	6.44904	6.077	2.71494	13.0686	3.06156	5.28251	7.02112	0.0707165	-0.0150097	-1.17745	1.08967	-1.0041	-0.217145	0.193333
	P46367	P46367	Potassium-activated aldehyde dehydrogenase, mitochondrial	ALD4	0.93164	0.729903	0.830772	1.70641	0.29514	0.001	0.533675	0.38343	0.210403	0.267724	1.03844	-1.49305	0	-0.63849	-1.11549	-1.9813	-1.63371
	P32461	P32461	Diphthamide biosynthesis protein 2	DPH2	1.46986	0.33028	0.90007	0.588474	0.126393	0.001	0.001	0.001	0.00820742	0.311058	-0.613058	-2.83212	0	0	0	-6.77697	-1.53286
	P34227	P34227	Mitochondrial peroxiredoxin PRX1	PRX1	1.85319	0.527884	1.19054	4.68325	0.001	0.001	1.737	0.001	0.772738	1.6447	1.9759	0	0	0.544984	0	-0.623563	0.466213
	P32521	P32521	Actin cytoskeleton-regulatory complex protein PAN1	PAN1	0.599841	0.0850821	0.342461	0.001	0.001	0.001	0.001	0.001	0.001	0.001	0	0	0	0	0	0	0
	Q12449	Q12449	Hsp90 co-chaperone AHA1	AHA1	1.62033	1.51875	1.56954	3.24013	1.0993	1.63135	2.37787	1.76087	2.40174	2.40904	1.04571	-0.513749	0.0557265	0.599331	0.165945	0.613739	0.618115
	P52919	P52919	NAP1-binding protein	NBP1	1.96109	3.12539	2.54324	1.07216	2.1519	3.2724	0.766678	0.9792	1.13132	0.817826	-1.24615	-0.241056	0.363679	-1.72997	-1.37699	-1.16866	-1.6368
	Q03656	Q03656	Serine/threonine-protein kinase SKY1	SKY1	0.884813	0.709247	0.79703	0.801896	0.24969	0.279406	1.28962	0.001	0.721108	2.15681	0.00878204	-1.6745	-1.51227	0.694238	0	-0.144418	1.4362
	P25040	P25040	20S rRNA accumulation protein 4	TSR4	1.30187	0.668523	0.985195	2.23082	0.727101	0.514404	1.07809	0.001	0.261108	0.828101	1.17909	-0.438252	-0.937506	0.129992	0	-1.91576	-0.250602
	P32771	P32771	S-(hydroxymethyl)glutathione dehydrogenase	SFA1	1.36196	0.613883	0.98792	2.28829	0.327688	0.308575	1.11532	0.001	0.876163	1.37389	1.2118	-1.59207	-1.67877	0.174986	0	-0.173196	0.475799
	Q04002	Q04002	Sister chromatid cohesion protein 2	SCC2	0.351017	0.635186	0.493101	0.197951	0.514137	1.25116	0.250584	0.488884	0.29935	0.281342	-1.31674	0.0602685	1.34331	-0.976592	-0.0123914	-0.720052	-0.809558
	P05373	P05373	Delta-aminolevulinic acid dehydratase	HEM2	1.58517	0.944988	1.26508	4.54396	0.641361	0.189151	2.16846	0.001	0.864716	1.22417	1.84472	-0.980019	-2.74162	0.777447	0	-0.548929	-0.0474228
	P14904	P14904	Vacuolar aminopeptidase 1	APE1	0.923586	0.036626	0.480106	0.143267	0.001	0.0594788	0.163707	0.001	0.001	0.0222107	-1.74465	0	-3.01291	-1.55224	0	0	-4.43403
	P38840	P38840	Aromatic amino acid aminotransferase 2	ARO9	0.891695	0.871258	0.881476	1.41393	0.755746	0.811753	1.89441	0.242911	0.734167	1.00416	0.681722	-0.22202	-0.11888	1.10376	-1.85949	-0.263814	0.187994
	P07703	P07703	DNA-directed RNA polymerases I and III subunit RPAC1	RPC40	1.56933	0.720304	1.14481	1.01279	0.459476	0.324895	1.82649	0.0696243	2.41117	2.9231	-0.176772	-1.31705	-1.81707	0.673963	-4.03938	1.07462	1.35239
	P07246	P07246	Alcohol dehydrogenase 3, mitochondrial	ADH3	1.21112	0.859168	1.03514	6.41094	0.484234	0.522023	1.38194	0.001	0.401676	0.590728	2.6307	-1.09605	-0.987645	0.416866	0	-1.36573	-0.809264
	P32473	P32473	Pyruvate dehydrogenase E1 component subunit beta, mitochondrial	PDB1	1.65398	1.26029	1.45713	2.78428	2.29432	1.67878	1.4098	0.944638	1.07656	1.5294	0.934172	0.654931	0.204278	-0.0476454	-0.625301	-0.43671	0.0698291
	P15703	P15703	Glucan 1,3-beta-glucosidase	BGL2	2.19865	1.70291	1.95078	16.2434	0.385816	0.512015	7.18836	1.3373	5.84432	3.9094	3.05773	-2.33806	-1.92979	1.88161	-0.544728	1.58299	1.0029
	Q05905	Q05905	Protein HRI1	HRI1	1.88282	0.709384	1.2961	7.31703	2.05497	2.35855	2.89273	2.09918	0.409396	1.07877	2.49708	0.664939	0.863724	1.15826	0.695648	-1.66261	-0.264784
	P38198	P38198	Protein STU1	STU1	0.30209	1.32969	0.815889	0.436758	0.336769	0.0542694	0.879059	0.86057	1.73187	2.15575	-0.901538	-1.27662	-3.91016	0.107587	0.0769193	1.08588	1.40175
	P41696	P41696	Asparagine-rich zinc finger protein AZF1	AZF1	0.819725	1.93547	1.3776	1.72387	0.99979	0.387471	3.14538	2.45044	1.60467	1.86439	0.323493	-0.462456	-1.82999	1.19108	0.830886	0.220123	0.436549
	Q06214	Q06214	WD repeat-containing protein JIP5	JIP5	1.18806	5.44374	3.3159	12.1229	21.8932	5.02682	22.8962	86.5475	58.7775	52.1096	1.87026	2.72301	0.600248	2.78764	4.70602	4.14779	3.97408
	P11986	P11986	Inositol-3-phosphate synthase	INO1	1.13387	0.191718	0.662794	1.4263	0.0754359	0.001	0.778829	0.001	0.001	0.0739036	1.10564	-3.13524	0	0.232746	0	0	-3.16484
	P0CX52;P0CX51	P0CX52;P0CX51	40S ribosomal protein S16-B;40S ribosomal protein S16-A	RPS16B;RPS16A	2.60204	11.9613	7.28169	6.33473	3.56478	0.001	3.61222	6.67591	4.58178	8.19538	-0.200989	-1.03046	0	-1.01139	-0.125309	-0.668366	0.170539
	P53111	P53111	NADPH-dependent aldehyde reductase ARI1	ARI1	1.29587	1.32791	1.31189	3.65813	0.670925	0.700938	1.92342	0.146356	0.894789	0.787279	1.47946	-0.967424	-0.904289	0.552025	-3.16409	-0.552027	-0.7367
	Q00711;P47052	Q00711	Succinate dehydrogenase [ubiquinone] flavoprotein subunit, mitochondrial	SDH1	0.805934	0.344941	0.575438	0.961169	0.181094	0.0677765	0.370658	0.0555069	0.0828526	0.0805113	0.740131	-1.66792	-3.0858	-0.634571	-3.37392	-2.79604	-2.8374
	P02309	P02309	Histone H4	HHF1	4.28968	5.97324	5.13146	5.30885	0.574975	0.426401	5.41687	17.6544	4.78892	17.5903	0.0490297	-3.1578	-3.58909	0.0780912	1.78258	-0.099669	1.77734
	P38080	P38080	Serine/threonine-protein kinase AKL1	AKL1	0.435924	0.133336	0.28463	0.00439983	0.001	0.0126922	0.114344	0.001	0.001	0.0179304	-6.0155	0	-4.48708	-1.31571	0	0	-3.98861
	P43616	P43616	Cys-Gly metallodipeptidase DUG1	DUG1	1.02484	1.07894	1.05189	2.0812	0.001	0.119938	0.400663	0.001	0.0942125	0.694789	0.984431	0	-3.13262	-1.39253	0	-3.48093	-0.59834
	P15454	P15454	Guanylate kinase	GUK1	2.13237	5.24941	3.69089	4.75309	4.17187	2.98251	1.28511	0.971355	11.565	1.03091	0.364896	0.176724	-0.307444	-1.52208	-1.9259	1.64773	-1.84006
	Q06142	Q06142	Importin subunit beta-1	KAP95	0.908569	0.576501	0.742535	1.4607	0.533927	0.001	1.24142	0.937296	2.28361	0.65519	0.976133	-0.475817	0	0.741463	0.336045	1.62078	-0.180545
	P39715	P39715	Shuttling pre-60S factor ECM1	ECM1	2.1005	5.26028	3.68039	12.0597	13.0946	11.2741	28.402	51.5998	72.4148	39.333	1.71226	1.83105	1.61508	2.94806	3.80944	4.29836	3.41781
	P38689;P38063	P38689	Ribose-phosphate pyrophosphokinase 3	PRS3	1.30777	0.662925	0.985348	1.74642	1.09261	0.934809	2.40317	1.56437	1.79844	1.17557	0.825697	0.149075	-0.0759618	1.28623	0.666875	0.868043	0.254653
	P04161	P04161	Phosphoribosylglycinamide formyltransferase	ADE8	2.46611	2.73851	2.60231	2.77753	2.73963	2.8432	3.73983	0.649815	2.04075	2.3641	0.0940089	0.0741892	0.127722	0.523179	-2.00169	-0.350693	-0.1385
	Q03772	Q03772	Pre-mRNA-splicing factor CWC15	CWC15	2.73676	3.69614	3.21645	6.03716	1.57499	4.07804	18.7266	5.41162	15.6282	14.0806	0.908401	-1.03013	0.342406	2.54154	0.750591	2.28061	2.13016
	P36114	P36114	Mitochondrial outer membrane protein YKR018C	YKR018C	0.793653	0.287439	0.540546	0.538404	0.001	0.067089	0.660833	0.001	0.322903	0.121161	-0.00572942	0	-3.01027	0.289868	0	-0.743317	-2.15749
	Q00402	Q00402	Nuclear migration protein NUM1	NUM1	0.162136	0.169837	0.165986	0.0264716	0.0159588	0.001	0.0629599	0.001	0.0144881	0.0158925	-2.64855	-3.37864	0	-1.39856	0	-3.51812	-3.38464
	P05748;P54780	P05748;P54780	60S ribosomal protein L15-A;60S ribosomal protein L15-B	RPL15A;RPL15B	3.04509	1.18945	2.11727	0.001	3.66365	11.9176	18.2331	10.7133	15.5962	4.53021	0	0.791077	2.49282	3.10628	2.33912	2.88091	1.09737
	P38066	P38066	GTP cyclohydrolase-2	RIB1	1.05587	0.223611	0.639742	1.56903	0.0676134	0.449529	0.202069	0.001	0.839451	0.65656	1.29431	-3.24211	-0.509076	-1.66264	0	0.391955	0.0374376
	P53941	P53941	U3 small nucleolar ribonucleoprotein protein IMP4	IMP4	1.51364	2.20256	1.8581	4.6259	1.73288	1.57802	15.6358	21.3878	20.1374	18.352	1.31591	-0.100659	-0.235714	3.07296	3.52489	3.43798	3.30404
	P19881	P19881	4-nitrophenylphosphatase	PHO13	1.27177	0.388593	0.830183	0.927424	0.332817	0.242257	1.66811	0.001	0.837427	0.601272	0.159798	-1.3187	-1.77689	1.00671	0	0.0125329	-0.465412
	P53978	P53978	Elongation factor 3B	HEF3	0.482807	0.0147656	0.248786	0.462603	0.001	0.0438078	0.300858	0.001	0.001	0.001	0.894868	0	-2.50565	0.274175	0	0	0
	P41920	P41920	Ran-specific GTPase-activating protein 1	YRB1	4.02156	3.1357	3.57863	0.001	1.3784	3.37947	6.4969	0.001	3.1315	3.64837	0	-1.37642	-0.0826109	0.860345	0	-0.192553	0.0278459
	P28241	P28241	Isocitrate dehydrogenase [NAD] subunit 2, mitochondrial	IDH2	2.00759	2.0096	2.0086	8.63806	1.55962	1.38914	2.65812	1.42776	1.72848	1.89693	2.10452	-0.364993	-0.531996	0.404218	-0.49243	-0.216683	-0.082524
	P40093	P40093	UPF0160 protein YER156C	YER156C	1.19734	1.35532	1.27633	1.66002	1.38141	0.479645	1.99301	0.999657	1.6935	1.72079	0.379197	0.114142	-1.41196	0.642949	-0.352497	0.408004	0.431065
	P43583	P43583	Proteasome activator BLM10	BLM10	0.236393	0.349122	0.292757	0.216977	0.362446	0.838803	0.959498	0.0505168	0.772619	0.698736	-0.43216	0.30806	1.51863	1.71257	-2.53487	1.40005	1.25504
	P39079	P39079	T-complex protein 1 subunit zeta	CCT6	0.916753	0.451968	0.68436	0.680065	0.935711	0.339795	1.20472	0.441176	0.9337	0.870505	-0.00908402	0.451306	-1.01009	0.815873	-0.633401	0.448202	0.347096
	P32657	P32657	Chromo domain-containing protein 1	CHD1	0.313059	0.482912	0.397985	0.0827167	0.120729	0.560254	0.50168	1.2059	1.22244	1.06475	-2.26646	-1.72095	0.493366	0.334052	1.59933	1.61897	1.41972
	P14120	P14120	60S ribosomal protein L30	RPL30	4.75401	10.5402	7.64712	11.2648	7.73858	5.89491	9.17846	6.07286	23.902	10.7037	0.558838	0.0171541	-0.375446	0.263336	-0.33254	1.64414	0.485128
	P06103	P06103	Eukaryotic translation initiation factor 3 subunit B	PRT1	0.57961	0.415934	0.497772	0.231276	0.260544	0.195735	0.368279	0.0926785	0.084924	0.140039	-1.10587	-0.933957	-1.34658	-0.434686	-2.42518	-2.55124	-1.82966
	P27616	P27616	Phosphoribosylaminoimidazole-succinocarboxamide synthase	ADE1	1.08015	1.6263	1.35323	1.55743	0.675037	0.412853	0.0431314	0.001	0.820934	1.05309	0.202763	-1.00336	-1.7127	-4.97152	0	-0.721066	-0.36178
	Q07349	Q07349	Uncharacterized protein YDL027C		0.985375	0.553933	0.769654	18.5984	0.001	0.001	0.001	0.34145	0.0261429	0.053473	4.59483	0	0	0	-1.17254	-4.87972	-3.84733
	P39939;P39938	P39939;P39938	40S ribosomal protein S26-B;40S ribosomal protein S26-A	RPS26B;RPS26A	5.91169	2.72861	4.32015	3.93569	9.02227	10.3665	15.0787	6.24209	8.71731	7.28403	-0.134463	1.06241	1.26278	1.80336	0.530948	1.0128	0.753655
	P53277	P53277	Pre-mRNA-splicing factor SYF2	SYF2	2.6131	5.39533	4.00422	3.48418	11.1153	3.11528	17.4372	17.7884	10.2756	10.7029	-0.200702	1.47295	-0.36216	2.12258	2.15134	1.35964	1.41841
	Q08723	Q08723	26S proteasome regulatory subunit RPN8	RPN8	1.23062	1.12922	1.17992	2.95556	1.21661	0.941797	1.30005	0.001	1.99716	1.38131	1.32474	0.0441755	-0.325202	0.13988	0	0.75926	0.227346
	P50109	P50109	Protein PSP2	PSP2	0.805446	0.102449	0.453947	0.171482	0.001	0.001	0.16101	0.001	0.750778	0.118038	-1.40447	0	0	-1.49538	0	0.725862	-1.94327
	P47112	P47112	Cell division cycle protein CDT1	TAH11	0.77661	0.6979	0.737255	0.959971	0.001	0.001	1.37248	0.001	0.0451154	0.0264152	0.380828	0	0	0.89655	0	-4.03047	-4.80272
	P36060	P36060	NADH-cytochrome b5 reductase 2;NADH-cytochrome b5 reductase p34 form;NADH-cytochrome b5 reductase p32 form	MCR1	1.29427	1.05409	1.17418	3.56446	0.492331	0.395293	1.10302	0.377063	0.739267	0.471173	1.60203	-1.25396	-1.57066	-0.0901907	-1.63878	-0.667487	-1.31733
	P53221	P53221	60S ribosomal protein L26-B	RPL26B	3.88272	9.28072	6.58172	12.3147	7.18327	2.95771	12.278	6.14612	8.02711	10.7771	0.903841	0.126176	-1.15398	0.899543	-0.0987879	0.286415	0.711437
	P06785	P06785	Thymidylate synthase	CDC21	1.44305	0.565018	1.00403	0.641514	0.397929	0.633019	2.02794	0.223581	0.855229	2.31844	-0.646253	-1.33522	-0.665485	1.01421	-2.16694	-0.231424	1.20735
	P47988	P47988	TY1 enhancer activator	TEA1	0.589735	0.00861156	0.299173	0.16121	0.131111	0.001	0.341263	0.405411	0.244542	0.461412	-0.892038	-1.19019	0	0.189902	0.438403	-0.290898	0.625076
	P43593	P43593	Ubiquitin carboxyl-terminal hydrolase 6	UBP6	0.847933	0.67789	0.762911	1.53946	0.698053	0.775529	1.41519	0.902155	1.55586	1.26184	1.01284	-0.128178	0.0236648	0.891411	0.241859	1.02813	0.725947
	P53854	P53854	Pre-mRNA-splicing factor CWC25	CWC25	2.84729	5.88357	4.36543	6.91012	6.88844	4.12763	13.5356	11.4319	14.6667	15.2296	0.662587	0.658054	-0.0808087	1.63256	1.38887	1.74835	1.80268
	P09064	P09064	Eukaryotic translation initiation factor 2 subunit beta	SUI3	1.33824	1.8	1.56912	1.94242	1.37546	0.719986	2.28502	1.02013	2.34863	1.36076	0.307901	-0.19004	-1.12392	0.54225	-0.621204	0.581861	-0.205544
	P40357	P40357	Protein transport protein SEC9	SEC9	0.757364	0.179931	0.468648	0.0195631	0.001	0.001	0.168005	0.001	0.001	0.001	-4.58229	0	0	-1.48	0	0	0
	Q02875	Q02875	SMY2 homolog 2	SYH1	0.684044	0.135383	0.409713	0.108811	0.001	0.001	0.001	0.001	0.33859	0.0411278	-1.91279	0	0	0	0	-0.275077	-3.31643
	P51996	P51996	GTP-binding protein YPT32/YPT11	YPT32	1.41071	0.346316	0.878511	2.58675	0.198706	0.001	0.861116	0.001	0.885055	1.12444	1.55801	-2.14442	0	-0.0288535	0	0.0107059	0.356073
	P38996	P38996	Nuclear polyadenylated RNA-binding protein 3	NAB3	0.938783	2.30653	1.62266	2.26242	1.38599	0.208791	3.75548	3.93636	6.18379	5.55957	0.479511	-0.227437	-2.95822	1.21064	1.2785	1.93013	1.77662
	P54858	P54858	Protein DOS2	DOS2	1.17531	0.628584	0.901946	0.001	0.001	0.001	0.001	0.001	0.001	0.001	0	0	0	0	0	0	0
	P07213	P07213	Mitochondrial import receptor subunit TOM70	TOM70	0.673947	0.363962	0.518954	0.465789	0.778342	0.001	0.203307	0.001	0.190971	0.001	-0.155931	0.584797	0	-1.35195	0	-1.44226	0
	P38236	P38236	Protein MUM2	MUM2	1.47998	0.690129	1.08506	1.27859	0.001	0.229363	1.68164	0.001	0.39565	1.08758	0.236788	0	-2.24207	0.632099	0	-1.45547	0.00335151
	P47104	P47104	Regulator of V-ATPase in vacuolar membrane protein 1	RAV1	0.316359	0.163469	0.239914	0.0197517	0.001	0.001	0.001	0.001	0.001	0.001	-3.60246	0	0	0	0	0	0
	P15303	P15303	Protein transport protein SEC23	SEC23	0.630055	0.318782	0.474419	1.00496	0.0896647	0.001	0.365865	0.001	0.153581	0.336761	1.0829	-2.40355	0	-0.37485	0	-1.62716	-0.494436
	P29952	P29952	Mannose-6-phosphate isomerase	PMI40	0.877416	1.21427	1.04584	3.66833	0.490911	0.568076	0.501901	0.001	0.413791	1.30873	1.81045	-1.09113	-0.880512	-1.05919	0	-1.33769	0.323503
	P32368	P32368	Phosphoinositide phosphatase SAC1	SAC1	0.606871	0.0736436	0.340258	0.0999312	0.001	0.001	0.324116	0.0896229	0.0746328	0.132871	-1.76762	0	0	-0.0701182	-1.92469	-2.18875	-1.3566
	Q06344	Q06344	Pre-rRNA-processing protein ESF1	ESF1	0.72773	3.67097	2.19935	5.97064	5.65475	1.98233	14.0547	36.1526	26.3498	22.249	1.44081	1.36238	-0.149883	2.6759	4.03895	3.58264	3.33859
	P0CX30;P0CX29	P0CX30;P0CX29	40S ribosomal protein S23-B;40S ribosomal protein S23-A	RPS23B;RPS23A	3.1184	2.71499	2.9167	9.42869	10.8093	7.75596	16.7952	19.0634	15.4441	10.1419	1.69272	1.88987	1.41097	2.52564	2.70839	2.40465	1.79792
	P53890	P53890	Bud neck protein 5	BNI5	0.836833	0.0122205	0.424527	0.0317004	0.001	0.001	0.0706818	0.001	0.001	0.0641915	-3.74328	0	0	-2.58644	0	0	-2.7254
	P20051	P20051	Dihydroorotase	URA4	1.20727	1.00532	1.1063	0.881342	0.628409	0.911614	1.31783	0.001	0.124267	0.935823	-0.327967	-0.815964	-0.279246	0.252421	0	-3.15422	-0.241433
	P00360	P00360	Glyceraldehyde-3-phosphate dehydrogenase 1	TDH1	0.986313	0.443509	0.714911	1.02008	0.0624893	0.001	0.001	0.001	0.001	0.001	0.512852	-3.51608	0	0	0	0	0
	P32263	P32263	Pyrroline-5-carboxylate reductase	PRO3	1.27618	0.619191	0.947686	1.08583	0.319382	0.339705	0.776946	0.001	0.471767	0.245902	0.196318	-1.56913	-1.48013	-0.286595	0	-1.00633	-1.94632
	P29453	P29453	60S ribosomal protein L8-B	RPL8B	1.43602	0.545048	0.990533	0.507933	1.70175	0.180116	2.58728	4.05471	3.63471	1.57963	-0.963567	0.780739	-2.45928	1.38516	2.03332	1.87556	0.67331
	Q08491	Q08491	Superkiller protein 7	SKI7	0.614596	0.0881737	0.351385	0.209369	0.0525766	0.118074	0.291466	0.001	0.001	0.001	-0.747002	-2.74056	-1.57336	-0.269723	0	0	0
	P43597	P43597	Uncharacterized protein YFR016C	YFR016C	0.287531	0.0715686	0.17955	0.0303203	0.001	0.001	0.0257411	0.001	0.001	0.001	-2.56603	0	0	-2.80224	0	0	0
	Q08162	Q08162	Exosome complex exonuclease DIS3	DIS3	0.388001	0.345381	0.366691	0.268297	0.17982	0.001	0.281845	0.0579928	0.0823874	0.0462342	-0.450733	-1.02801	0	-0.379663	-2.66062	-2.15407	-2.98753
	P05755;O13516	P05755;O13516	40S ribosomal protein S9-B;40S ribosomal protein S9-A	RPS9B;RPS9A	2.09487	5.013	3.55393	4.84408	3.02044	1.69118	6.00593	5.38085	7.01337	4.22205	0.446805	-0.234661	-1.07139	0.75697	0.598417	0.980691	0.248527
	P01123	P01123	GTP-binding protein YPT1	YPT1	1.48467	1.06996	1.27732	4.1944	0.001	0.320229	1.95835	0.340094	0.930861	0.990867	1.71535	0	-1.99594	0.61652	-1.90911	-0.45648	-0.366354
	P32476	P32476	Squalene monooxygenase	ERG1	0.829362	0.680943	0.755152	1.14501	0.535072	0.505703	1.39936	0.542274	1.19396	0.691576	0.600524	-0.497035	-0.578477	0.889931	-0.477746	0.66091	-0.126879
	P32565	P32565	26S proteasome regulatory subunit RPN2	RPN2	0.381898	0.233101	0.307499	0.163695	0.0390203	0.0849646	0.393235	0.0464208	0.194066	0.324023	-0.90957	-2.97828	-1.85565	0.354809	-2.72774	-0.664036	0.0755158
	P0CX46;P0CX45	P0CX46;P0CX45	60S ribosomal protein L2-B;60S ribosomal protein L2-A	RPL2B;RPL2A	1.87447	3.34984	2.61215	9.61998	21.9416	7.53686	24.5101	37.7703	18.565	10.7282	1.88079	3.07036	1.52872	3.23006	3.85394	2.82927	2.0381
	P07560	P07560	Ras-related protein SEC4	SEC4	1.47145	1.91622	1.69384	2.46926	1.24785	1.094	2.10683	0.363613	1.60156	1.5802	0.543782	-0.440848	-0.630682	0.314778	-2.21982	-0.0808188	-0.100186
	Q01477	Q01477	Ubiquitin carboxyl-terminal hydrolase 3	UBP3	0.465379	0.0166619	0.241021	0.170284	0.001	0.001	0.578626	0.001	0.101035	0.001	-0.501215	0	0	1.26347	0	-1.2543	0
	Q99383	Q99383	Nuclear polyadenylated RNA-binding protein 4	HRP1	1.0749	3.69669	2.3858	3.56893	2.40835	1.5193	9.21029	5.20598	10.3993	14.4638	0.581019	0.0135732	-0.651068	1.94878	1.1257	2.12394	2.59991
	P34078	P34078	Protein LTV1	LTV1	1.12028	1.65697	1.38862	1.88457	0.001	0.001	1.12142	0.001	0.866777	0.456373	0.440575	0	0	-0.308332	0	-0.679925	-1.60537
	P32337	P32337	Importin subunit beta-3	PSE1	0.467348	0.684917	0.576133	0.46203	0.338204	0.0708624	0.611081	0.160214	1.54332	0.701615	-0.318415	-0.768506	-3.02331	0.084962	-1.8464	1.42156	0.284278
	Q01476	Q01476	Ubiquitin carboxyl-terminal hydrolase 2	UBP2	0.317118	0.220036	0.268577	0.221298	0.001	0.0360646	0.531889	0.001	0.111951	0.119816	-0.279347	0	-2.89668	0.98579	0	-1.26247	-1.16452
	Q12000	Q12000	Translation machinery-associated protein 46	TMA46	1.16312	0.242137	0.702628	0.705667	0.808051	4.09134	9.62858	3.26507	1.02619	6.74876	0.00622596	0.201685	2.54174	3.77649	2.21628	0.546465	3.26379
	P00498	P00498	ATP phosphoribosyltransferase	HIS1	1.09694	0.0820467	0.589491	1.12224	0.259286	0.001	1.3815	0.001	0.602161	0.001	0.928839	-1.18492	0	1.22869	0	0.0306801	0
	Q07655	Q07655	Protein WHI4	WHI4	0.758966	0.168544	0.463755	0.461023	0.001	0.001	0.257039	0.001	0.001	0.239868	-0.00852535	0	0	-0.851375	0	0	-0.951123
	P19524	P19524	Myosin-2	MYO2	0.223981	0.0967048	0.160343	0.0421657	0.0351252	0.001	0.0821905	0.001	0.001	0.00923999	-1.92702	-2.19058	0	-0.964116	0	0	-4.11712
	P02406	P02406	60S ribosomal protein L28	RPL28	2.18534	3.3497	2.76752	5.20269	8.4947	9.59042	10.1671	17.9605	11.0659	8.07747	0.910665	1.61797	1.793	1.87725	2.69817	1.99946	1.54531
	P29704	P29704	Squalene synthase	ERG9	0.926802	0.960624	0.943713	2.48315	1.21498	1.01452	2.37584	0.646387	3.26832	1.36361	1.39575	0.364513	0.104373	1.33202	-0.54595	1.79213	0.531015
	P15731;P15732	P15731;P15732	Ubiquitin-conjugating enzyme E2 4;Ubiquitin-conjugating enzyme E2-16 kDa	UBC4;UBC5	4.83829	5.16455	5.00142	1.63224	2.4127	7.3457	6.98903	1.50725	5.85311	2.13031	-1.61549	-1.05169	0.554562	0.482755	-1.73042	0.226866	-1.23127
	P41818	P41818	Protein GLC8	GLC8	1.60664	0.227187	0.916912	0.001	0.001	0.001	1.78564	0.001	1.36346	2.43676	0	0	0	0.961585	0	0.572419	1.41011
	Q12159	Q12159	RNA annealing protein YRA1	YRA1	1.74763	2.35356	2.0506	10.1281	23.4319	12.5118	40.4448	127.533	82.5256	100.677	2.30424	3.51436	2.60918	4.30184	5.95869	5.33073	5.61754
	P00927	P00927	Threonine dehydratase, mitochondrial	ILV1	0.54633	0.498246	0.522288	0.466184	0.474234	0.250282	0.513964	0.387482	0.494194	0.285134	-0.163946	-0.139246	-1.06129	-0.0231796	-0.430716	-0.0797678	-0.873205
	P38628	P38628	Phosphoacetylglucosamine mutase	PCM1	0.735389	0.653436	0.694413	0.827422	0.547572	0.632072	1.55173	0.306461	0.920604	0.447199	0.25283	-0.342745	-0.135703	1.16002	-1.18009	0.406788	-0.634877
	P21954;P53982;P41939	P21954	Isocitrate dehydrogenase [NADP], mitochondrial	IDP1	0.829006	1.10692	0.967961	1.35098	0.733633	0.806501	1.0535	0.565991	1.73672	1.23624	0.480985	-0.39989	-0.263273	0.122172	-0.774171	0.843345	0.352937
	P40159	P40159	Uncharacterized protein YNL208W		2.35671	1.22336	1.79004	0.658234	0.001	0.517312	0.997789	0.217275	0.846401	2.19335	-1.44331	0	-1.79088	-0.843181	-3.04239	-1.08057	0.293145
	P45978	P45978	Protein SCD6	SCD6	1.10818	0.753256	0.93072	0.686985	0.346672	0.17244	0.857853	0.153192	0.866227	1.24872	-0.438069	-1.42478	-2.43225	-0.117617	-2.603	-0.103602	0.424026
	P12945	P12945	N-terminal acetyltransferase A complex subunit NAT1	NAT1	0.414494	0.0810744	0.247784	0.553123	0.675667	0.0440602	1.06111	0.20448	0.114029	0.0509745	1.15852	1.44723	-2.49153	2.09842	-0.277124	-1.11968	-2.28124
	Q12074	Q12074	Spermidine synthase	SPE3	1.43424	1.48272	1.45848	3.2084	2.29706	1.47286	1.81889	0.552479	2.60256	0.742494	1.13739	0.655325	0.0141563	0.318594	-1.40047	0.83547	-0.974013
	P50107	P50107	Lactoylglutathione lyase	GLO1	1.16415	0.908529	1.03634	9.83624	0.001	0.001	0.801371	0.001	0.490256	0.61498	3.24661	0	0	-0.370955	0	-1.07989	-0.752886
	P42942	P42942	Uncharacterized GTP-binding protein YGR210C		1.03272	0.111885	0.572302	1.81613	0.001	0.001	0.11927	0.001	0.001	0.927506	1.66602	0	0	-2.26255	0	0	0.69658
	P39990	P39990	13 kDa ribonucleoprotein-associated protein	SNU13	2.65398	0.0281505	1.34107	0.530719	2.51512	5.28808	0.23662	4.24771	3.09386	0.001	-1.33736	0.907248	1.97937	-2.50273	1.66331	1.20603	0
	Q12035	Q12035	rRNA-processing protein FCF2	FCF2	1.67104	4.3512	3.01112	4.07996	9.31711	3.57468	11.9659	24.9659	13.7958	15.1089	0.438253	1.62958	0.247514	1.99055	3.05159	2.19586	2.32702
	P49435	P49435	Adenine phosphoribosyltransferase 1	APT1	2.03309	2.24189	2.13749	3.65597	1.36459	0.001	2.63212	2.3592	2.56346	2.03555	0.774334	-0.64745	0	0.300306	0.142376	0.262175	-0.0704971
	P32602	P32602	Alpha-soluble NSF attachment protein	SEC17	1.14334	0.357085	0.750212	0.460895	0.001	0.169862	1.60329	0.197397	0.203608	0.21286	-0.70286	0	-2.14294	1.09566	-1.9262	-1.8815	-1.8174
	P36135	P36135	Probable secreted beta-glucosidase UTH1	UTH1	3.0435	2.5219	2.7827	13.6296	0.001	0.001	2.57658	0.0772466	0.001	1.89538	2.29218	0	0	-0.111026	-5.17087	0	-0.554001
	P05756	P05756	40S ribosomal protein S13	RPS13	2.0285	7.51523	4.77187	7.61715	5.04879	2.41558	8.17996	14.8795	13.3636	16.3206	0.674698	0.0813841	-0.982183	0.777541	1.6407	1.48568	1.77407
	P36145	P36145	Transcription initiation factor IIE subunit beta	TFA2	1.06956	2.81594	1.94275	2.91478	3.42349	1.29334	6.13433	5.65016	10.1996	13.5823	0.585287	0.817369	-0.587003	1.65881	1.54019	2.39234	2.80556
	P38881	P38881	Nucleus-vacuole junction protein 1	NVJ1	0.864001	0.76313	0.813566	0.473754	0.477121	0.48262	0.923505	0.255828	1.2369	1.7468	-0.780121	-0.769902	-0.75337	0.182862	-1.66908	0.604404	1.10238
	P16649	P16649	General transcriptional corepressor TUP1	TUP1	0.490297	0.919915	0.705106	0.559903	0.295882	0.001	1.03033	0.001	0.406016	3.63622	-0.332665	-1.25282	0	0.547197	0	-0.796303	2.36653
	P53301	P53301	Probable glycosidase CRH1	CRH1	1.06544	0.373492	0.719464	2.06782	0.0215303	0.001	0.394774	0.001	0.185467	0.238155	1.52312	-5.06248	0	-0.865897	0	-1.95576	-1.59502
	Q12204	Q12204	Probable phospholipase YOR022C, mitochondrial		0.430037	0.478992	0.454514	0.602786	0.001	0.001	0.001	0.001	0.001	0.001	0.40732	0	0	0	0	0	0
	Q04279	Q04279	Eisosome protein SEG1	SEG1	0.311081	0.0493447	0.180213	0.001	0.001	0.001	0.001	0.001	0.001	0.001	0	0	0	0	0	0	0
	P25359	P25359	Exosome complex component RRP43	RRP43	0.948064	0.687667	0.817865	0.364386	0.0218674	0.359429	0.358313	0.001	0.199973	0.164046	-1.1664	-5.22501	-1.18616	-1.19064	0	-2.03206	-2.31776
	P25623	P25623	Suppressor of yeast profilin deletion	SYP1	0.428321	0.169974	0.299148	0.032539	0.001	0.001	0.001	0.001	0.001	0.001	-3.20062	0	0	0	0	0	0
	P32448	P32448	Anti-silencing protein 2	ASF2	0.684823	0.0474341	0.366128	0.431686	0.169594	0.001	0.001	0.001	0.001	0.272682	0.237634	-1.11026	0	0	0	0	-0.42513
	P11745	P11745	Ran GTPase-activating protein 1	RNA1	0.591591	0.158779	0.375185	0.692592	0.132749	0.171938	0.001	0.493195	0.858031	0.603229	0.884403	-1.4989	-1.12572	0	0.394555	1.19343	0.685104
	P33734	P33734	Imidazole glycerol phosphate synthase hisHF;Glutamine amidotransferase;Cyclase	HIS7	0.487953	0.365433	0.426693	0.844512	0.001	0.001	0.476362	0.0221936	0.144267	0.270676	0.984919	0	0	0.158859	-4.26498	-1.56445	-0.656632
	P23642	P23642	Mannan polymerase I complex VAN1 subunit	VAN1	0.702381	0.392403	0.547392	0.725178	0.001	0.001	0.169827	0.0759853	0.0683617	0.17375	0.405761	0	0	-1.68851	-2.84878	-3.00131	-1.65556
	Q08412	Q08412	Ubiquitin-binding protein CUE5	CUE5	0.793634	0.238905	0.516269	0.001	0.001	0.001	0.0733056	0.001	0.001	0.001	0	0	0	-2.81613	0	0	0
	P32831	P32831	Negative growth regulatory protein NGR1	NGR1	0.918675	0.614666	0.766671	0.258981	0.001	0.001	0.798072	0.001	0.724991	0.790337	-1.56576	0	0	0.0579122	0	-0.0806442	0.0438606
	P38193	P38193	Serine/threonine-protein phosphatase 4 regulatory subunit 2	PSY4	0.726849	2.24313	1.48499	1.83308	1.5238	1.28894	3.17704	2.77184	9.46886	11.6741	0.303819	0.0372204	-0.204265	1.09723	0.900393	2.67274	2.97479
	P13574	P13574	Protein STE12	STE12	0.540415	1.02911	0.784765	0.001	1.13724	0.001	0.220074	1.16475	0.596667	1.26943	0	0.535204	0	-1.83427	0.569683	-0.395335	0.693847
	Q12500	Q12500	Late secretory pathway protein AVL9	AVL9	0.431846	0.143238	0.287542	0.001	0.001	0.001	0.001	0.001	0.001	0.001	0	0	0	0	0	0	0
	Q02979	Q02979	Glycerophosphodiester phosphodiesterase GDE1	GDE1	0.283051	0.116313	0.199682	0.160586	0.001	0.001	0.22569	0.001	0.001	0.0493256	-0.314358	0	0	0.176639	0	0	-2.01729
	P38113	P38113	Alcohol dehydrogenase 5	ADH5	1.0749	0.142812	0.608858	0.719749	0.167771	0.8237	1.93067	0.001	0.903507	1.01264	0.241388	-1.85961	0.436014	1.66492	0	0.56943	0.733943
	Q06103	Q06103	26S proteasome regulatory subunit RPN7	RPN7	0.777876	0.562226	0.670051	0.80981	0.431332	0.50807	0.989565	0.75437	1.36951	1.42526	0.273314	-0.635472	-0.399243	0.562524	0.171002	1.03131	1.08889
	P23180	P23180	Probable oxidoreductase AIM17	AIM17	0.809881	0.30177	0.555825	2.24751	0.139643	0.116681	0.456164	0.146528	0.127381	0.259455	2.01562	-1.99289	-2.25206	-0.28508	-1.92345	-2.12548	-1.09915
	P46990	P46990	60S ribosomal protein L17-B	RPL17B	2.39439	7.05725	4.72582	3.51973	6.9215	2.25982	5.3012	4.56272	6.53993	7.58893	-0.425099	0.55052	-1.06436	0.165754	-0.0506726	0.468709	0.68333
	P17883	P17883	Superkiller protein 3	SKI3	0.200506	0.0682854	0.134396	0.136105	0.0205303	0.001	0.255014	0.001	0.0211364	0.0225581	0.0182288	-2.71066	0	0.924089	0	-2.66868	-2.57477
	P48361	P48361	Activator of SKN7 protein 10	ASK10	0.296344	0.055143	0.175743	0.001	0.001	0.001	0.172586	0.001	0.001	0.001	0	0	0	-0.0261571	0	0	0
	P40075	P40075	Vesicle-associated membrane protein-associated protein SCS2	SCS2	1.37808	3.42864	2.40336	3.57135	3.45027	4.11185	2.40838	3.22363	3.97454	2.10487	0.571415	0.521655	0.774735	0.00301164	0.423635	0.725735	-0.191323
	Q02725	Q02725	Vacuolar transporter chaperone 3	VTC3	0.359145	0.0468204	0.202983	0.001	0.001	0.001	0.44855	0.936702	0.001	0.001	0	0	0	1.14391	2.20623	0	0
	P30822	P30822	Exportin-1	CRM1	0.309478	0.242329	0.275903	0.355618	0.105211	0.001	1.27954	1.00034	2.06355	1.03156	0.366165	-1.39088	0	2.21339	1.85826	2.90289	1.90259
	P33442	P33442	40S ribosomal protein S1-A	RPS1A	0.95772	0.796276	0.876998	3.79449	1.54715	1.77433	3.84975	1.49503	121.52	1.78398	2.11326	0.81897	1.01663	2.13412	0.76953	7.11441	1.02446
	P53929	P53929	Uncharacterized protein YNL108C		1.24562	0.671852	0.958734	1.82072	0.001	0.145311	0.990538	0.001	1.06511	1.79744	0.925305	0	-2.72198	0.0470808	0	0.151799	0.90674
	P0CX24;P0CX23	P0CX24;P0CX23	60S ribosomal protein L20-B;60S ribosomal protein L20-A	RPL20B;RPL20A	2.018	7.94033	4.97917	12.3362	30.4995	14.9563	43.9742	203.977	63.7839	17.614	1.30892	2.61481	1.58677	3.14268	5.35636	3.67922	1.82274
	P32775	P32775	1,4-alpha-glucan-branching enzyme	GLC3	0.447333	0.0414999	0.244416	1.18909	0.001	0.001	0.409869	0.0798681	0.126575	0.156185	2.28245	0	0	0.745823	-1.61365	-0.949347	-0.646082
	Q02821	Q02821	Importin subunit alpha	SRP1	0.803225	2.27242	1.53782	0.358779	0.001	0.001	0.622064	0.001	0.291685	0.466623	-2.09972	0	0	-1.30575	0	-2.39841	-1.72056
	P18899	P18899	Stress protein DDR48	DDR48	2.00656	1.09342	1.54999	0.384177	0.254383	0.001	0.703944	0.001	0.001	1.15045	-2.01242	-2.60719	0	-1.13873	0	0	-0.430061
	P41895	P41895	Transcription initiation factor IIF subunit alpha	TFG1	0.478607	1.56317	1.02089	1.77637	1.30479	0.001	2.79988	3.80201	2.91007	2.87964	0.799104	0.353984	0	1.45553	1.89693	1.51123	1.49606
	P54885	P54885	Gamma-glutamyl phosphate reductase	PRO2	0.606881	1.09935	0.853116	0.271292	0.134088	6.02926	1.23063	0.001	0.372866	0.424611	-1.6529	-2.66956	2.82117	0.528586	0	-1.19408	-1.0066
	P20424	P20424	Signal recognition particle subunit SRP54	SRP54	0.507275	0.388071	0.447673	0.194255	0.0641732	0.001	0.001	0.001	0.0514835	0.001	-1.20449	-2.8024	0	0	0	-3.12026	0
	P48234	P48234	Ribosome biogenesis protein ENP2	ENP2	0.491394	1.49606	0.993727	2.21374	2.60351	1.36128	8.10338	15.237	13.3251	15.9749	1.15556	1.38953	0.45404	3.0276	3.93858	3.74515	4.00681
	P06779	P06779	DNA repair protein RAD7	RAD7	0.6021	0.823548	0.712824	0.105044	0.001	0.001	0.0858021	0.001	0.172134	0.001	-2.76255	0	0	-3.05446	0	-2.05002	0
	P39940	P39940	E3 ubiquitin-protein ligase RSP5	RSP5	0.347033	0.0147974	0.180915	0.0997184	0.001	0.001	0.146383	0.001	0.001	0.115168	-0.859382	0	0	-0.305564	0	0	-0.651579
	Q03148;P53824;P43545	Q03148;P53824;P43545	Pyridoxal 5-phosphate synthase subunit SNZ1;Probable pyridoxal 5-phosphate synthase subunit SNZ2;Probable pyridoxal 5-phosphate synthase subunit SNZ3	SNZ1;SNZ2;SNZ3	1.19602	0.0216485	0.608837	4.17401	0.339365	0.499617	2.31659	0.001	1.29295	1.27473	2.77731	-0.843215	-0.285233	1.92788	0	1.08654	1.06606
	P38970	P38970	Serine/threonine-protein kinase HAL5	HAL5	0.32984	0.022002	0.175921	0.300896	0.001	0.001	0.47057	0.001	0.0591868	0.0318935	0.774337	0	0	1.41948	0	-1.57158	-2.46359
	P28789	P28789	Porphobilinogen deaminase	HEM3	0.848542	0.504944	0.676743	0.547337	0.001	0.001	1.45676	0.001	0.713855	2.3831	-0.306178	0	0	1.10608	0	0.0770237	1.81616
	P04456	P04456	60S ribosomal protein L25	RPL25	3.05016	7.66775	5.35895	5.39359	6.20135	3.43785	8.07994	7.59442	83.1035	7.35937	0.00929575	0.210631	-0.640444	0.592394	0.502989	3.95489	0.457632
	P29478	P29478	Signal recognition particle subunit SEC65	SEC65	1.08915	1.10914	1.09915	1.96179	0.962065	0.0975722	4.38504	3.70361	2.34579	3.00897	0.835786	-0.19218	-3.49377	1.9962	1.75254	1.09369	1.45288
	P53173	P53173	ER-derived vesicles protein ERV14	ERV14	5.078	3.59492	4.33646	6.80447	3.22737	4.87084	5.39335	7.71065	11.1227	6.10821	0.649967	-0.426159	0.167653	0.314665	0.830335	1.35892	0.494234
	P50896	P50896	Protein PSP1	PSP1	0.422452	0.231244	0.326848	0.115254	0.001	0.001	0.203475	0.001	0.08213	0.177852	-1.5038	0	0	-0.683766	0	-1.99264	-0.877943
	P39929	P39929	Vacuolar-sorting protein SNF7	SNF7	1.07715	0.510872	0.794013	0.282978	0.001	0.15147	0.951981	0.001	0.678544	0.764911	-1.48847	0	-2.39013	0.261771	0	-0.22672	-0.0538705
	P50942	P50942	Polyphosphatidylinositol phosphatase INP52;SAC1-like phosphoinositide phosphatase;Phosphatidylinositol 4,5-bisphosphate 5-phosphatase	INP52	0.235043	0.0134164	0.124229	0.0627547	0.001	0.0407173	0.209356	0.001	0.00958242	0.001	-0.985211	0	-1.60929	0.752953	0	-3.69647	0
	P53295	P53295	Ribosome-interacting GTPase 2	RBG2	0.751533	0.532753	0.642143	1.57451	0.189561	0.842207	2.36196	0.943176	0.835668	1.0053	1.29393	-1.76023	0.391281	1.87902	0.554632	0.380037	0.646661
	P25655	P25655	General negative regulator of transcription subunit 1	CDC39	0.13058	0.0108642	0.0707223	0.225197	0.001	0.001	0.0783428	0.0351762	0.0373993	0.0364283	1.67095	0	0	0.147635	-1.00757	-0.919155	-0.957106
	P38713	P38713	Oxysterol-binding protein homolog 3	OSH3	0.287269	0.07702	0.182145	0.345436	0.001	0.001	0.0567722	0.001	0.001	0.001	0.923333	0	0	-1.68183	0	0	0
	P19812	P19812	E3 ubiquitin-protein ligase UBR1	UBR1	0.165529	0.0996369	0.132583	0.409525	0.131222	0.695956	1.04784	0.137562	0.747921	0.488111	1.62705	-0.0148855	2.3921	2.98245	0.0531897	2.49599	1.88031
	P06782	P06782	Carbon catabolite-derepressing protein kinase	SNF1	0.465238	0.189765	0.327502	0.141546	0.0773471	0.001	0.655872	0.07259	0.18087	0.146025	-1.21023	-2.08208	0	1.00191	-2.17366	-0.85655	-1.16529
	P38817	P38817	ADP-ribosylation factor-binding protein GGA2	GGA2	0.592444	0.0101396	0.301292	0.101078	0.257544	0.183585	0.403281	0.0932269	0.290421	0.19125	-1.57569	-0.226341	-0.714713	0.420623	-1.69234	-0.0530147	-0.655701
	Q12038	Q12038	Lethal(2) giant larvae protein homolog SRO7	SRO7	0.295434	0.109556	0.202495	0.115349	0.001	0.001	0.202025	0.001	0.001	0.159602	-0.811884	0	0	-0.00335157	0	0	-0.343407
	P38795	P38795	Glutamine-dependent NAD(+) synthetase	QNS1	0.460973	0.0851261	0.27305	0.156622	0.001	0.001	0.224823	0.001	0.149093	0.001	-0.801873	0	0	-0.280373	0	-0.872947	0
	Q01662	Q01662	Methionine aminopeptidase 1	MAP1	0.76717	1.05442	0.910796	6.07297	0.520605	0.221728	1.65104	0.557643	0.262628	0.659781	2.7372	-0.80694	-2.03834	0.858179	-0.707785	-1.79411	-0.465139
	Q12415	Q12415	Transcription factor tau 55 kDa subunit	TFC7	0.661667	0.541307	0.601487	0.699843	0.001	0.001	1.1644	0.0841195	0.626227	1.08269	0.218498	0	0	0.952977	-2.83802	0.0581522	0.848012
	Q04418	Q04418	RNA polymerase II-associated protein RBA50	RBA50	0.581597	0.221012	0.401305	0.0913635	0.048196	0.001	0.282543	0.001	0.0627683	0.0835358	-2.13501	-3.05771	0	-0.506225	0	-2.67659	-2.26423
	P40395	P40395	Guanine nucleotide exchange factor subunit RIC1	RIC1	0.295453	0.0711653	0.183309	0.0616715	0.001	0.001	0.131951	0.001	0.001	0.0311376	-1.5716	0	0	-0.474279	0	0	-2.55755
	P36024;Q08438	P36024	Phosphopantothenoylcysteine decarboxylase subunit SIS2	SIS2	0.554186	0.123354	0.33877	0.001	0.001	0.0424507	0.001	0.001	0.001	0.001	0	0	-2.99644	0	0	0	0
	Q04067	Q04067	Eukaryotic translation initiation factor 3 subunit G	TIF35	1.19828	0.699069	0.948672	0.001	0.42259	0.001	1.66829	0.001	0.484185	0.580062	0	-1.16665	0	0.814387	0	-0.970351	-0.709702
	P53852	P53852	Cysteine--tRNA ligase		0.316818	0.137254	0.227036	0.0405969	0.0404187	0.001	0.145976	0.001	0.0638443	0.0853951	-2.48348	-2.48983	0	-0.637188	0	-1.83029	-1.4107
	Q12420	Q12420	66 kDa U4/U6.U5 small nuclear ribonucleoprotein component	SNU66	0.541474	1.00428	0.772876	0.674088	0.7991	0.339412	1.69172	2.34229	1.93342	2.29919	-0.1973	0.0481398	-1.1872	1.13018	1.59961	1.32285	1.57282
	P36040	P36040	Proteasome assembly chaperone 2	ADD66	1.27815	0.13837	0.708258	1.2219	0.001	0.001	1.44102	0.330162	0.449606	1.65465	0.786775	0	0	1.02474	-1.1011	-0.655613	1.22418
	P32501	P32501	Translation initiation factor eIF-2B subunit epsilon	GCD6	0.326915	0.219334	0.273124	0.195746	0.0476718	0.0761778	0.213689	0.001	0.0651383	0.149743	-0.480575	-2.51835	-1.84212	-0.354042	0	-2.06798	-0.867068
	P38314	P38314	Protein SDS24	SDS24	0.637471	0.214768	0.426119	0.951713	0.001	0.001	0.350371	0.001	0.0791612	0.001	1.15927	0	0	-0.282373	0	-2.42839	0
	P38626	P38626	NADH-cytochrome b5 reductase 1	CBR1	0.737434	0.0310447	0.384239	0.001	0.001	0.001	0.674116	0.001	2.45147	0.001	0	0	0	0.810992	0	2.67357	0
	P11972	P11972	Protein SST2	SST2	0.398069	0.154873	0.276471	0.443908	0.001	0.16098	0.701247	0.364344	1.10861	0.0295254	0.683132	0	-0.780246	1.34279	0.398173	2.00355	-3.2271
	Q00245	Q00245	GTP-binding protein RHO3	RHO3	0.990813	0.404106	0.69746	1.20969	1.80594	0.317614	1.09197	0.153969	4.3456	2.42836	0.794453	1.37257	-1.13483	0.646752	-2.17947	2.63937	1.7998
	P38288	P38288	Protein TOS1	TOS1	0.920024	0.986769	0.953397	3.28142	0.220835	0.001	1.45561	0.227374	1.31053	1.42453	1.78317	-2.11011	0	0.610472	-2.06801	0.459003	0.579337
	Q02892	Q02892	Nucleolar GTP-binding protein 1	NOG1	0.398388	1.21565	0.807018	6.79976	121.03	5.5782	31.208	70.7591	42.8617	27.1638	3.07481	7.22855	2.78913	5.27317	6.45417	5.73095	5.07294
	P23776	P23776	Glucan 1,3-beta-glucosidase I/II	EXG1	0.751055	1.28627	1.01866	3.3663	0.270657	0.101616	1.47895	0.763829	1.79441	1.11792	1.72449	-1.91214	-3.32547	0.537899	-0.415355	0.816836	0.134135
	P40529	P40529	ADP-ribosylation factor GTPase-activating protein effector protein 2	AGE2	0.844623	0.32306	0.583841	0.315653	0.001	0.001	0.308003	0.001	1.14139	2.00832	-0.887236	0	0	-0.922631	0	0.967146	1.78234
	P41058;P41057	P41058;P41057	40S ribosomal protein S29-B;40S ribosomal protein S29-A	RPS29B;RPS29A	3.37714	3.0474	3.21227	1.66983	2.62544	0.001	2.4297	0.001	2.48471	2.47615	-0.943893	-0.291035	0	-0.40282	0	-0.37052	-0.375498
	P32485	P32485	Mitogen-activated protein kinase HOG1	HOG1	0.640199	0.588067	0.614133	0.314392	0.054404	0.337045	0.580828	0.372859	0.664936	0.575243	-0.965989	-3.49677	-0.865609	-0.0804413	-0.719922	0.114664	-0.0943811
	P54861	P54861	Dynamin-related protein DNM1	DNM1	0.312412	0.155506	0.233959	0.0815927	0.001	0.001	0.0460152	0.001	0.0309478	0.0229422	-1.51974	0	0	-2.34607	0	-2.91835	-3.35018
	P32477	P32477	Glutamate--cysteine ligase	GSH1	0.392594	1.47213	0.932362	2.40643	0.001	0.001	0.472931	0.001	0.0633306	0.271173	1.36793	0	0	-0.979261	0	-3.87992	-1.78167
	Q12163	Q12163	NAP1-binding protein 2	NBP2	1.46611	0.041827	0.753969	0.0810282	0.001	0.001	0.192191	0.001	0.974634	0.429789	-3.21801	0	0	-1.97196	0	0.370355	-0.810877
	O13547	O13547	Covalently-linked cell wall protein 14	CCW14	1.19537	0.264059	0.729714	0.001	0.001	0.001	0.244075	0.001	0.481685	0.651953	0	0	0	-1.58001	0	-0.599241	-0.162563
	P0CX32;P0CX31	P0CX32;P0CX31	40S ribosomal protein S24-B;40S ribosomal protein S24-A	RPS24B;RPS24A	2.18168	6.63641	4.40905	5.64771	5.76329	2.25689	7.50345	9.985	10.2482	8.77518	0.357199	0.386427	-0.966133	0.767087	1.1793	1.21683	0.992962
	P10962	P10962	Protein MAK16	MAK16	1.08831	2.05718	1.57275	7.28096	4.47219	13.803	12.8705	11.3666	10.0366	9.04265	2.21084	1.50769	3.13363	3.03271	2.85344	2.67392	2.52346
	P19454	P19454	Casein kinase II subunit alpha	CKA2	0.723897	0.0168404	0.370368	0.672316	0.547217	0.116289	0.412991	0.267679	0.620192	0.533882	0.860179	0.563152	-1.67125	0.157148	-0.468457	0.743754	0.527561
	P40212;Q12690	P40212;Q12690	60S ribosomal protein L13-B;60S ribosomal protein L13-A	RPL13B;RPL13A	1.62595	5.02565	3.3258	170.335	6.28587	3.50458	6.06164	29.2234	21.9469	9.03776	5.67853	0.91841	0.0755384	0.866006	3.13535	2.72224	1.44226
	P38986	P38986	L-asparaginase 1	ASP1	0.809422	0.390175	0.599798	0.672762	0.342156	0.325752	0.0993102	0.001	0.204277	0.43301	0.16562	-0.809824	-0.880704	-2.59446	0	-1.55395	-0.470077
	P32454	P32454	Aminopeptidase 2, mitochondrial	APE2	0.234771	0.136707	0.185739	0.0916298	0.0777407	0.001	0.170269	0.001	0.001	0.0409435	-1.01939	-1.25653	0	-0.125461	0	0	-2.18157
	P31374	P31374	Serine/threonine-protein kinase PSK1	PSK1	0.176507	0.0217766	0.0991418	0.547732	0.001	0.001	1.13115	0.001	0.0599524	0.0478692	2.46591	0	0	3.51215	0	-0.725676	-1.0504
	P53185	P53185	Uncharacterized protein YGL036W	YGL036W	0.329371	0.05946	0.194415	0.524143	0.001	0.001	0.260921	0.001	0.001	0.0665889	1.43082	0	0	0.424472	0	0	-1.54579
	P22146	P22146	1,3-beta-glucanosyltransferase GAS1	GAS1	0.581326	0.295925	0.438625	2.4913	0.001	0.001	0.355156	0.001	0.001	0.153763	2.50584	0	0	-0.304537	0	0	-1.51228
	Q04175	Q04175	Importin beta SMX1	SXM1	0.303881	0.173041	0.238461	0.600594	0.307092	0.001	0.763504	0.644544	0.891502	0.788184	1.33264	0.364916	0	1.67888	1.43453	1.90248	1.72478
	P04912;P04911	P04912;P04911	Histone H2A.2;Histone H2A.1	HTA2;HTA1	2.54401	8.47671	5.51036	2.94422	4.99282	0.001	6.67492	5.40659	3.67995	20.9207	-0.904262	-0.142292	0	0.276603	-0.0274282	-0.582463	1.92471
	Q05016	Q05016	Uncharacterized oxidoreductase YMR226C		0.973	0.424929	0.698964	2.85884	0.001	0.001	1.30898	0.0355311	0.624249	2.0464	2.03214	0	0	0.905157	-4.29806	-0.163097	1.5498
	P33297	P33297	26S protease regulatory subunit 6A	RPT5	0.5048	0.0215067	0.263153	0.757433	0.001	0.001	0.307561	0.153116	0.225723	0.33544	1.52522	0	0	0.22497	-0.781276	-0.221346	0.350152
	P32389	P32389	Transcriptional activator of sulfur metabolism MET4	MET4	0.600675	1.02469	0.81268	1.77191	0.481541	0.001	2.59259	0.528504	2.39707	5.05464	1.12455	-0.755031	0	1.67363	-0.620775	1.56051	2.63685
	P31380	P31380	ATP-dependent helicase FUN30	FUN30	0.233215	0.699825	0.46652	0.685494	0.270963	0.0958974	2.40476	1.61266	2.48379	2.28264	0.555205	-0.783841	-2.28238	2.36588	1.78943	2.41253	2.29069
	P53898	P53898	Protein NSG2	NSG2	0.895725	0.734112	0.814918	1.37532	0.812664	0.001	0.204245	0.001	0.870925	0.376507	0.75504	-0.00399618	0	-1.99636	0	0.0958926	-1.11398
	P40032	P40032	Prolyl 3,4-dihydroxylase TPA1	TPA1	0.390531	1.64308	1.01681	1.68767	0.817196	0.543844	2.5359	2.15082	6.08342	4.49344	0.730991	-0.315289	-0.90278	1.31846	1.08084	2.58084	2.14377
	P11938	P11938	DNA-binding protein RAP1	RAP1	0.365483	1.01565	0.690567	0.911825	1.0921	0.001	2.18049	1.70557	3.83068	3.74753	0.400976	0.661246	0	1.6588	1.3044	2.47175	2.44009
	Q04493	Q04493	Prefoldin subunit 5	GIM5	1.12909	0.198539	0.663814	0.273305	0.001	0.001	0.001	0.001	0.243123	1.0663	-1.28027	0	0	0	0	-1.44909	0.683758
	P46988	P46988	Prefoldin subunit 1	PFD1	2.06834	1.18877	1.62856	1.45968	0.001	0.001	2.0138	0.359988	1.27857	0.930033	-0.157939	0	0	0.306322	-2.17758	-0.349063	-0.808241
	P38187	P38187	Ubiquitin carboxyl-terminal hydrolase 13	UBP13	0.344314	0.0143885	0.179351	0.249054	0.001	0.001	0.001	0.001	0.001	0.001	0.473668	0	0	0	0	0	0
	P40007	P40007	Nucleolar protein 16	NOP16	1.77032	3.32013	2.54523	9.67885	8.84018	7.00757	26.7368	53.9471	53.869	43.0319	1.92704	1.79628	1.46112	3.39296	4.40568	4.40359	4.07954
	P00044;P00045	P00044;P00045	Cytochrome c iso-1;Cytochrome c iso-2	CYC1;CYC7	2.05531	1.8971	1.9762	2.81015	1.97497	1.68958	1.75681	1.45427	1.612	1.4759	0.507917	-0.00090289	-0.22607	-0.169775	-0.442439	-0.293884	-0.421134
	P29547	P29547	Elongation factor 1-gamma 1	CAM1	0.492885	0.439095	0.46599	0.250468	0.164384	0.253641	0.363946	0.162377	0.224853	0.178627	-0.89567	-1.50322	-0.877513	-0.356574	-1.52095	-1.05131	-1.38335
	P12683;P12684	P12683	3-hydroxy-3-methylglutaryl-coenzyme A reductase 1	HMG1	0.307144	0.0956265	0.201385	0.105955	0.001	0.001	0.103484	0.0202271	0.34522	0.127367	-0.926502	0	0	-0.960546	-3.31559	0.777558	-0.660967
	P53981	P53981	Uncharacterized phosphatase YNL010W		0.876188	0.870295	0.873242	1.62064	1.02663	1.97863	2.66493	0.543096	1.79835	1.15102	0.892111	0.233461	1.18005	1.60964	-0.685173	1.04222	0.398464
	P24384	P24384	Pre-mRNA-splicing factor ATP-dependent RNA helicase PRP22	PRP22	0.177435	0.397615	0.287525	0.383425	0.294011	0.362585	0.373753	0.0699548	0.305733	0.252597	0.415258	0.0321843	0.334632	0.378398	-2.03919	0.0885827	-0.186849
	P38248	P38248	Cell wall protein ECM33	ECM33	1.21487	1.33812	1.27649	4.85287	0.001	0.001	0.700522	0.001	0.001	0.472878	1.92665	0	0	-0.865685	0	0	-1.43265
	P87262;P40525	P87262;P40525	60S ribosomal protein L34-A;60S ribosomal protein L34-B	RPL34A;RPL34B	2.42271	0.70303	1.56287	3.27722	4.18445	7.68518	10.2211	11.0924	11.4194	5.67064	1.06828	1.42084	2.29788	2.70928	2.8273	2.86922	1.85931
	Q06336	Q06336	ADP-ribosylation factor-binding protein GGA1	GGA1	0.400403	0.143403	0.271903	0.001	0.001	0.0630833	0.172427	0.001	0.0491557	0.135685	0	0	-2.10776	-0.657111	0	-2.46766	-1.00284
	Q04336	Q04336	Uncharacterized protein YMR196W		0.214043	1.31677	0.765409	0.865335	0.001	0.001	0.0236426	0.001	0.001	0.0274052	0.177029	0	0	-5.01677	0	0	-4.80371
	Q86ZR7	Q86ZR7	Putative uncharacterized hydrolase YKL033W-A	YKL033W-A	0.916265	0.350277	0.633271	4.31253	0.294221	0.214251	0.678467	0.250893	1.02317	0.851341	2.76764	-1.10592	-1.56352	0.0994546	-1.33575	0.692149	0.426915
	P48164	P48164	40S ribosomal protein S7-B	RPS7B	0.992032	2.82708	1.90956	8.93104	2.28287	0.001	8.28564	4.94931	3.97308	4.29626	2.22559	0.257608	0	2.11737	1.37399	1.05702	1.16984
	P33338	P33338	Protein SLA2	SLA2	0.282788	0.0694861	0.176137	0.001	0.001	0.001	0.001	0.001	0.001	0.001	0	0	0	0	0	0	0
	O13297	O13297	mRNA-capping enzyme subunit beta	CET1	0.382544	0.697226	0.539885	0.19948	0.509411	0.001	0.953396	0.286918	2.59203	3.94023	-1.43641	-0.0838227	0	0.820422	-0.912016	2.26336	2.86755
	P36100	P36100	Transcription initiation factor IIE subunit alpha	TFA1	0.514681	1.47172	0.993199	0.434222	0.493573	0.422434	3.58127	2.94549	4.66859	6.2068	-1.19365	-1.00882	-1.23336	1.85032	1.56835	2.23283	2.6437
	P08678	P08678	Adenylate cyclase	CYR1	0.114915	0.0137778	0.0643465	0.00851801	0.001	0.001	0.0120048	0.001	0.001	0.001	-2.91727	0	0	-2.42225	0	0	0
	P37296	P37296	V-type proton ATPase subunit a, Golgi isoform	STV1	0.26147	0.0539547	0.157712	0.001	0.001	0.001	0.0420172	0.001	0.001	0.0294879	0	0	0	-1.90824	0	0	-2.4191
	P43585	P43585	Vacuolar transporter chaperone 2	VTC2	0.24962	0.00994892	0.129785	0.001	0.001	0.001	0.001	0.001	0.001	0.014609	0	0	0	0	0	0	-3.15119
	P34217	P34217	RNA-binding protein PIN4	PIN4	0.836365	0.0303934	0.433379	0.001	0.001	0.001	0.001	0.001	0.001	0.001	0	0	0	0	0	0	0
	P02992	P02992	Elongation factor Tu, mitochondrial	TUF1	0.485019	0.257664	0.371342	0.789089	0.84447	0.746878	1.56747	0.417109	0.450256	0.583683	1.08744	1.1853	1.00813	2.07762	0.167678	0.278	0.652437
	P21182	P21182	S-adenosylmethionine decarboxylase proenzyme;S-adenosylmethionine decarboxylase alpha chain;S-adenosylmethionine decarboxylase beta chain	SPE2	0.60929	0.352285	0.480788	0.412507	0.265899	0.402371	0.707013	0.001	0.387537	0.535342	-0.220982	-0.854522	-0.256872	0.556336	0	-0.311067	0.155061
	Q03533	Q03533	Serine/threonine-protein kinase TDA1	TDA1	0.443789	0.156194	0.299991	0.946922	0.001	0.001	1.14972	0.001	0.086837	0.63005	1.65832	0	0	1.93829	0	-1.78854	1.07054
	P32367	P32367	Transcription factor tau 95 kDa subunit	TFC1	0.372073	0.0236025	0.197838	0.805605	0.001	0.001	0.329616	0.0229126	0.164799	0.160108	2.02576	0	0	0.736471	-3.1101	-0.263613	-0.305274
	Q06106	Q06106	Multiple RNA-binding domain-containing protein 1	MRD1	0.239955	1.39607	0.818015	1.32766	1.23363	0.616654	4.82225	8.0226	11.9936	11.339	0.698685	0.592706	-0.407666	2.55951	3.29387	3.87399	3.79302
	P25339	P25339	Pumilio homology domain family member 4	PUF4	0.460645	0.317091	0.388868	0.0482076	0.0707634	0.001	0.420994	0.001	0.0616401	0.144296	-3.01195	-2.45821	0	0.114519	0	-2.65734	-1.43025
	P32351	P32351	Sugar utilization regulatory protein IMP2	IMP2	1.04312	0.744647	0.893885	0.618983	0.001	0.309679	1.46074	0.569783	0.61478	1.6403	-0.530188	0	-1.52931	0.708534	-0.649675	-0.540018	0.875799
	P47116	P47116	Serine/threonine-protein kinase PTK2/STK2	PTK2	0.274876	0.0240319	0.149454	0.0548153	0.001	0.040945	0.226937	0.001	0.0507088	0.001	-1.44705	0	-1.86794	0.602589	0	-1.55939	0
	P40079	P40079	U3 small nucleolar ribonucleoprotein protein LCP5	LCP5	0.703628	0.727277	0.715452	0.333877	0.756956	1.0871	1.47922	4.057	3.69652	4.62481	-1.09954	0.0813526	0.603559	1.04791	2.50349	2.36924	2.69247
	P00830	P00830	ATP synthase subunit beta, mitochondrial	ATP2	0.415797	0.676294	0.546045	4.36835	0.0969484	0.0478653	0.202202	0.001	0.166007	0.516456	3	-2.49373	-3.51197	-1.43322	0	-1.71777	-0.0803745
	P25386	P25386	Intracellular protein transport protein USO1	USO1	0.114062	0.107973	0.111017	0.0491876	0.0657618	0.0775168	0.026896	0.001	0.531731	0.0240431	-1.17442	-0.755463	-0.518204	-2.04532	0	2.25991	-2.20709
	P53959	P53959	Conserved oligomeric Golgi complex subunit 6	COG6	0.237818	0.123277	0.180547	0.0361875	0.001	0.789843	0.001	0.001	0.001	0.001	-2.31881	0	2.12919	0	0	0	0
	P32939	P32939	GTP-binding protein YPT7	YPT7	0.858808	0.644689	0.751748	4.83363	0.4048	0.335219	1.51963	0.001	0.850321	1.15673	2.68478	-0.893041	-1.16514	1.0154	0	0.177757	0.621732
	P32891	P32891	D-lactate dehydrogenase [cytochrome] 1, mitochondrial	DLD1	0.444324	0.135865	0.290094	0.29404	0.001	0.001	0.395738	0.111865	0.228819	0.001	0.019488	0	0	0.448021	-1.37476	-0.342318	0
	Q05949	Q05949	Protein BUR2	BUR2	0.738502	0.739778	0.73914	1.92331	0.865663	0.746788	6.2133	3.24831	5.76374	5.54726	1.37967	0.227959	0.0148511	3.07144	2.13577	2.96309	2.90786
	P34160	P34160	Nuclear cap-binding protein complex subunit 1	STO1	0.243545	0.0369306	0.140238	0.768354	0.383929	0.001	0.63494	0.0885567	0.19381	0.131224	2.45389	1.45296	0	2.17874	-0.663205	0.466762	-0.095846
	Q07362	Q07362	Protein PBP4	PBP4	0.984532	0.0791383	0.531835	0.001	0.001	0.001	0.456641	0.001	0.0748874	0.001	0	0	0	-0.219918	0	-2.82819	0
	P25567	P25567	RNA-binding protein SRO9	SRO9	0.504753	0.024606	0.264679	1.51155	0.001	0.581714	2.05421	1.07877	4.92381	8.90891	2.51371	0	1.13606	2.95627	2.02708	4.21746	5.07293
	O14467	O14467	Multiprotein-bridging factor 1	MBF1	1.05606	0.721019	0.88854	3.05012	0.815213	1.40884	2.78847	1.06024	3.4652	2.59961	1.77936	-0.124261	0.665	1.64996	0.254877	1.96343	1.54879
	P34756	P34756	1-phosphatidylinositol 3-phosphate 5-kinase FAB1	FAB1	0.0986501	0.150459	0.124554	0.0316341	0.001	0.001	0.0267218	0.001	0.001	0.001	-1.97722	0	0	-2.22069	0	0	0
	Q12466	Q12466	Tricalbin-1	TCB1	0.191591	0.0291455	0.110368	0.001	0.001	0.001	0.0155642	0.001	0.001	0.0134315	0	0	0	-2.82602	0	0	-3.03864
	P24276	P24276	Protein SSD1	SSD1	0.16942	0.113225	0.141322	0.62101	0.204884	0.471372	0.780465	21.8478	1.12793	0.271255	2.13563	0.535816	1.73788	2.46534	7.27236	2.99662	0.94066
	P39931	P39931	Protein SSP120	SSP120	0.954815	0.357979	0.656397	7.42918	0.001	0.557121	4.09215	0.001	1.65769	2.04656	3.50056	0	-0.236577	2.64022	0	1.33654	1.64056
	P41697	P41697	Bud site selection protein 6	BUD6	0.223381	0.118765	0.171073	0.001	0.001	0.001	0.0226822	0.001	0.001	0.001	0	0	0	-2.91498	0	0	0
	P32466;P39004;P39003;P38695	P32466	Low-affinity glucose transporter HXT3	HXT3	0.523193	1.53388	1.02854	1.94293	1.50212	1.52437	2.74717	0.191959	1.82546	1.18821	0.917643	0.546407	0.567617	1.41735	-2.42172	0.827665	0.208194
	P54787	P54787	Vacuolar protein sorting-associated protein 9	VPS9	0.435127	0.108262	0.271694	0.0707388	0.001	0.001	0.108198	0.001	0.0516557	0.200196	-1.94141	0	0	-1.32831	0	-2.39499	-0.440574
	P47044	P47044	LOG family protein YJL055W		0.867133	0.714693	0.790913	1.43356	0.001	0.319192	1.49558	0.001	0.820897	1.13113	0.858011	0	-1.30909	0.919113	0	0.0536833	0.516169
	P36048	P36048	Pre-mRNA-splicing factor SNU114	SNU114	0.179057	0.0629203	0.120989	0.108941	0.043309	0.001	0.56659	0.234579	0.302665	0.426861	-0.151323	-1.48213	0	2.22743	0.955203	1.32285	1.8189
	P26570;P33329	P26570;P33329	Serine/threonine-protein phosphatase PP-Z1;Serine/threonine-protein phosphatase PP-Z2	PPZ1;PPZ2	0.295416	0.225344	0.26038	0.767781	0.001	0.153875	0.45069	0.196331	0.266813	0.430572	1.56008	0	-0.75886	0.791517	-0.407333	0.0352121	0.725635
	Q12460	Q12460	Nucleolar protein 56	NOP56	0.368754	0.949403	0.659078	2.69801	2.80302	1.91182	8.65529	12.7183	7.21648	5.68931	2.03337	2.08846	1.53642	3.71506	4.27031	3.45277	3.10973
	P53917	P53917	Factor arrest protein 11	FAR11	0.201172	0.0532588	0.127215	0.0530018	0.001	0.001	0.0470198	0.001	0.001	0.0209639	-1.26316	0	0	-1.43593	0	0	-2.6013
	P47169	P47169	Sulfite reductase [NADPH] subunit beta	MET5	0.14227	0.0146152	0.0784429	0.001	0.001	0.001	0.001	0.001	0.001	0.001	0	0	0	0	0	0	0
	Q06704	Q06704	Golgin IMH1	IMH1	0.195641	0.0605285	0.128085	0.001	0.001	0.001	0.070222	0.001	0.001	0.0318625	0	0	0	-0.867103	0	0	-2.00717
	P47096	P47096	3-hydroxyanthranilate 3,4-dioxygenase	BNA1	0.845693	0.461168	0.65343	1.22794	0.488282	0.598237	1.62681	0.0815574	0.778397	0.797594	0.910131	-0.420318	-0.127316	1.31594	-3.00215	0.252473	0.287622
	Q12753	Q12753	Transcriptional activator HAA1	HAA1	0.390259	0.2357	0.31298	0.263327	0.14357	0.0734097	0.321719	0.15269	0.17848	0.430376	-0.249215	-1.12431	-2.09203	0.039732	-1.03547	-0.810309	0.459528
	Q06833	Q06833	Uncharacterized PH domain-containing protein YPR091C	YPR091C	0.230374	0.0469895	0.138682	0.001	0.001	0.001	0.001	0.001	0.001	0.001	0	0	0	0	0	0	0
	Q06709	Q06709	Cytoplasmic 60S subunit biogenesis factor REH1	REH1	0.630402	0.0231741	0.326788	1.26131	8.79695	0.375456	1.20004	0.199666	0.329899	0.565115	1.9485	4.75058	0.20029	1.87665	-0.710764	0.0136695	0.790187
	P41921	P41921	Glutathione reductase	GLR1	0.383613	0.230969	0.307291	0.425697	0.152198	0.0650106	0.211196	0.001	0.0899954	0.15877	0.47022	-1.01366	-2.24086	-0.541026	0	-1.77168	-0.952665
	Q99207	Q99207	Nucleolar complex protein 14	NOP14	0.331396	2.03656	1.18398	2.89312	7.66972	2.22425	14.7771	46.2486	20.8855	13.3393	1.28898	2.69553	0.909676	3.64166	5.2877	4.14079	3.49397
	P53128	P53128	Methylenetetrahydrofolate reductase 2	MET13	0.354289	0.150679	0.252484	0.92671	0.001	0.0683851	0.745631	0.665382	1.19505	0.45192	1.87593	0	-1.88444	1.56227	1.39799	2.24281	0.839878
	P07281;P07280	P07281;P07280	40S ribosomal protein S19-B;40S ribosomal protein S19-A	RPS19B;RPS19A	1.10087	7.66541	4.38314	2.09331	2.84205	0.270457	2.74797	3.1135	3.84075	4.93077	-1.06618	-0.625033	-4.0185	-0.673601	-0.493426	-0.190577	0.169847
	P32790	P32790	Actin cytoskeleton-regulatory complex protein SLA1	SLA1	0.229661	0.125908	0.177785	0.001	0.001	0.001	0.001	0.001	0.001	0.001	0	0	0	0	0	0	0
	P34223	P34223	UBX domain-containing protein 1	SHP1	0.408972	0.17703	0.293001	0.326103	0.245706	0.0337248	0.411311	0.163246	0.60054	0.924325	0.154425	-0.253973	-3.11902	0.489324	-0.843859	1.03536	1.6575
	P43535	P43535	Protein GCN20	GCN20	0.272542	0.0338821	0.153212	0.84427	0.112893	0.123737	0.833914	0.202043	0.19609	0.295923	2.46218	-0.440567	-0.308256	2.44437	0.399133	0.355987	0.949693
	Q04739;P34164	Q04739;P34164	SNF1 protein kinase subunit beta-3;SNF1 protein kinase subunit beta-2	GAL83;SIP2	0.754157	2.04316	1.39866	0.236922	0.122711	0.201657	0.452167	0.001	0.199011	0.001	-2.56156	-3.51071	-2.79407	-1.62912	0	-2.81312	0
	P47011	P47011	Glycogenin-2	GLG2	0.543911	0.0852632	0.314587	0.001	0.001	0.001	0.202803	0.001	0.001	0.001	0	0	0	-0.633378	0	0	0
	P36117	P36117	Arrestin-related trafficking adapter 6	ALY1	0.244633	0.190879	0.217756	0.001	0.001	0.001	0.0433047	0.001	0.001	0.0378847	0	0	0	-2.33012	0	0	-2.52303
	Q08826	Q08826	Sorting nexin-3	SNX3	0.976095	0.0767215	0.526408	0.354803	2.00594	0.001	0.462991	0.001	0.337106	0.710316	-0.569166	1.93002	0	-0.185199	0	-0.642979	0.432278
	P35719	P35719	Uncharacterized protein MRP8	MRP8	0.810893	0.0458156	0.428354	0.452752	0.001	0.001	0.437885	22.9644	2.23755	0.724219	0.0799159	0	0	0.0317458	5.74445	2.38504	0.757621
	Q12125	Q12125	Golgi to ER traffic protein 4	GET4	0.572063	0.0100215	0.291042	0.316902	0.001	0.001	0.309577	0.001	0.001	0.001	0.122809	0	0	0.0890707	0	0	0
	Q05979	Q05979	Kynureninase	BNA5	0.57166	0.220476	0.396068	0.420179	0.001	0.001	0.001	0.001	0.181099	0.0914947	0.0852554	0	0	0	0	-1.12897	-2.11399
	P12695	P12695	Dihydrolipoyllysine-residue acetyltransferase component of pyruvate dehydrogenase complex, mitochondrial	LAT1	0.421365	0.325756	0.37356	1.19106	0.001	0.093641	1.70844	0.001	0.0756273	0.411384	1.67283	0	-1.99613	2.19326	0	-2.30436	0.139145
	P22139	P22139	DNA-directed RNA polymerases I, II, and III subunit RPABC5	RPB10	4.84016	0.0428297	2.4415	8.31946	0.001	0.001	3.70967	0.001	3.66905	0.001	1.76873	0	0	0.603528	0	0.587641	0
	P38861	P38861	60S ribosomal export protein NMD3	NMD3	0.458639	0.0655442	0.262092	0.701054	0.444993	0.973063	13.8044	0.001	0.518874	0.813789	1.41945	0.763711	1.89246	5.71891	0	0.985312	1.63458
	P32770	P32770	Asparagine-rich protein	NRP1	0.342908	0.114408	0.228658	0.497776	0.116129	0.001	0.578095	0.001	0.291474	0.410169	1.12231	-0.977466	0	1.33812	0	0.350178	0.843026
	P47108	P47108	Nucleolar pre-ribosomal-associated protein 2	URB2	0.151814	0.02155	0.086682	0.001	0.001	0.001	0.001	0.0928888	0.10685	0.149719	0	0	0	0	0.0997713	0.30178	0.78845
	P40215	P40215	External NADH-ubiquinone oxidoreductase 1, mitochondrial	NDE1	0.297825	0.229566	0.263696	0.599472	0.261464	0.781074	0.832207	0.168745	1.05897	0.37667	1.18482	-0.0122641	1.56659	1.65807	-0.644032	2.00572	0.514426
	P53839	P53839	Glyoxylate reductase 1	GOR1	0.560251	0.257843	0.409047	0.877582	0.001	0.001	0.227786	0.001	0.001	0.001	1.10127	0	0	-0.84459	0	0	0
	P53633	P53633	Prenylated Rab acceptor 1	YIP3	1.35924	0.813371	1.0863	1.74553	0.001	0.125463	3.89866	0.802931	0.518947	0.48639	0.684236	0	-3.11409	1.84355	-0.436081	-1.06577	-1.15924
	Q12496	Q12496	Uncharacterized protein YOL098C		0.201922	0.166949	0.184435	0.278734	0.044067	0.001	0.231199	0.135439	0.111767	0.13597	0.595777	-2.06534	0	0.326023	-0.445471	-0.722614	-0.439825
	Q08446	Q08446	Protein SGT1	SGT1	0.363176	0.123361	0.243269	0.680651	0.001	0.125925	0.398452	0.001	0.556557	1.06972	1.48436	0	-0.949982	0.711857	0	1.19398	2.13661
	Q12464	Q12464	RuvB-like protein 2	RVB2	0.308325	0.0309566	0.169641	0.198792	0.160391	0.0750665	0.362894	0.0469828	0.298764	0.418217	0.228777	-0.0808893	-1.17624	1.09706	-1.85228	0.816523	1.30177
	P21576	P21576	Vacuolar protein sorting-associated protein 1	VPS1	0.209553	0.0238561	0.116704	0.0813047	0.001	0.001	0.179687	0.0274701	0.0413114	0.0254726	-0.521449	0	0	0.622626	-2.08692	-1.49825	-2.19584
	P46683	P46683	Ankyrin repeat-containing protein YAR1	YAR1	0.614484	0.0311922	0.322838	0.505053	0.001	0.001	0.190936	0.001	0.145842	0.001	0.645624	0	0	-0.757724	0	-1.1464	0
	P54113	P54113	Bifunctional purine biosynthesis protein ADE16;Phosphoribosylaminoimidazolecarboxamide formyltransferase;IMP cyclohydrolase	ADE16	0.276591	0.171955	0.224273	0.657992	0.001	0.001	0.107313	0.001	0.001	0.108269	1.55281	0	0	-1.06343	0	0	-1.05064
	P26785	P26785	60S ribosomal protein L16-B	RPL16B	0.825583	2.00355	1.41457	1.80963	4.55767	2.55354	5.6774	51.9943	10.3535	6.38229	0.355337	1.68794	0.852138	2.00487	5.19992	2.87168	2.17371
	P40037	P40037	Protein HMF1	HMF1	1.29258	0.0486679	0.670626	1.18002	0.001	0.406835	0.496357	0.001	0.485311	0.492294	0.815231	0	-0.721066	-0.434132	0	-0.466598	-0.445989
	P40578;P35210	P40578;P35210	Protein MGA2;Protein SPT23	MGA2;SPT23	0.205315	0.0600528	0.132684	0.001	0.001	0.001	0.001	0.001	0.001	0.0263769	0	0	0	0	0	0	-2.33065
	P40047	P40047	Aldehyde dehydrogenase 5, mitochondrial	ALD5	0.29775	0.127948	0.212849	0.594859	0.0882502	0.001	0.11139	0.0724712	4.78187	0.0152287	1.48272	-1.27016	0	-0.934208	-1.55435	4.48967	-3.80496
	P53549	P53549	26S protease subunit RPT4	RPT4	0.421552	0.226376	0.323964	1.00152	0.180562	0.001	0.525186	0.001	0.407179	0.746498	1.62828	-0.843343	0	0.696994	0	0.329831	1.2043
	P47165	P47165	Xanthine phosphoribosyltransferase 1	XPT1	0.73703	0.403488	0.570259	1.02881	0.155377	0.001	0.805571	0.388076	0.758636	0.384343	0.851293	-1.87585	0	0.498395	-0.555278	0.41179	-0.569222
	Q07528	Q07528	Autophagy-related protein 20	ATG20	0.266579	0.012594	0.139587	0.001	0.001	0.001	0.129625	0.001	0.001	0.001	0	0	0	-0.106816	0	0	0
	P32486	P32486	Beta-glucan synthesis-associated protein KRE6	KRE6	0.399653	0.164542	0.282097	0.001	0.001	0.001	0.001	0.001	0.001	0.001	0	0	0	0	0	0	0
	Q06697	Q06697	Cell division control protein 73	CDC73	0.48756	1.1609	0.824228	1.46899	1.20996	0.568978	2.52626	2.80794	3.79734	3.47476	0.833706	0.553849	-0.534671	1.61589	1.7684	2.20387	2.0758
	Q03102	Q03102	Uncharacterized membrane protein YML131W		0.547754	0.222923	0.385339	0.828123	0.001	0.001	1.15812	0.001	0.146859	0.434527	1.10372	0	0	1.58758	0	-1.3917	0.173316
	P27476	P27476	Nuclear localization sequence-binding protein	NSR1	0.437546	1.06172	0.749635	2.80264	1.5676	1.44489	3.72736	4.69783	4.87894	5.17247	1.90252	1.0643	0.946695	2.3139	2.64773	2.70231	2.78659
	P39714	P39714	(R,R)-butanediol dehydrogenase	BDH1	0.546161	0.576185	0.561173	0.755942	0.350381	0.155099	1.30969	0.0624894	0.894405	1.55614	0.42983	-0.679519	-1.85526	1.22271	-3.16676	0.672483	1.47146
	P39986	P39986	Manganese-transporting ATPase 1	SPF1	0.142983	0.0374813	0.0902322	0.001	0.0219238	0.0525901	0.228086	0.0481298	0.0402674	0.0882247	0	-2.04114	-0.778852	1.33787	-0.90671	-1.16403	-0.0324585
	Q00772	Q00772	Mitogen-activated protein kinase SLT2/MPK1	SLT2	0.378841	0.0894418	0.234141	0.275587	0.134906	0.174647	0.527096	0.188806	0.651795	0.776939	0.235125	-0.795427	-0.422937	1.17069	-0.310478	1.47704	1.73042
	P40506	P40506	Phosphopantothenate--cysteine ligase CAB2	CAB2	0.395106	0.0653358	0.230221	0.222049	0.001	0.001	0.22951	0.001	0.0855916	0.325891	-0.0521385	0	0	-0.00446211	0	-1.42748	0.501369
	P34909	P34909	General negative regulator of transcription subunit 4	MOT2	0.347202	0.104147	0.225674	0.221208	0.001	0.114873	0.0852299	0.001	0.001	0.001	-0.0288356	0	-0.974201	-1.40481	0	0	0
	Q08745;P46784	Q08745;P46784	40S ribosomal protein S10-A;40S ribosomal protein S10-B	RPS10A;RPS10B	1.73357	2.86903	2.3013	4.04555	1.17767	0.001	1.61691	0.001	2.08901	3.45234	0.813886	-0.966508	0	-0.509211	0	-0.139629	0.585124
	P32366	P32366	V-type proton ATPase subunit d	VMA6	0.541314	0.216941	0.379128	0.864061	0.591442	0.001	0.796206	0.0898682	0.438864	0.191054	1.18845	0.641553	0	1.07046	-2.0768	0.211092	-0.9887
	P25369	P25369	LAS seventeen-binding protein 5	LSB5	0.575204	0.408439	0.491821	0.275497	0.288157	0.895293	0.633198	0.52759	0.905201	1.19685	-0.836096	-0.771281	0.864226	0.364522	0.101282	0.880105	1.28304
	Q06839	Q06839	PX domain-containing protein YPR097W	YPR097W	0.17916	0.0177818	0.098471	0.001	0.001	0.001	0.0236284	0.0980495	0.001	0.0129658	0	0	0	-2.05918	-0.0061883	0	-2.92498
	P21965	P21965	Protein kinase MCK1	MCK1	0.37347	0.0407599	0.207115	0.38888	0.141428	0.116861	0.409339	0.703509	0.485119	0.322327	0.908893	-0.550359	-0.825634	0.982864	1.76414	1.22791	0.638096
	Q08732	Q08732	Serine/threonine-protein kinase HRK1	HRK1	0.21364	0.143761	0.1787	0.220163	0.001	0.001	0.197126	0.001	0.001	0.131248	0.301031	0	0	0.141574	0	0	-0.445243
	P53883	P53883	Nucleolar protein 13	NOP13	0.354064	1.05258	0.703321	2.76491	2.10158	2.42866	16.0497	6.58116	8.98187	8.34135	1.97498	1.57922	1.7879	4.51222	3.22609	3.67476	3.56803
	P33307	P33307	Importin alpha re-exporter	CSE1	0.184279	0.53399	0.359135	0.566886	0.411106	0.430729	0.453776	2.33071	0.56217	0.103506	0.658535	0.194987	0.262256	0.337456	2.69817	0.646483	-1.7948
	P00331	P00331	Alcohol dehydrogenase 2	ADH2	0.495444	0.013131	0.254287	0.860416	0.254448	0.206016	0.394853	0.001	0.336163	0.254432	1.75857	0.000907972	-0.303701	0.634856	0	0.402701	0.000820213
	P40467	P40467	Activator of stress genes 1	ASG1	0.186425	0.60277	0.394598	0.409525	0.387865	0.0934471	1.66953	0.642183	0.999451	2.56666	0.0535687	-0.0248286	-2.07816	2.08098	0.702603	1.34075	2.70144
	P17649	P17649	4-aminobutyrate aminotransferase	UGA1	0.321487	0.422357	0.371922	0.692923	0.192158	0.001	1.10258	0.247648	0.0954121	0.120183	0.897696	-0.952705	0	1.56781	-0.586706	-1.96276	-1.62977
	P38074	P38074	Protein arginine N-methyltransferase 1	HMT1	0.458292	0.0125007	0.235396	0.207177	0.001	0.19917	0.911125	0.001	0.247207	0.27733	-0.184225	0	-0.241088	1.95256	0	0.0706281	0.236513
	Q08686	Q08686	Thiosulfate sulfurtransferase TUM1	TUM1	0.374154	0.064385	0.219269	12.5234	0.0676521	0.0655967	1.31013	0.001	0.445421	0.746155	5.83578	-1.6965	-1.74101	2.57894	0	1.02247	1.76677
	P47166	P47166	Protein SGM1	SGM1	0.221871	0.0240712	0.122971	0.001	0.001	0.001	0.001	0.001	0.001	0.001	0	0	0	0	0	0	0
	P38081	P38081	Uncharacterized glycosyl hydrolase YBR056W		0.327712	0.0234609	0.175586	0.383986	0.001	0.001	0.0508631	0.001	0.001	0.0713316	1.12887	0	0	-1.78749	0	0	-1.29957
	P39744	P39744	Nucleolar complex protein 2	NOC2	0.198753	2.78087	1.48981	5.35868	8.67051	36.5313	23.7363	125.655	61.3104	36.3394	1.84675	2.54099	4.61593	3.99389	6.3982	5.36293	4.60833
	Q12453	Q12453	Cytoplasmic export protein 1	CEX1	0.192988	0.101096	0.147042	0.160471	0.001	0.001	0.124894	0.001	0.047631	0.001	0.126085	0	0	-0.235525	0	-1.62626	0
	P53865	P53865	Chaotic nuclear migration protein 67	CNM67	0.245064	0.0416186	0.143341	0.001	0.001	0.001	0.001	0.001	0.001	0.001	0	0	0	0	0	0	0
	Q12123	Q12123	Inactive diphosphatase DCS2	DCS2	0.336543	0.0271956	0.181869	1.46427	0.001	0.001	0.291112	0.001	0.001	0.399127	3.00921	0	0	0.678676	0	0	1.13395
	P38061	P38061	60S ribosomal protein L32	RPL32	1.00328	0.989286	0.996284	1.00672	1.64159	3.50796	3.9006	6.83844	3.92262	4.05007	0.015028	0.720462	1.816	1.96907	2.77904	1.97719	2.02332
	P09624	P09624	Dihydrolipoyl dehydrogenase, mitochondrial	LPD1	0.285591	0.140446	0.213019	1.31326	0.001	0.001	0.115069	0.001	0.001	0.0752059	2.6241	0	0	-0.888481	0	0	-1.50206
	P38197	P38197	UPF0001 protein YBL036C		0.470263	0.0502916	0.260278	0.415795	0.171852	0.001	0.491201	0.001	0.195293	0.314817	0.675821	-0.598883	0	0.916263	0	-0.41441	0.274462
	Q02208	Q02208	Topoisomerase 1-associated factor 2	TOF2	0.228405	0.460453	0.344429	0.0957971	0.186174	0.001	1.43376	0.371458	0.960714	0.764642	-1.84615	-0.887553	0	2.05753	0.10899	1.4799	1.15058
	P38266	P38266	Altered inheritance of mitochondria protein 3	AIM3	0.226746	0.0120058	0.119376	0.001	0.001	0.001	0.001	0.001	0.001	0.001	0	0	0	0	0	0	0
	P36018;P36019	P36018	GTP-binding protein YPT52	YPT52	0.558488	0.194097	0.376293	0.473945	0.001	0.001	0.316281	0.001	0.365962	0.416334	0.332864	0	0	-0.250651	0	-0.0401635	0.145885
	P13298;P30402	P13298	Orotate phosphoribosyltransferase 1	URA5	0.518674	0.72729	0.622982	0.576572	0.232883	0.174514	0.538804	0.0764012	1.02161	0.667691	-0.111691	-1.41958	-1.83585	-0.209429	-3.02752	0.713584	0.0999908
	Q12213	Q12213	60S ribosomal protein L7-B	RPL7B	0.644418	0.408246	0.526332	0.647874	0.755197	1.32735	1.5971	1.786	4.87875	1.0181	0.29974	0.520881	1.33451	1.60141	1.76269	3.21247	0.951839
	Q08932	Q08932	Ribosome assembly 1 protein	RSA1	0.477051	1.17571	0.82638	0.981827	1.02821	0.001	1.57711	1.4879	3.25055	7.48145	0.248664	0.315257	0	0.932409	0.848402	1.97581	3.17844
	P07256	P07256	Cytochrome b-c1 complex subunit 1, mitochondrial	COR1	0.327712	0.165064	0.246388	0.632912	0.001	0.001	0.126362	0.001	0.0939286	0.13641	1.36107	0	0	-0.963371	0	-1.3913	-0.852979
	Q12263	Q12263	Serine/threonine-protein kinase GIN4	GIN4	0.11949	0.259452	0.189471	0.001	0.001	0.001	0.111611	0.110635	0.065565	0.10181	0	0	0	-0.763494	-0.776175	-1.53098	-0.896092
	P40517	P40517	Ran-specific GTPase-activating protein 2	YRB2	0.442542	1.10271	0.772625	0.551262	0.586765	0.516884	1.52432	1.12517	2.83031	3.34249	-0.48703	-0.396987	-0.579929	0.980324	0.542305	1.87312	2.11308
	Q12066	Q12066	Nuclear rim protein 1	NUR1	0.289154	0.770268	0.529711	0.194841	0.33243	0.0733849	1.31093	1.15043	2.00348	3.52556	-1.44291	-0.672154	-2.85165	1.30731	1.11889	1.91923	2.73458
	P38627	P38627	CTP synthase 2	URA8	0.227149	0.177456	0.202302	0.001	0.0277318	0.001	0.227901	0.17729	0.0533828	0.163312	0	-2.8669	0	0.171891	-0.190403	-1.92207	-0.30888
	P30665	P30665	DNA replication licensing factor MCM4	MCM4	0.137546	0.0551398	0.0963427	0.0300373	0.001	0.001	0.0805253	0.001	0.001	0.001	-1.68142	0	0	-0.258734	0	0	0
	P53893	P53893	Ribosome assembly protein 1	RIA1	0.139955	0.0303695	0.0851622	0.0382062	0.11305	0.001	0.001	0.001	0.0156209	0.0825084	-1.15641	0.408672	0	0	0	-2.44674	-0.0456737
	P33417	P33417	Intrastrand cross-link recognition protein	IXR1	0.672954	2.29773	1.48534	0.772547	0.785294	0.001	2.04156	1.17325	3.42967	4.90125	-0.943099	-0.919489	0	0.458881	-0.340289	1.20728	1.72236
	Q03769	Q03769	Epsin-5	ENT5	0.528705	0.169397	0.349051	0.001	0.261254	0.499076	1.25663	0.001	0.511538	0.549955	0	-0.417986	0.515821	1.84805	0	0.551405	0.655876
	Q03048	Q03048	Cofilin	COF1	1.04744	2.31822	1.68283	0.765003	1.69062	0.001	0.001	0.001	0.001	0.966158	-1.13735	0.00666288	0	0	0	0	-0.800556
	P53136	P53136	Ribosome biogenesis protein NSA1	NSA1	0.281091	0.0884213	0.184756	0.405549	0.5987	0.512082	0.332888	0.522319	1.47253	2.5157	1.13425	1.69621	1.47075	0.849415	1.49931	2.9946	3.76726
	P40087	P40087	DNA damage-inducible protein 1	DDI1	0.32969	0.0121922	0.170941	0.297366	0.001	0.001	0.218527	0.001	0.252436	0.633515	0.79874	0	0	0.354311	0	0.562418	1.88988
	P40343	P40343	Vacuolar protein sorting-associated protein 27	VPS27	0.225462	0.0448129	0.135137	0.001	0.001	0.001	0.001	0.001	0.001	0.001	0	0	0	0	0	0	0
	Q12117	Q12117	Protein MRH1	MRH1	0.715815	0.535133	0.625474	1.14858	0.863099	2.28146	3.35364	1.69049	4.76484	2.0464	0.876832	0.464577	1.86693	2.42271	1.43442	2.92941	1.71007
	P50105	P50105	Transcription initiation factor TFIID subunit 4	TAF4	0.272532	0.871065	0.571799	0.571385	0.590071	0.292593	3.30386	0.469295	2.04048	3.74517	-0.00104458	0.0453814	-0.966613	2.53057	-0.285012	1.83533	2.71145
	P89886	P89886	Translation machinery-associated protein 20	TMA20	0.78531	0.0650742	0.425192	1.37379	0.72415	0.001	1.24522	0.325501	1.16822	0.265685	1.69198	0.768172	0	1.55022	-0.385452	1.45813	-0.678396
	P11978	P11978	Regulatory protein SIR4	SIR4	0.0963533	0.241655	0.169004	0.0363609	0.416235	0.12387	0.721109	1.50499	0.264872	0.457017	-2.2166	1.30034	-0.448238	2.09316	3.15462	0.648235	1.43519
	P40510	P40510	D-3-phosphoglycerate dehydrogenase 2	SER33	0.319228	0.352024	0.335626	1.13693	0.001	0.190735	0.340502	0.001	0.179881	0.28281	1.76022	0	-0.815281	0.0208113	0	-0.899811	-0.24702
	P34761	P34761	Protein WHI3	WHI3	0.465885	0.0182515	0.242068	0.001	0.001	0.001	0.334966	0.001	0.001	0.001	0	0	0	0.468602	0	0	0
	P53254	P53254	U3 small nucleolar RNA-associated protein 22	UTP22	0.105287	0.0539107	0.079599	0.341613	0.101777	0.001	0.955164	1.68973	1.42289	0.761037	2.10154	0.354595	0	3.58493	4.4079	4.15993	3.25714
	P36161	P36161	Nucleoporin NUP133	NUP133	0.113134	0.206021	0.159578	0.129147	0.0657489	0.001	0.597427	0.001	1.84368	1.35921	-0.305249	-1.27922	0	1.9045	0	3.53026	3.09044
	P34219	P34219	Transcriptional regulatory protein TOD6	TOD6	0.229352	0.576639	0.402996	1.89145	0.712908	0.546504	4.61691	2.048	2.14332	2.26886	2.23065	0.822951	0.439467	3.51809	2.34538	2.41101	2.49313
	Q08004	Q08004	Bud site selection protein 20	BUD20	0.857795	1.18814	1.02297	5.1131	7.22004	3.49804	12.1224	16.8196	18.098	11.1596	2.32144	2.81925	1.77378	3.56684	4.03931	4.14499	3.44745
	Q08217	Q08217	Serine/threonine-protein kinase PSK2	PSK2	0.112337	0.0443066	0.0783219	0.0382151	0.001	0.001	0.001	0.001	0.001	0.001	-1.03527	0	0	0	0	0	0
	P34162	P34162	Mediator of RNA polymerase II transcription subunit 20	SRB2	0.567161	0.193973	0.380567	1.18179	1.39419	0.001	0.165087	0.001	0.001	0.705154	1.63475	1.8732	0	-1.20493	0	0	0.889787
	P07285	P07285	Anthranilate phosphoribosyltransferase	TRP4	0.356323	0.227462	0.291893	0.288776	0.203513	0.614242	2.59807	0.121357	0.275201	0.168099	-0.0154852	-0.520318	1.07337	3.15393	-1.26619	-0.0849502	-0.796126
	Q04533	Q04533	Putative cystathionine gamma-synthase YML082W	YML082W	0.250586	0.230653	0.24062	0.310122	0.161949	0.0935959	0.716457	0.231456	0.435687	0.874093	0.366084	-0.571214	-1.36224	1.57413	-0.0560128	0.856538	1.86103
	Q04322	Q04322	Probable GTPase-activating protein GYL1	GYL1	0.160007	0.0626769	0.111342	0.001	0.001	0.001	0.0409533	0.001	0.001	0.001	0	0	0	-1.44295	0	0	0
	P53293	P53293	Uncharacterized protein YGR168C	YGR168C	0.289885	0.880417	0.585151	3.01418	3.21156	4.35147	4.35762	11.5063	5.63782	2.40806	2.36489	2.45639	2.89462	2.89666	4.29747	3.26826	2.04099
	Q12427	Q12427	Protein STB3	STB3	0.277688	0.189586	0.233637	0.286037	0.102197	0.372278	0.699204	0.137695	0.87424	0.778529	0.29193	-1.19292	0.672111	1.58144	-0.762795	1.90376	1.73648
	P32496	P32496	26S proteasome regulatory subunit RPN12	RPN12	0.411484	0.0686526	0.240068	0.001	0.001	0.001	0.248859	0.001	0.352628	0.555354	0	0	0	0.0518849	0	0.554703	1.20996
	Q01976	Q01976	ADP-ribose pyrophosphatase	YSA1	0.655208	0.0296098	0.342409	2.45562	0.001	0.001	3.20516	0.001	2.01374	2.97978	2.8423	0	0	3.22661	0	2.55608	3.12141
	P38153	P38153	AP-3 complex subunit mu	APM3	0.27241	0.0655472	0.168979	1.37086	0.218609	0.669785	1.30235	0.332417	0.650073	0.495768	3.02017	0.371513	1.98686	2.94621	0.976151	1.94376	1.55282
	Q04432	Q04432	Glutathione-independent glyoxalase HSP31	HSP31	0.653286	0.752554	0.70292	4.75092	0.59741	0.848474	0.880713	0.357489	1.46493	0.841882	2.75677	-0.23464	0.27151	0.325311	-0.97546	1.0594	0.260258
	P25555	P25555	Single-strand telomeric DNA-binding protein GBP2	GBP2	0.271717	0.410763	0.34124	1.29618	0.442186	0.65626	1.80244	1.18162	2.26905	1.34217	1.92541	0.373869	0.943481	2.40109	1.79191	2.73323	1.97571
	P38616	P38616	Protein YGP1	YGP1	0.543096	0.44582	0.494458	1.42859	0.001	0.001	0.202883	0.001	0.121493	0.108163	1.53067	0	0	-1.2852	0	-2.02498	-2.19264
	O14455;P05745	O14455;P05745	60S ribosomal protein L36-B;60S ribosomal protein L36-A	RPL36B;RPL36A	1.62342	2.52479	2.0741	1.98601	3.81833	1.49867	4.44933	11.5291	19.935	5.82753	-0.0626172	0.880452	-0.468805	1.1011	2.47472	3.26474	1.4904
	P20485	P20485	Choline kinase	CKI1	0.231377	0.0412152	0.136296	0.155029	0.0296963	0.001	0.460577	0.0452509	0.0536016	0.0749996	0.185796	-2.19839	0	1.7567	-1.59073	-1.3464	-0.861791
	Q12142	Q12142	Autophagy-related protein 9	ATG9	0.124009	0.0261733	0.075091	0.001	0.001	0.001	0.001	0.001	0.001	0.001	0	0	0	0	0	0	0
	P36069	P36069	Probable phosphomutase PMU1	PMU1	0.45892	0.194716	0.326818	1.47957	0.158139	0.001	1.09586	0.285257	0.788929	0.483422	2.17861	-1.04729	0	1.74551	-0.196223	1.27141	0.564795
	P42845	P42845	Protein STB1	STB1	0.321102	0.263646	0.292374	0.001	0.0487766	0.001	0.151601	0.001	0.588214	1.76507	0	-2.58355	0	-0.947541	0	1.00852	2.59383
	P18544	P18544	Acetylornithine aminotransferase, mitochondrial	ARG8	0.277473	0.220311	0.248892	0.117714	0.001	0.001	0.001	0.001	0.001	0.001	-1.08023	0	0	0	0	0	0
	Q04371	Q04371	Protein-glutamate O-methyltransferase		0.244689	0.0984597	0.171574	0.771897	0.072773	0.116629	0.333419	0.105554	0.229451	0.328435	2.16957	-1.23736	-0.556907	0.958501	-0.700847	0.419348	0.936773
	Q03532	Q03532	ATP-dependent RNA helicase HAS1	HAS1	0.204359	0.356604	0.280481	1.66002	0.866373	0.15619	3.06173	5.6625	5.35183	3.04713	2.56522	1.62708	-0.844603	3.44837	4.33546	4.25406	3.44148
	P38250	P38250	Increased sodium tolerance protein 2	IST2	0.166439	0.0487918	0.107615	0.001	0.001	0.001	0.001	0.001	0.001	0.001	0	0	0	0	0	0	0
	Q04773	Q04773	Uncharacterized protein YMR074C		0.702044	0.0569727	0.379508	0.001	0.001	0.001	0.218412	0.142443	0.354963	0.439517	0	0	0	-0.797081	-1.41375	-0.0964617	0.211788
	P40214	P40214	Uncharacterized protein YMR144W		0.519462	0.732173	0.625817	1.04635	0.764407	0.681777	1.19561	0.992117	1.27692	1.09492	0.741551	0.288599	0.123559	0.933938	0.664769	1.02886	0.807012
	P25454	P25454	DNA repair protein RAD51	RAD51	0.389444	0.231492	0.310468	0.828633	0.001	0.001	0.237062	0.001	0.292546	0.22996	1.41629	0	0	-0.389179	0	-0.0857821	-0.433061
	P32608	P32608	Retrograde regulation protein 2	RTG2	0.18785	0.0343139	0.111082	0.0589316	0.001	0.001	0.0485674	0.001	0.0265485	0.001	-0.914515	0	0	-1.19357	0	-2.06492	0
	P32642;Q03835	P32642;Q03835	Monothiol glutaredoxin-4;Monothiol glutaredoxin-3	GRX4;GRX3	0.442721	0.165848	0.304285	0.510482	0.001	0.381746	0.294632	0.41915	0.507656	0.420802	0.746439	0	0.327191	-0.0465063	0.462046	0.738429	0.467722
	Q03233	Q03233	Alpha1-proteinase inhibitor-degradation deficient protein 37	ADD37	0.563241	0.0408018	0.302022	0.779939	0.001	0.001	0.696224	0.001	0.485467	0.599959	1.36871	0	0	1.2049	0	0.684722	0.990213
	P39001	P39001	Transcriptional regulatory protein UME6	UME6	0.157682	0.541582	0.349632	0.544661	0.368252	0.048643	1.37549	0.794248	0.825916	1.30669	0.63952	0.0748549	-2.84554	1.97603	1.18375	1.24016	1.90201
	Q03125	Q03125	Transcriptional regulator NRG1	NRG1	0.681203	0.0129177	0.347061	2.1829	0.001	0.001	4.05536	0.77341	1.32051	0.642233	2.65299	0	0	3.54657	1.15605	1.92784	0.887909
	P18961	P18961	Serine/threonine-protein kinase YPK2/YKR2	YPK2	0.19101	0.147942	0.169476	0.197046	0.001	0.001	0.193341	0.0339332	0.001	0.149923	0.217453	0	0	0.190069	-2.32031	0	-0.176862
	P21147	P21147	Acyl-CoA desaturase 1	OLE1	0.304181	0.109038	0.20661	0.344442	0.001	0.001	0.001	0.001	0.001	0.0851505	0.737351	0	0	0	0	0	-1.27882
	P50861	P50861	6,7-dimethyl-8-ribityllumazine synthase	RIB4	0.758733	0.00902138	0.383877	0.288802	0.001	0.001	0.403467	0.001	0.001	0.447354	-0.410564	0	0	0.0718049	0	0	0.220772
	P21243	P21243	Proteasome subunit alpha type-1	SCL1	0.318196	0.341338	0.329767	0.371204	0.12439	0.001	0.169305	0.001	0.232921	0.192327	0.170766	-1.40658	0	-0.961823	0	-0.501604	-0.777889
	P02294;P02293	P02294;P02293	Histone H2B.2;Histone H2B.1	HTB2;HTB1	0.593091	1.68104	1.13706	1.03473	0.001	0.001	0.932172	1.37	4.78462	6.74566	-0.136064	0	0	-0.286646	0.268865	2.07309	2.56865
	P22211	P22211	Nitrogen permease reactivator protein	NPR1	0.184363	0.0421608	0.113262	0.0775822	0.001	0.001	0.112168	0.001	0.0447143	0.0579809	-0.545865	0	0	-0.013997	0	-1.34086	-0.966013
	P30619	P30619	Protein transport protein SEC1	SEC1	0.143799	0.00291159	0.0733551	0.001	0.001	0.001	0.001	0.001	0.001	0.001	0	0	0	0	0	0	0
	Q12417	Q12417	Pre-mRNA-splicing factor PRP46	PRP46	0.202522	0.53637	0.369446	0.4938	0.536072	0.207209	2.91059	0.458998	2.16035	3.15641	0.418564	0.537064	-0.834277	2.97788	0.313125	2.54783	3.09485
	P32527	P32527	Zuotin	ZUO1	0.290438	0.109946	0.200192	0.0522894	0.377187	0.224893	0.113574	0.001	0.237445	0.580543	-1.93679	0.913897	0.167854	-0.817746	0	0.246209	1.53602
	P06738	P06738	Glycogen phosphorylase	GPH1	0.111522	0.0299831	0.0707523	0.607386	0.001	0.531491	0.289963	0.001	0.0248498	0.175389	3.10177	0	2.9092	2.03502	0	-1.50954	1.30971
	Q12451	Q12451	Oxysterol-binding protein homolog 2	OSH2	0.0942345	0.0211501	0.0576923	0.001	0.001	0.001	0.0269818	0.001	0.001	0.001	0	0	0	-1.09639	0	0	0
	P53104	P53104	Serine/threonine-protein kinase ATG1	ATG1	0.116959	0.0112452	0.0641021	0.573309	0.001	0.001	0.0260851	0.001	0.04913	0.001	3.16087	0	0	-1.29715	0	-0.383765	0
	P07143	P07143	Cytochrome c1, heme protein, mitochondrial	CYT1	0.518253	0.628515	0.573384	0.891702	0.674441	0.403003	0.977096	0.487985	0.509231	0.485012	0.637061	0.23419	-0.508713	0.768998	-0.232664	-0.171182	-0.241482
	P37838	P37838	Nucleolar protein 4	NOP4	0.162857	0.454663	0.30876	6.7707	2.37464	1.72143	9.11036	15.3741	8.87143	7.14173	4.45475	2.94315	2.47905	4.88295	5.63787	4.84461	4.53171
	P53271	P53271	Conserved oligomeric Golgi complex subunit 2	COG2	0.33434	0.0324571	0.183398	1.67786	0.0322414	0.001	0.315635	0.115873	0.203187	0.500864	3.19357	-2.50799	0	0.783277	-0.662437	0.147826	1.44944
	P21957	P21957	Transcriptional repressor OPI1	OPI1	0.314812	0.584189	0.449501	4.96413	0.174046	0.001	1.57632	0.298022	1.70247	2.40961	3.46514	-1.36886	0	1.81016	-0.592904	1.92124	2.4224
	Q04636	Q04636	FACT complex subunit POB3	POB3	0.193925	0.257719	0.225822	0.611872	0.127035	0.001	0.264671	0.444025	0.698608	0.491519	1.43804	-0.829959	0	0.229014	0.975454	1.6293	1.12206
	Q12377	Q12377	26S proteasome regulatory subunit RPN6	RPN6	0.267545	0.0216773	0.144611	0.612216	0.001	0.522339	0.68073	0.63609	1.20037	0.558224	2.08186	0	1.85281	2.23491	2.13705	3.05322	1.94867
	P46151	P46151	Methylenetetrahydrofolate reductase 1	MET12	0.180773	0.146443	0.163608	0.898584	0.001	0.001	0.516112	0.0701285	0.37022	0.0767993	2.45741	0	0	1.65745	-1.22217	1.17814	-1.09107
	P49626	P49626	60S ribosomal protein L4-B	RPL4B	0.310584	0.405083	0.357834	0.001	0.824874	0.705559	1.0329	1.35453	0.829267	0.657139	0	1.20488	0.979478	1.52934	1.92043	1.21255	0.876911
	P47057	P47057	Sorting nexin-4	SNX4	0.222902	0.136384	0.179643	0.623214	0.001	0.0216735	0.764689	0.36244	0.257601	0.228427	1.7946	0	-3.05113	2.08974	1.01261	0.520004	0.3466
	Q03177	Q03177	WD repeat-containing protein YMR102C		0.123624	0.00951979	0.066572	0.100905	0.001	0.001	0.139839	0.001	0.001	0.0558428	0.600007	0	0	1.07078	0	0	-0.253545
	P53965	P53965	Tyrosine-protein phosphatase SIW14	SIW14	0.305193	0.28374	0.294467	0.001	0.001	0.001	0.193288	0.001	0.001	0.001	0	0	0	-0.607352	0	0	0
	P13185	P13185	Serine/threonine protein kinase KIN1	KIN1	0.092953	0.0279009	0.0604269	0.0234296	0.001	0.001	0.0555103	0.001	0.001	0.001	-1.36686	0	0	-0.122437	0	0	0
	P38205	P38205	Multisite-specific tRNA:(cytosine-C(5))-methyltransferase	NCL1	0.132558	0.118319	0.125439	0.958226	0.441815	0.186416	2.0917	1.34787	2.94203	1.03784	2.93338	1.81646	0.571545	4.05962	3.42563	4.55176	3.04853
	P39109;P14772	P39109;P14772	Metal resistance protein YCF1;Bile pigment transporter 1	YCF1;BPT1	0.0706806	0.0300768	0.0503787	0.001	0.001	0.001	0.001	0.001	0.001	0.001	0	0	0	0	0	0	0
	Q03337	Q03337	Trafficking protein particle complex subunit 31	TRS31	0.331546	0.248917	0.290231	0.001	0.001	0.001	0.001	0.001	0.001	0.001	0	0	0	0	0	0	0
	Q05543	Q05543	Regulator of Ty1 transposition protein 103	RTT103	0.310837	0.747507	0.529172	0.253973	0.375042	0.142512	0.71881	0.558222	2.46932	4.08024	-1.05906	-0.496683	-1.89266	0.441873	0.0771023	2.22231	2.94685
	Q04660	Q04660	Ribosome biogenesis protein ERB1	ERB1	0.15037	2.00534	1.07785	2.18507	3.10624	2.74221	18.4392	53.0804	152.995	36.8646	1.01952	1.52701	1.34718	4.09654	5.62195	7.14918	5.096
	P07270	P07270	Phosphate system positive regulatory protein PHO4	PHO4	0.404397	0.164624	0.284511	0.157362	0.001	0.158521	0.264813	0.001	0.001	0.0728549	-0.8544	0	-0.84381	-0.103511	0	0	-1.96538
	P32895	P32895	Ribose-phosphate pyrophosphokinase 1	PRS1	0.274829	0.273288	0.274058	0.812321	0.660296	0.694874	0.859807	0.362501	0.322134	0.352679	1.56757	1.26863	1.34227	1.64953	0.403502	0.233177	0.363872
	P19073	P19073	Cell division control protein 42	CDC42	0.860251	0.614543	0.737397	0.001	0.741972	0.001	1.99133	0.001	1.35183	0.001	0	0.00892332	0	1.43322	0	0.874402	0
	P31382;P47190	P31382	Dolichyl-phosphate-mannose--protein mannosyltransferase 2	PMT2	0.142505	0.252094	0.197299	0.229951	0.157131	0.0935553	0.341563	0.160367	0.235934	0.245984	0.220938	-0.328415	-1.07649	0.791768	-0.299011	0.257998	0.318178
	Q05775	Q05775	Eukaryotic translation initiation factor 3 subunit J	HCR1	0.463457	0.313419	0.388438	0.326549	0.285882	0.205052	0.320437	0.001	0.115293	0.165791	-0.250384	-0.442262	-0.921697	-0.277644	0	-1.75238	-1.22832
	P40414	P40414	Tropomyosin-2	TPM2	0.461611	3.51253	1.98707	1.12127	6.70586	0.425837	0.001	0.252751	0.001	0.698059	-0.82551	1.75478	-2.22227	0	-2.97485	0	-1.50922
	P32614	P32614	Fumarate reductase 1	FRD1	0.202962	0.150019	0.17649	0.427264	0.001	0.001	0.0917315	0.001	0.0385183	0.086129	1.27554	0	0	-0.944101	0	-2.19597	-1.03502
	P38331	P38331	HD domain-containing protein YBR242W		0.337705	0.0523143	0.19501	0.240936	0.001	0.001	0.100654	0.001	0.34554	0.749058	0.305103	0	0	-0.954136	0	0.825308	1.94153
	P38915	P38915	Transcription factor SPT8	SPT8	0.173995	0.823067	0.498531	0.001	0.001	0.001	0.178431	2.37549	0.50511	0.39545	0	0	0	-1.48231	2.25247	0.0189154	-0.334188
	P32776	P32776	RNA polymerase II transcription factor B subunit 1	TFB1	0.13238	0.0135424	0.0729613	0.395213	0.0421413	0.001	0.265255	0.168303	0.395476	0.341336	2.43743	-0.791898	0	1.86217	1.20586	2.43839	2.22599
	P38304	P38304	Mediator of RNA polymerase II transcription subunit 8	MED8	0.554673	0.0215735	0.288123	0.363456	0.001	0.001	0.433985	0.001	0.205989	0.313692	0.335093	0	0	0.590958	0	-0.484119	0.122661
	P23724	P23724	Proteasome subunit beta type-6	PRE7	0.414737	0.0150273	0.214882	0.659012	0.001	0.001	0.660338	0.001	1.11676	0.88869	1.61676	0	0	1.61966	0	2.3777	2.04813
	P32349	P32349	DNA-directed RNA polymerase III subunit RPC3	RPC82	0.146002	0.312071	0.229036	0.41698	0.217109	0.001	1.78988	0.557232	1.47518	2.82614	0.864401	-0.0771549	0	2.96622	1.2827	2.68725	3.62519
	P28273	P28273	5-oxoprolinase	OXP1	0.0679	0.0148705	0.0413853	0.0542928	0.001	0.001	0.0877503	0.001	0.001	0.001	0.391643	0	0	1.08429	0	0	0
	Q04066	Q04066	Kynurenine formamidase	BNA7	0.330027	0.132428	0.231228	0.001	0.001	0.001	0.19067	0.001	0.112326	0.168221	0	0	0	-0.278235	0	-1.04162	-0.458953
	P39958	P39958	Rab GDP-dissociation inhibitor	GDI1	0.214456	0.118198	0.166327	0.337713	0.001	0.001	0.173019	0.001	0.0605092	0.132618	1.02178	0	0	0.0569101	0	-1.4588	-0.32674
	P53312	P53312	Succinyl-CoA ligase [ADP-forming] subunit beta, mitochondrial	LSC2	0.175757	0.221273	0.198515	0.272847	0.001	0.0530003	0.156862	0.001	0.0372372	0.0931827	0.458841	0	-1.90518	-0.339749	0	-2.41443	-1.09111
	P25441	P25441	DNA-directed RNA polymerase III subunit RPC4	RPC53	0.24557	1.13785	0.691709	0.35321	0.856567	0.001	0.799876	0.15084	1.95989	3.52866	-0.969641	0.308401	0	0.209612	-2.19714	1.50254	2.35088
	P46680	P46680	Actin-interacting protein 1	AIP1	0.14872	0.0960226	0.122371	0.153602	0.0355075	0.001	0.200301	0.001	0.0289304	0.122507	0.327931	-1.78507	0	0.710901	0	-2.08061	0.00159427
	P38333	P38333	Essential nuclear protein 1	ENP1	0.188207	0.319457	0.253832	2.18481	2.0998	0.133975	4.48824	27.0406	16.3031	8.63003	3.10557	3.04831	-0.921908	4.14421	6.73511	6.00513	5.08742
	Q00684	Q00684	Tyrosine-protein phosphatase CDC14	CDC14	0.202072	0.85111	0.526591	0.30607	0.001	0.001	1.6307	1.52857	1.51145	4.82101	-0.782821	0	0	1.63074	1.53743	1.52118	3.19458
	P21242	P21242	Probable proteasome subunit alpha type-7	PRE10	0.344896	0.276629	0.310762	0.701041	0.001	0.0960552	0.370455	0.001	0.001	0.001	1.17369	0	-1.69388	0.253485	0	0	0
	P33302;Q04182	P33302	Pleiotropic ABC efflux transporter of multiple drugs	PDR5	0.071423	0.0246449	0.048034	0.001	0.001	0.001	0.0283392	0.001	0.001	0.001	0	0	0	-0.761255	0	0	0
	P31383	P31383	Protein phosphatase PP2A regulatory subunit A	TPD3	0.174379	0.0496747	0.112027	0.356803	0.238722	0.0568798	0.621781	0.290269	0.679551	0.107649	1.67129	1.09149	-0.977857	2.47256	1.37355	2.60074	-0.0575087
	Q08873	Q08873	Transgelin	SCP1	0.427243	0.0161448	0.221694	0.301151	0.001	0.001	2.74461	0.001	0.001	0.454514	0.441917	0	0	3.62996	0	0	1.03575
	P53927	P53927	Ribosome biogenesis protein 15	NOP15	0.665736	1.59728	1.13151	3.54828	1.43859	1.61221	7.62672	11.8848	28.2134	14.7672	1.64887	0.346407	0.510794	2.75282	3.3928	4.64006	3.70607
	P33299	P33299	26S protease regulatory subunit 7 homolog	RPT1	0.179216	0.0424007	0.110809	0.906791	0.001	0.001	0.604775	0.0568991	0.344908	0.190581	3.0327	0	0	2.44833	-0.96159	1.63814	0.782339
	P48362	P48362	Protein HGH1	HGH1	0.210612	0.0196879	0.11515	0.232474	0.137604	0.001	0.375	0.134144	0.001	0.0803441	1.01355	0.25701	0	1.70338	0.22027	0	-0.51925
	P42842	P42842	Essential for maintenance of the cell wall protein 1	EMW1	0.0873929	0.0741992	0.0807961	0.193707	0.001	0.001	0.108958	0.0497353	0.131941	0.0327196	1.26152	0	0	0.431419	-0.700014	0.70754	-1.30413
	P36000	P36000	AP-1 complex subunit beta-1	APL2	0.124993	0.0224154	0.0737042	0.125825	0.001	0.001	0.203714	0.001	0.001	0.001	0.771606	0	0	1.46673	0	0	0
	P40956	P40956	Protein GTS1	GTS1	0.308222	0.126777	0.217499	1.01836	0.001	0.0189908	1.22657	0.001	0.925092	1	2.22717	0	-3.51764	2.49554	0	2.08858	2.20092
	P38251	P38251	Replication factor C subunit 5	RFC5	0.20959	0.188073	0.198832	0.50453	0.397026	0.11907	1.42094	1.57107	1.313	1.07478	1.34339	0.997684	-0.739734	2.83723	2.98213	2.72325	2.43442
	P38326	P38326	SWR1-complex protein 5	SWC5	0.255123	0.467605	0.361364	0.208809	1.0929	0.160523	2.01866	1.57412	2.38828	4.52834	-0.791272	1.59664	-1.17068	2.48187	2.12302	2.72445	3.64746
	Q01454	Q01454	DNA polymerase alpha-binding protein	CTF4	0.0922827	0.300367	0.196325	0.224369	0.0905389	0.001	0.74396	0.498283	1.61969	1.77469	0.192628	-1.11664	0	1.92198	1.34372	3.0444	3.17625
	P25375	P25375	Saccharolysin	PRD1	0.122152	0.0406955	0.081424	0.395175	0.001	0.001	0.001	0.001	0.001	0.001	2.27897	0	0	0	0	0	0
	P53063	P53063	Decapping nuclease RAI1	RAI1	0.179873	0.0261277	0.103	0.196014	0.001	0.0224692	0.310214	0.001	0.0621703	0.214368	0.928308	0	-2.19662	1.59062	0	-0.728349	1.05745
	P40970	P40970	Serine palmitoyltransferase 2	LCB2	0.178626	0.444279	0.311453	0.340963	0.0886502	0.432239	0.662752	0.300094	0.453452	0.207445	0.130602	-1.81282	0.472818	1.08946	-0.0535994	0.541939	-0.586282
	P20448	P20448	ATP-dependent RNA helicase HCA4	HCA4	0.123624	1.59329	0.85846	3.65444	4.77508	2.10099	10.4262	32.7603	28.7234	23.7234	2.08983	2.4757	1.29125	3.60233	5.25406	5.06433	4.78842
	P80428	P80428	Actin-related protein 4	ARP4	0.177369	0.376257	0.276813	0.1868	0.390832	0.620035	0.22385	0.001	0.468407	0.278333	-0.567419	0.497638	1.16344	-0.306378	0	0.758849	0.00790074
	Q05123	Q05123	Actin-like protein ARP9	ARP9	0.211015	0.433511	0.322263	0.183831	0.001	0.001	0.573992	0.001	1.22619	2.05154	-0.809861	0	0	0.832792	0	1.92787	2.6704
	P47173	P47173	Uncharacterized protein YJR142W		0.201097	0.0755952	0.138346	0.107111	0.001	0.0755128	0.148612	0.001	0.001	0.0789994	-0.369173	0	-0.873488	0.103265	0	0	-0.808367
	Q07457	Q07457	E3 ubiquitin-protein ligase BRE1	BRE1	0.106778	0.193575	0.150176	0.671233	0.0644183	0.001	1.33737	0.325288	0.550559	0.671818	2.16016	-1.22111	0	3.15467	1.11506	1.87424	2.16141
	Q00362	Q00362	Protein phosphatase PP2A regulatory subunit B	CDC55	0.156342	0.0169382	0.0866401	0.001	0.001	0.001	0.158092	0.001	0.101145	0.0812371	0	0	0	0.867655	0	0.223314	-0.0928963
	P43123	P43123	UDP-N-acetylglucosamine pyrophosphorylase	QRI1	0.139139	0.402525	0.270832	0.001	0.001	0.001	0.251946	0.001	0.196575	0.0632896	0	0	0	-0.104287	0	-0.462318	-2.09736
	P40217	P40217	Eukaryotic translation initiation factor 3 subunit I	TIF34	0.215534	0.112137	0.163835	0.001	0.001	0.001	0.1117	0.001	0.001	0.109786	0	0	0	-0.552622	0	0	-0.577559
	P39998	P39998	Enhancer of mRNA-decapping protein 3	EDC3	0.215478	0.160045	0.187761	0.001	0.001	0.001	0.333092	0.001	0.001	0.198385	0	0	0	0.827021	0	0	0.0794075
	Q04409	Q04409	Putative glucokinase-2	EMI2	0.148345	0.0976564	0.123001	2.96499	0.001	0.001	0.250203	0.001	0.034478	0.001	4.59129	0	0	1.02443	0	-1.83492	0
	P06778	P06778	DNA repair and recombination protein RAD52	RAD52	0.152911	0.372818	0.262865	0.502402	0.0750488	0.194574	0.966661	0.189308	0.544167	1.5771	0.934523	-1.80842	-0.433999	1.87869	-0.473581	1.04973	2.58488
	P04076	P04076	Argininosuccinate lyase	ARG4	0.155414	0.124586	0.14	0.183537	0.133382	0.19803	0.491192	0.0604026	0.651493	0.826715	0.390646	-0.0698672	0.50029	1.81086	-1.21275	2.21832	2.56196
	Q06287	Q06287	Ribosomal RNA small subunit methyltransferase NEP1	EMG1	0.262098	0.199654	0.230876	0.240579	0.170159	0.001	1.10019	1.47712	2.70421	2.7848	0.0593945	-0.440237	0	2.25257	2.6776	3.55002	3.59238
	Q04697	Q04697	Glucose-signaling factor 2	GSF2	0.208672	0.189476	0.199074	0.915699	0.001	0.219528	0.87064	0.001	0.440842	0.372845	2.20157	0	0.141102	2.12877	0	1.14696	0.905273
	P54783	P54783	D-arabinono-1,4-lactone oxidase	ALO1	0.143911	0.0808695	0.11239	0.259402	0.001	0.001	0.205934	0.001	0.055	0.0809704	1.20667	0	0	0.873663	0	-1.03101	-0.473052
	P07277	P07277	Mevalonate kinase	ERG12	0.230908	0.318934	0.274921	1.80708	0.001	0.001	0.294208	0.320886	0.927839	0.001	2.71657	0	0	0.0978168	0.223043	1.75486	0
	P40009	P40009	Golgi apyrase	YND1	0.118365	0.0165242	0.0674446	0.001	0.001	0.001	0.001	0.001	0.001	0.001	0	0	0	0	0	0	0
	Q03707	Q03707	Inner nuclear membrane protein SRC1	SRC1	0.103478	0.11597	0.109724	0.0677707	1.22945	0.001	0.305244	0.650942	2.09963	1.99658	-0.695145	3.48606	0	1.47608	2.56865	4.25819	4.18558
	P39533	P39533	Homocitrate dehydratase, mitochondrial	ACO2	0.12473	0.142152	0.133441	0.292396	0.194158	0.130646	0.234843	0.184952	0.115229	0.166688	1.13172	0.541029	-0.0305446	0.815491	0.470947	-0.2117	0.320951
	P47075	P47075	Vacuolar transporter chaperone 4	VTC4	0.113603	0.0840368	0.0988197	0.252979	0.0792149	0.001	0.230571	0.0450468	0.119377	0.143749	1.35615	-0.319028	0	1.22234	-1.13337	0.272658	0.540686
	P38993	P38993	Iron transport multicopper oxidase FET3	FET3	0.314184	0.218482	0.266333	0.763639	0.142703	0.001	0.48517	0.001	0.403031	0.478725	1.51966	-0.900219	0	0.86526	0	0.597662	0.845966
	Q07622	Q07622	Activator of C kinase protein 1	ACK1	0.122902	0.0423847	0.0826436	18.657	0.001	0.001	0.246436	0.001	0.001	0.001	7.8186	0	0	1.57624	0	0	0
	P38163	P38163	Lethal(2) giant larvae protein homolog SRO77	SRO77	0.0880014	0.246496	0.167249	0.001	0.001	0.001	0.001	0.001	0.001	0.001	0	0	0	0	0	0	0
	P48589	P48589	40S ribosomal protein S12	RPS12	0.577322	3.47004	2.02368	2.12657	1.06298	0.001	0.46705	0.409234	1.18544	1.85566	0.0715486	-0.928863	0	-2.11533	-2.30598	-0.771559	-0.125046
	P53281	P53281	LAS seventeen-binding protein 1	LSB1	0.50494	0.0426418	0.273791	0.001	0.001	0.001	0.55726	0.001	0.001	0.001	0	0	0	1.02528	0	0	0
	P46676	P46676	Suppressor of mar1-1 protein	SUM1	0.0760589	0.470823	0.273441	0.228052	0.0988549	0.001	0.779519	0.325044	1.43535	2.13969	-0.261867	-1.46785	0	1.51135	0.249407	2.3921	2.9681
	P38737	P38737	Proteasome component ECM29	ECM29	0.0391807	0.0185006	0.0288406	0.178542	0.214642	0.00301632	0.47492	0.161205	0.219533	0.15139	2.63009	2.89575	-3.25724	4.04151	2.48272	2.92826	2.3921
	P38694	P38694	Putative aldehyde dehydrogenase-like protein YHR039C	MSC7	0.136955	0.134647	0.135801	0.274159	0.001	0.001	0.102397	0.0891142	0.0846566	0.042793	1.01352	0	0	-0.407326	-0.607767	-0.681799	-1.66605
	P38837	P38837	Protein NSG1	NSG1	0.441145	0.0676748	0.25441	0.001	1.46846	0.001	0.335665	0.001	0.001	0.001	0	2.52908	0	0.399866	0	0	0
	Q06168	Q06168	Chromatin structure-remodeling complex subunit SFH1	SFH1	0.23344	0.575236	0.404338	4.64986	0.572233	0.0551688	1.81093	0.931721	3.75018	5.37046	3.52355	0.501041	-2.87364	2.1631	1.20434	3.21333	3.73141
	P38070	P38070	AGC kinase YPK3	YPK3	0.187485	0.0758256	0.131655	0.183206	0.001	0.001	0.18479	0.001	0.001	0.0680339	0.476704	0	0	0.489119	0	0	-0.952438
	P40498	P40498	U3 small nucleolar RNA-associated protein 25	UTP25	0.106356	0.561855	0.334105	0.229033	0.47975	0.001	1.95357	8.61317	7.0815	5.9492	-0.544747	0.521981	0	2.54774	4.68817	4.40568	4.15432
	Q05778	Q05778	Proteasome chaperone 1	PBA1	0.261357	0.0669396	0.164149	1.53462	0.001	0.001	0.899452	0.001	0.454872	0.651798	3.22481	0	0	2.45404	0	1.47046	1.98942
	P39008	P39008	Poly(A) ribonuclease POP2	POP2	0.217399	0.0304896	0.123945	0.169825	0.001	0.001	0.001	0.001	0.001	0.001	0.454355	0	0	0	0	0	0
	P20434	P20434	DNA-directed RNA polymerases I, II, and III subunit RPABC1	RPB5	0.434368	0.0105898	0.222479	0.001	0.001	0.23466	1.39362	0.001	0.573022	0.611172	0	0	0.0769055	2.64709	0	1.36492	1.45791
	Q3E792;P0C0T4	Q3E792;P0C0T4	40S ribosomal protein S25-A;40S ribosomal protein S25-B	RPS25A;RPS25B	0.962876	7.00595	3.98441	22.4267	1.49004	0.582616	5.62239	3.78982	15.0723	10.8252	2.49278	-1.41902	-2.77375	0.496816	-0.0722372	1.91946	1.44196
	P15700	P15700	Uridylate kinase	URA6	0.320802	0.0298022	0.175302	1.18686	0.383897	0.001	1.44084	0.243581	1.7348	0.775202	2.75924	1.13087	0	3.03899	0.47456	3.30685	2.14473
	P25605	P25605	Acetolactate synthase small subunit, mitochondrial	ILV6	0.24003	0.280563	0.260296	0.620589	0.519814	0.001	0.63073	0.001	0.440375	0.001	1.25348	0.997841	0	1.27687	0	0.758579	0
	P18634	P18634	Arrestin-related trafficking adapter 10	ART10	0.127515	0.038132	0.0828234	2.61454	0.556136	0.699337	3.55447	2.57565	1.44789	1.8122	4.98037	2.74733	3.07788	5.42345	4.95875	4.12777	4.45156
	P38255	P38255	Transcriptional regulatory protein RXT2	RXT2	0.224374	0.30613	0.265252	5.05129	0.367478	0.001	3.87425	0.526417	2.95604	5.00628	4.25122	0.470295	0	3.86848	0.988842	3.47823	4.2383
	P38079	P38079	Protein YRO2	YRO2	0.345973	0.0387322	0.192353	0.141062	0.160899	0.001	0.256756	0.001	0.001	0.001	-0.447424	-0.257599	0	0.416645	0	0	0
	P38710	P38710	Inositol monophosphatase 1	INM1	0.289566	0.0471272	0.168347	0.463406	0.001	0.0623056	0.221551	0.001	0.202995	0.492245	1.46084	0	-1.434	0.396205	0	0.270006	1.54794
	Q05567	Q05567	Sphingosine-1-phosphate lyase	DPL1	0.1015	0.038079	0.0697894	0.353146	0.001	0.001	0.0571976	0.001	0.0358874	0.001	2.33918	0	0	-0.287055	0	-0.959533	0
	P40364	P40364	Mitochondrial peculiar membrane protein 1	MPM1	0.287204	0.0212162	0.15421	0.731856	0.001	0.001	0.399717	0.001	0.246438	0.163288	2.24666	0	0	1.37408	0	0.676328	0.0825229
	P36088	P36088	Free methionine-R-sulfoxide reductase		0.464142	0.36249	0.413316	0.359097	0.001	0.001	0.550955	0.001	0.434304	1.1467	-0.20287	0	0	0.414691	0	0.0714612	1.47217
	P53172	P53172	Protein SDS23	SDS23	0.176526	0.0283211	0.102423	1.52137	0.001	0.946283	1.71029	0.458008	1.01685	0.123037	3.89275	0	3.20773	4.06163	2.16083	3.31149	0.264545
	Q02908	Q02908	Elongator complex protein 3	ELP3	0.127037	0.0449101	0.0859734	0.0303254	0.001	0.001	0.0549275	0.001	0.001	0.0252964	-1.50337	0	0	-0.646362	0	0	-1.76496
	Q12246	Q12246	Sphingoid long chain base kinase 4	LCB4	0.118553	0.0421532	0.0803529	0.529356	0.001	0.001	0.0683419	0.001	0.030283	0.0303816	2.71982	0	0	-0.23358	0	-1.40784	-1.40315
	Q12495	Q12495	Chromatin assembly factor 1 subunit p90	RLF2	0.141108	0.75338	0.447244	0.77572	1.07882	0.180249	3.10762	3.38205	2.18709	3.07421	0.794475	1.27032	-1.31107	2.79668	2.91877	2.28988	2.78108
	P32610	P32610	V-type proton ATPase subunit D	VMA8	0.400169	0.214025	0.307097	0.389033	0.001	0.001	0.249071	0.001	0.259533	0.48237	0.341197	0	0	-0.302135	0	-0.242777	0.651445
	P33748	P33748	Zinc finger protein MSN2	MSN2	0.211437	0.0238581	0.117648	0.001	0.001	0.001	0.457862	0.001	0.001	0.144394	0	0	0	1.96044	0	0	0.295535
	P21951	P21951	DNA polymerase epsilon catalytic subunit A	POL2	0.0296578	0.0676679	0.0486629	0.046375	0.00385671	0.0276047	0.469172	0.20317	0.253929	0.104909	-0.0694739	-3.65738	-0.817907	3.26922	2.06179	2.38353	1.10825
	Q04458	Q04458	Fatty aldehyde dehydrogenase HFD1	HFD1	0.162501	0.102668	0.132585	0.114576	0.043609	0.001	0.0752158	0.086156	0.0387747	0.001	-0.210606	-1.60422	0	-0.817809	-0.621893	-1.77373	0
	P0C2H9;P0C2H8	P0C2H9;P0C2H8	60S ribosomal protein L31-B;60S ribosomal protein L31-A	RPL31B;RPL31A	0.509496	3.69201	2.10076	0.697715	0.001	0.001	0.001	0.001	1.12811	3.30392	-1.5902	0	0	0	0	-0.896996	0.653272
	Q04491	Q04491	Protein transport protein SEC13	SEC13	0.237639	0.0302877	0.133964	0.292969	0.146946	0.0724652	0.252901	0.001	0.001	0.411873	1.12891	0.133446	-0.88648	0.91673	0	0	1.62036
	P25659	P25659	Silencing boundary-establishment protein FUB1	FUB1	0.354767	0.0178289	0.186298	0.001	0.001	0.001	0.001	0.001	0.001	0.671736	0	0	0	0	0	0	1.85028
	P39968	P39968	Vacuolar protein 8	VAC8	0.154214	0.26604	0.210127	0.85472	0.179094	0.001	0.621162	0.272873	1.19139	0.187475	2.02419	-0.230544	0	1.56371	0.376971	2.50332	-0.164566
	P39743	P39743	Reduced viability upon starvation protein 167	RVS167	0.221196	0.152563	0.18688	0.001	0.001	0.001	1.52945	0.001	1.00778	1.94292	0	0	0	3.03283	0	2.43101	3.37804
	P25302	P25302	Regulatory protein SWI4	SWI4	0.0713191	0.130079	0.100699	0.698938	0.158435	0.001	0.833145	0.243429	0.525284	0.939901	2.79511	0.653835	0	3.04851	1.27345	2.38305	3.22246
	P53920	P53920	Pro-apoptotic serine protease NMA111	NMA111	0.0633027	0.0488853	0.056094	0.278046	0.0737569	0.001	0.485214	0.137261	0.728407	0.478945	2.30941	0.39493	0	3.1127	1.291	3.69882	3.09394
	P38932	P38932	Vacuolar protein sorting-associated protein 45	VPS45	0.104931	0.0473284	0.0761298	0.0454549	0.001	0.001	0.001	0.001	0.001	0.001	-0.744025	0	0	0	0	0	0
	P15646	P15646	rRNA 2-O-methyltransferase fibrillarin	NOP1	0.211765	0.212389	0.212077	0.348023	1.04711	0.841261	1.80173	0.842642	2.40705	1.60532	0.714593	2.30376	1.98796	3.08673	1.99033	3.50461	2.9202
	Q02100	Q02100	CRE-binding bZIP protein SKO1	SKO1	0.140761	0.666075	0.403418	0.337025	0.237738	0.001	0.996463	0.285928	0.664496	1.32145	-0.259421	-0.762903	0	1.30454	-0.496626	0.719985	1.71178
	Q03465	Q03465	Protein RPN4	RPN4	0.177744	0.318865	0.248305	2.27835	0.228383	0.0843244	2.6988	1.3348	1.65	0.835685	3.19781	-0.120654	-1.55809	3.44213	2.42644	2.73228	1.75085
	P32364	P32364	Kinesin-related protein SMY1	SMY1	0.0760982	0.0425578	0.059328	0.001	0.001	0.001	0.0500982	0.001	0.001	0.001	0	0	0	-0.243956	0	0	0
	P33441	P33441	THO complex subunit MFT1	MFT1	0.144061	0.157982	0.151021	0.833769	0.22569	0.0566589	0.594818	0.243338	0.474899	0.792123	2.46489	0.579589	-1.41438	1.97769	0.688207	1.65287	2.39097
	P40553	P40553	Peroxiredoxin DOT5	DOT5	0.235118	1.88472	1.05992	0.71223	0.151401	0.160867	1.27786	0.786998	2.10082	1.74672	-0.573539	-2.80751	-2.72001	0.269771	-0.429524	0.987	0.720692
	P32797	P32797	Cell division control protein 13	CDC13	0.0623456	0.0425823	0.0524639	0.001	0.001	0.001	2.20295	0.113201	0.246071	0.160956	0	0	0	5.39197	1.10949	2.22968	1.61727
	Q02630	Q02630	Nucleoporin NUP116/NSP116	NUP116	0.108053	0.891598	0.499826	0.001	0.0694924	0.001	0.206986	0.001	0.17174	1.10006	0	-2.8465	0	-1.27189	0	-1.5412	1.13808
	P34163	P34163	Sterol esterase TGL1	TGL1	0.104003	0.0515032	0.0777531	0.001	0.001	0.001	0.001	0.001	0.001	0.001	0	0	0	0	0	0	0
	P32338	P32338	Zinc finger protein RME1	RME1	0.214737	0.741717	0.478227	2.3882	0.234996	0.305622	2.54024	1.68608	0.999725	1.54938	2.32016	-1.02506	-0.645947	2.4092	1.8179	1.06384	1.69592
	P00890	P00890	Citrate synthase, mitochondrial	CIT1	0.127655	0.0281567	0.0779061	1.3339	0.001	0.0281051	0.179943	0.001	0.0271914	0.0695613	4.09777	0	-1.4709	1.20774	0	-1.51859	-0.163451
	P24813	P24813	AP-1-like transcription activator YAP2	CAD1	0.177294	0.0244657	0.10088	0.82653	0.001	0.001	0.164786	0.320536	0.152253	0.001	3.03443	0	0	0.707952	1.66784	0.593827	0
	P53628	P53628	Transcription regulatory protein SNF12	SNF12	0.113265	0.270661	0.191963	0.210465	0.001	0.001	0.776212	0.001	0.310174	1.981	0.132755	0	0	2.01562	0	0.692251	3.36733
	P48445	P48445	Biotin--protein ligase;Biotin--[methylmalonyl-CoA-carboxytransferase] ligase;Biotin--[propionyl-CoA-carboxylase [ATP-hydrolyzing]] ligase;Biotin--[methylcrotonoyl-CoA-carboxylase] ligase;Biotin--[acetyl-CoA-carboxylase] ligase	BPL1	0.0990626	0.108347	0.103705	0.232053	0.15992	0.001	0.142987	0.0974448	0.0758681	0.0685477	1.16198	0.62487	0	0.463406	-0.0898238	-0.450914	-0.597301
	P04037	P04037	Cytochrome c oxidase subunit 4, mitochondrial	COX4	0.39295	0.379447	0.386199	1.43318	0.001	0.001	0.462363	0.479349	0.314231	0.243798	1.8918	0	0	0.259682	0.311732	-0.297519	-0.663655
	P38930	P38930	Casein kinase II subunit beta	CKB2	0.279873	0.26945	0.274661	0.71887	0.299173	0.229927	1.32579	1.49837	1.21474	1.6434	1.38808	0.123324	-0.256481	2.27112	2.44766	2.14493	2.58096
	P32353	P32353	C-5 sterol desaturase	ERG3	0.217034	0.200121	0.208577	0.300998	0.244448	0.19938	0.308313	0.204647	0.24228	0.170113	0.52917	0.228943	-0.0650616	0.563811	-0.0274427	0.216094	-0.294087
	P32916	P32916	Signal recognition particle receptor subunit alpha homolog	SRP101	0.0892707	0.0838539	0.0865623	0.334833	0.169304	0.001	0.281686	0.213635	0.239899	0.382745	1.95163	0.967803	0	1.70228	1.30333	1.47062	2.14457
	P47064	P47064	AP-3 complex subunit sigma	APS3	0.505081	0.104596	0.304839	0.001	0.001	0.001	0.001	0.001	0.242381	0.001	0	0	0	0	0	-0.33077	0
	P39108	P39108	Peroxisomal targeting signal 2 receptor	PEX7	0.158798	0.0473257	0.103062	0.183474	0.001	0.001	0.188663	0.001	0.216364	0.786545	0.832062	0	0	0.872299	0	1.06995	2.93202
	Q12068	Q12068	NADPH-dependent methylglyoxal reductase GRE2	GRE2	0.150764	0.0509565	0.10086	0.0931361	0.001	0.001	0.163362	0.001	0.151062	0.150143	-0.114945	0	0	0.695716	0	0.582785	0.573976
	P53540	P53540	Spindle pole body component SPC98	SPC98	0.0730589	0.0432589	0.0581589	0.001	0.001	0.001	0.0721215	0.0394489	0.159579	0.17605	0	0	0	0.310429	-0.560016	1.4562	1.59791
	P32791	P32791	Ferric/cupric reductase transmembrane component 1	FRE1	0.0854233	0.0127588	0.049091	0.001	0.001	0.001	0.0748479	0.001	0.0660998	0.0406964	0	0	0	0.608502	0	0.429187	-0.270558
	P38890	P38890	Putative protein lysine methyltransferase SET5	SET5	0.106187	0.15017	0.128179	0.248748	0.001	0.001	0.213813	0.001	0.140357	0.194218	0.95653	0	0	0.738196	0	0.130948	0.599525
	P23503	P23503	Cytosolic Fe-S cluster assembly factor NAR1	NAR1	0.105972	0.0583579	0.0821648	0.170934	0.001	0.001	0.344959	0.001	0.0421987	0.108032	1.05685	0	0	2.06983	0	-0.961321	0.394871
	P46675	P46675	Protein STU2	STU2	0.0627431	0.153581	0.108162	0.040105	0.001	0.001	0.001	0.001	0.119881	0.297317	-1.43134	0	0	0	0	0.14841	1.45881
	P40368	P40368	Nucleoporin NUP82	NUP82	0.0772916	0.0528868	0.0650892	0.187832	0.001	0.001	0.22599	0.001	0.001	0.0789986	1.52895	0	0	1.79577	0	0	0.279409
	P40535	P40535	ATF/CREB activator 2	CST6	0.132062	0.694476	0.413269	1.91515	0.275415	0.001	2.93801	0.457094	2.32463	4.08424	2.21231	-0.585473	0	2.82969	0.145411	2.49185	3.30491
	P20081	P20081	FK506-binding protein 1	FPR1	0.361788	3.46742	1.91461	2.79626	1.36317	0.001	0.946056	0.815239	0.984066	0.893501	0.546453	-0.490081	0	-1.01705	-1.23175	-0.960221	-1.09951
	P15873	P15873	Proliferating cell nuclear antigen	POL30	0.169804	0.0713971	0.120601	1.51525	0.001	0.001	2.56376	0.001	1.35577	1.24594	3.65125	0	0	4.40995	0	3.4908	3.36893
	P53909	P53909	Adenine deaminase	AAH1	0.143733	0.0494013	0.0965672	0.83382	0.397058	0.001	0.0987708	0.001	0.233965	0.177224	3.11013	2.03975	0	0.0325516	0	1.27669	0.875971
	P53043	P53043	Serine/threonine-protein phosphatase T	PPT1	0.110537	0.0652006	0.0878689	0.720246	0.0630441	0.001	0.0883092	0.0877189	0.112766	0.0606874	3.03507	-0.47899	0	0.00721109	-0.00246479	0.359903	-0.533954
	P40154	P40154	Ino eighty subunit 2	IES2	0.205091	1.12011	0.662598	0.360907	0.206916	0.252333	1.29033	0.211319	1.29725	1.38457	-0.876507	-1.67909	-1.3928	0.961529	-1.64871	0.969254	1.06323
	P32914	P32914	Transcription elongation factor SPT4	SPT4	0.956782	2.00066	1.47872	2.5828	0.001	0.001	3.00133	1.63657	2.36081	2.40243	0.804588	0	0	1.02125	0.146325	0.67493	0.700145
	P25382	P25382	Ribosome assembly protein 4	RSA4	0.0987719	0.384165	0.241468	0.572596	0.001	0.266512	1.87434	1.66871	2.52454	4.56063	1.24568	0	0.142365	2.95647	2.78883	3.38612	4.23933
	P32915	P32915	Protein transport protein SEC61	SEC61	0.167854	0.158325	0.16309	0.65408	0.553636	0.218877	0.320384	0.251213	0.69989	0.175846	2.0038	1.76327	0.424451	0.974135	0.623244	2.10146	0.108647
	Q06053	Q06053	tRNA-dihydrouridine(47) synthase [NAD(P)(+)]	DUS3	0.0685413	0.173454	0.120998	0.657151	0.166046	0.0301812	1.40706	0.702823	1.20989	0.945364	2.44125	0.456603	-2.00325	3.53963	2.53818	3.32183	2.96589
	Q06205	Q06205	FK506-binding protein 4	FPR4	0.3093	0.610651	0.459975	8.2272	1.13032	0.688991	7.85391	65.181	18.8681	6.331	4.16077	1.2971	0.582928	4.09378	7.14675	5.35825	3.7828
	P21304	P21304	Periodic tryptophan protein 1	PWP1	0.0988751	0.375803	0.237339	0.00953651	1.04784	0.452549	2.01406	5.9641	24.3581	6.46538	-4.63734	2.14239	0.931126	3.08509	4.65128	6.68131	4.76772
	P40354	P40354	Protein N-terminal amidase	NTA1	0.110472	0.0479254	0.0791985	0.498541	0.001	0.001	0.0588106	0.001	0.001	0.143399	2.65417	0	0	-0.429397	0	0	0.856489
	P53438;P36093	P53438	Protein SOK2	SOK2	0.0943658	0.380754	0.23756	0.404389	0.0499992	0.001	0.652892	0.148906	0.326969	3.39664	0.767453	-2.24831	0	1.45855	-0.67389	0.460862	3.83775
	P38811	P38811	Transcription-associated protein 1	TRA1	0.0125246	0.050852	0.0316883	0.0637857	0.001	0.0679072	0.402397	0.568687	0.351767	0.253127	1.00928	0	1.09961	3.6666	4.16561	3.4726	2.99784
	Q07533	Q07533	Cytokinesis protein 3	CYK3	0.0672495	0.0279813	0.0476154	0.001	0.001	0.001	0.001	0.001	0.001	0.001	0	0	0	0	0	0	0
	P53598	P53598	Succinyl-CoA ligase [ADP-forming] subunit alpha, mitochondrial	LSC1	0.1892	0.0355966	0.112398	1.84277	0.001	0.001	0.001	0.001	0.001	0.001	4.03518	0	0	0	0	0	0
	P00812	P00812	Arginase	CAR1	0.176404	0.0850471	0.130725	1.25058	0.655054	0.621996	2.05279	0.110146	0.759258	0.901329	3.25799	2.32507	2.25037	3.97298	-0.247129	2.53805	2.78551
	P38779	P38779	Proteasome-interacting protein CIC1	CIC1	0.125912	0.71091	0.418411	0.338796	0.621006	0.239394	1.69093	2.50223	7.3511	4.30865	-0.304503	0.569687	-0.805533	2.01482	2.58022	4.13497	3.36424
	P12904	P12904	5-AMP-activated protein kinase subunit gamma	SNF4	0.121627	0.0619108	0.0917691	1.40399	0.001	0.001	0.609975	0.502258	0.505476	0.239795	3.93538	0	0	2.73267	2.45235	2.46156	1.38572
	Q06679	Q06679	U3 small nucleolar RNA-associated protein 4	UTP4	0.0604856	0.0975328	0.0790092	0.0668442	0.001	0.001	0.2026	0.229385	0.244139	0.271842	-0.241218	0	0	1.35854	1.53768	1.62761	1.78268
	P19146	P19146	ADP-ribosylation factor 2	ARF2	0.227824	0.219788	0.223806	0.496897	0.153802	0.522542	0.889547	0.454276	0.420559	0.194626	1.1507	-0.54117	1.2233	1.99082	1.02132	0.910059	-0.201543
	P15565	P15565	tRNA (guanine(26)-N(2))-dimethyltransferase, mitochondrial	TRM1	0.0730093	0.105996	0.0895028	0.440811	0.001	0.001	0.301008	0.0358952	0.480101	0.311767	2.30016	0	0	1.7498	-1.31814	2.42333	1.80046
	P38349	P38349	UBX domain-containing protein 7	UBX7	0.117765	0.182751	0.150258	0.20733	0.001	0.001	0.228007	0.001	0.182976	0.170325	0.464489	0	0	0.601635	0	0.284214	0.180852
	P53914	P53914	UPF0202 protein KRE33	KRE33	0.0466589	1.06742	0.557038	1.16723	1.13166	0.0704454	4.44252	14.2461	12.8388	6.71116	1.06723	1.02259	-2.9832	2.99553	4.67665	4.52659	3.59071
	P38089	P38089	Protein phosphatase 2C homolog 4	PTC4	0.0982	0.0299308	0.0640654	0.645593	0.001	0.001	0.0293332	0.001	0.179835	0.364087	3.33301	0	0	-1.12701	0	1.48906	2.50667
	P37262;P50278	P37262;P50278	6-phosphogluconolactonase-like protein 2;6-phosphogluconolactonase-like protein 1	SOL2;SOL1	0.142833	0.0621112	0.102472	0.175993	0.001	0.001	0.103458	0.001	0.32239	0.001	0.780287	0	0	0.0138098	0	1.65358	0
	Q08444	Q08444	20S-pre-rRNA D-site endonuclease NOB1	NOB1	0.121271	0.0897691	0.10552	0.351884	0.33414	0.100135	0.563309	1.14053	3.15266	0.743831	1.73758	1.66293	-0.0755683	2.41641	3.43411	4.90098	2.81746
	P07273	P07273	Transcription elongation factor S-II	DST1	0.133486	0.298167	0.215827	0.995285	0.511895	0.633898	2.18429	0.556775	3.60046	4.70097	2.20524	1.24598	1.55438	3.33922	1.36722	4.06024	4.44501
	P25045	P25045	Serine palmitoyltransferase 1	LCB1	0.112871	0.034114	0.0734927	0.492653	0.001	0.001	0.370499	0.001	0.284112	0.001	2.7449	0	0	2.3338	0	1.95078	0
	Q03768	Q03768	Protein GIR2	GIR2	0.261198	0.0069164	0.134057	0.001	0.001	0.001	0.385913	0.24055	0.441511	2.07886	0	0	0	1.52542	0.843488	1.7196	3.95487
	Q04225	Q04225	Ribosome assembly protein RRB1	RRB1	0.117081	0.201262	0.159172	0.24806	124.169	0.473356	1.79413	2.2742	2.5728	5.39664	0.640105	9.60751	1.57234	3.49463	3.8367	4.01469	5.08341
	P25349	P25349	Flavoprotein-like protein YCP4	YCP4	0.146227	0.013162	0.0796943	0.001	0.001	0.001	0.396268	0.001	0.36956	0.001	0	0	0	2.31393	0	2.21326	0
	P39538	P39538	Ubiquitin carboxyl-terminal hydrolase 12	UBP12	0.0467892	0.083015	0.0649021	0.114817	0.001	0.001	0.568085	0.001	0.326282	0.319856	0.823004	0	0	3.12977	0	2.32978	2.30109
	P40055;REV__P69850	P40055	U3 small nucleolar RNA-associated protein 7	UTP7	0.0935305	0.163235	0.128383	0.365699	0.406074	0.0791556	0.723108	1.03897	2.14332	1.96322	1.5102	1.66129	-0.69769	2.49376	3.01663	4.06132	3.9347
	P53741	P53741	UBP3-associated protein BRE5	BRE5	0.086282	0.0496624	0.0679722	0.001	0.001	0.001	0.121799	0.001	0.0498535	0.001	0	0	0	0.841482	0	-0.447251	0
	P22336	P22336	Replication factor A protein 1	RFA1	0.068305	0.152865	0.110585	0.360779	0.001	0.001	0.107481	0.001	0.137711	0.191723	1.70596	0	0	-0.0410711	0	0.316481	0.793865
	P38342	P38342	3-ketodihydrosphingosine reductase TSC10	TSC10	0.135568	0.111843	0.123705	0.702316	0.001	0.001	0.245782	0.001	0.001	0.189554	2.50521	0	0	0.990472	0	0	0.615703
	P13186	P13186	Serine/threonine-protein kinase KIN2	KIN2	0.0402578	0.0270264	0.0336421	0.001	0.001	0.001	0.001	0.001	0.001	0.001	0	0	0	0	0	0	0
	P39956	P39956	DNA damage-responsive transcriptional repressor RPH1	RPH1	0.0554673	0.0938648	0.0746661	0.101063	0.0545378	0.0233488	0.100106	0.153436	0.304606	0.51202	0.436728	-0.453195	-1.6771	0.423006	1.03911	2.02842	2.77768
	P38850	P38850	Regulator of Ty1 transposition protein 107	RTT107	0.0435633	0.202555	0.123059	0.286075	0.179804	0.001	1.05854	0.967913	2.46584	2.80021	1.21704	0.547068	0	3.10465	2.97552	4.32466	4.50811
	P38858	P38858	6-phosphogluconolactonase 3	SOL3	0.138277	0.149345	0.143811	0.234437	0.001	0.132386	0.540042	0.001	0.573086	0.310193	0.705026	0	-0.119423	1.9089	0	1.99458	1.109
	P53860	P53860	Phosphatidylinositol transfer protein PDR16	PDR16	0.0996906	0.0794955	0.0895931	0.229492	0.001	0.001	0.0568067	0.260185	0.001	0.110079	1.35698	0	0	-0.657326	1.53808	0	0.297082
	P48363	P48363	Prefoldin subunit 3	PAC10	0.194741	0.054802	0.124771	0.001	0.001	0.001	0.693704	1.53573	0.001	0.482843	0	0	0	2.47503	3.62157	0	1.95227
	P52920	P52920	Cytosolic Fe-S cluster assembly factor NBP35	NBP35	0.194741	0.166935	0.180838	0.501459	0.001	0.001	0.697886	0.001	0.278727	0.001	1.47144	0	0	1.9483	0	0.624156	0
	P25355	P25355	Copper transport protein 86	CTR86	0.063838	0.0878079	0.075823	0.0924199	0.0506363	0.001	0.0755509	0.057219	0.0743434	0.153054	0.285569	-0.582463	0	-0.00518517	-0.40614	-0.02843	1.01333
	Q06178	Q06178	Nicotinamide/nicotinic acid mononucleotide adenylyltransferase 1	NMA1	0.110847	0.0650768	0.0879617	0.001	0.820245	0.725937	1.1361	0.804484	0.195705	0.150428	0	3.22111	3.0449	3.69107	3.19312	1.15373	0.774127
	P49687	P49687	Nucleoporin NUP145;Nucleoporin NUP145N;Nucleoporin NUP145C	NUP145	0.0355658	0.171102	0.103334	0.0352126	0.091013	0.026304	0.0783914	0.0687621	0.440449	0.766591	-1.55315	-0.183169	-1.97396	-0.398547	-0.587628	2.09166	2.89114
	Q12331	Q12331	FAS1 domain-containing protein YDR262W		0.114118	0.0132414	0.0636799	0.001	0.001	0.001	0.001	0.001	0.12478	0.138808	0	0	0	0	0	0.97048	1.12418
	P43639	P43639	Casein kinase II subunit beta	CKB1	0.168576	0.173935	0.171256	0.83238	0.219529	0.206273	1.24637	0.885292	1.58022	0.517051	2.28109	0.358259	0.268407	2.86351	2.37	3.2059	1.59416
	P53834	P53834	Hsp90 co-chaperone HCH1	HCH1	0.200337	0.495455	0.347896	0.650486	0.409751	0.001	0.357534	0.282409	0.274286	0.270855	0.902862	0.236093	0	0.0394261	-0.300871	-0.342977	-0.361133
	P52892	P52892	Probable alanine aminotransferase	ALT2	0.0761198	0.122603	0.0993615	1.29847	0.001	0.001	0.572055	0.001	0.428855	0.305097	3.70799	0	0	2.5254	0	2.10973	1.61851
	Q12040	Q12040	Broad-specificity phosphatase YOR283W	YOR283W	0.131312	0.10298	0.117146	0.140667	0.154607	0.148287	0.219172	0.142964	0.155788	0.111718	0.263977	0.4003	0.340083	0.903758	0.287342	0.411273	-0.0684432
	P07257	P07257	Cytochrome b-c1 complex subunit 2, mitochondrial	QCR2	0.0936664	0.14416	0.118913	0.734736	0.001	0.001	0.0660798	0.001	0.001	0.124129	2.62732	0	0	-0.847627	0	0	0.0619382
	P27614	P27614	Carboxypeptidase S	CPS1	0.0776938	0.100352	0.0890228	1.51831	0.001	0.001	2.46003	0.001	0.0569808	0.107282	4.09215	0	0	4.78836	0	-0.643699	0.269163
	P32502	P32502	Translation initiation factor eIF-2B subunit beta	GCD7	0.101978	0.079671	0.0908246	0.360091	0.0960259	0.001	0.297276	0.001	0.0814441	0.136745	1.98721	0.0803407	0	1.71065	0	-0.157272	0.59033
	P53859	P53859	Exosome complex component CSL4	CSL4	0.128818	0.0176543	0.073236	0.001	0.001	0.001	0.164759	0.001	0.328681	0.0943978	0	0	0	1.16974	0	2.16606	0.366199
	Q99257	Q99257	mRNA export factor MEX67	MEX67	0.0795782	0.0629239	0.071251	0.37244	0.001	0.001	0.436487	0.001	0.177647	0.670105	2.38603	0	0	2.61496	0	1.31803	3.2334
	P38755;Q02201	P38755;Q02201	Oxysterol-binding protein homolog 7;Oxysterol-binding protein homolog 6	OSH7;OSH6	0.0759052	0.0510982	0.0635017	0.628146	0.001	0.001	0.001	0.001	0.001	0.0702406	3.30623	0	0	0	0	0	0.14551
	P25296	P25296	Calcineurin subunit B	CNB1	0.171107	0.0126463	0.0918767	1.85806	0.001	0.001	0.189989	0.001	0.173892	0.196975	4.33795	0	0	1.04815	0	0.92042	1.10024
	Q04373	Q04373	Pumilio homology domain family member 6	PUF6	0.0666804	0.217725	0.142203	1.17026	1.82368	0.487805	5.44517	6.56623	5.25632	3.03034	3.04081	3.68083	1.77836	5.25896	5.52905	5.20803	4.41346
	Q03063	Q03063	Down-regulator of invasive growth 1	DIG1	0.0770563	0.132589	0.104823	0.305841	0.161594	0.0292345	0.70436	0.263703	0.41087	0.964364	1.54483	0.624422	-1.84221	2.74836	1.33096	1.97073	3.20163
	P08004	P08004	Chitin synthase 1	CHS1	0.035457	0.0287707	0.0321138	0.001	0.001	0.001	0.001	0.001	0.001	0.001	0	0	0	0	0	0	0
	Q01939	Q01939	26S protease regulatory subunit 8 homolog	RPT6	0.0765819	0.0851384	0.0808602	2.02067	0.001	0.0857648	0.308392	0.72197	0.337857	1.55158	4.64326	0	0.0849568	1.93127	3.15844	2.06291	4.26216
	Q12020	Q12020	Protein SRL2	SRL2	0.0963626	0.161282	0.128822	0.72644	0.001	0.0853208	0.784241	0.296651	0.837912	1.03458	2.49546	0	-0.594415	2.60591	1.20338	2.70142	3.00558
	P17423	P17423	Homoserine kinase	THR1	0.122031	0.028272	0.0751513	0.078352	0.001	0.153228	0.25099	0.001	0.001	0.12037	0.060171	0	1.02781	1.73976	0	0	0.679608
	P40319	P40319	Elongation of fatty acids protein 3	ELO3	0.152405	0.164996	0.1587	0.265978	0.17282	0.213572	0.990096	0.145233	2.77995	1.1635	0.745002	0.122965	0.428422	2.64126	-0.12793	4.13068	2.8741
	P40693	P40693	Ribosome biogenesis protein RLP7	RLP7	0.129287	0.593541	0.361414	3.2948	1.95045	2.46607	10.3705	35.6332	47.1117	41.3398	3.18847	2.43208	2.77049	4.84269	6.62342	7.02629	6.83774
	P38823	P38823	E3 ubiquitin-protein ligase DMA1	DMA1	0.120428	0.0801108	0.100269	0.130701	0.001	0.001	0.161443	0.0959398	0.001	0.001	0.382395	0	0	0.687148	-0.0636771	0	0
	P38712	P38712	ATP-dependent rRNA helicase RRP3	RRP3	0.0636777	0.0619769	0.0628273	0.228447	0.223271	0.001	0.517448	1.34878	1.81749	0.620737	1.8624	1.82933	0	3.04195	4.42412	4.85441	3.30452
	P50094	P50094	Inosine-5-monophosphate dehydrogenase 4	IMD4	0.074169	0.0420146	0.0580918	0.0843518	0.001	0.001	0.155978	0.001	0.001	0.0594903	0.538084	0	0	1.42494	0	0	0.0343208
	P46947	P46947	Pre-mRNA-splicing factor CWC26	BUD13	0.126784	0.0176023	0.0721929	0.466273	0.001	0.251026	1.48762	0.830989	1.08828	0.853869	2.69125	0	1.79791	4.365	3.5249	3.91405	3.56409
	Q04693	Q04693	Pre-mRNA-splicing factor RSE1	RSE1	0.0245074	0.0248216	0.0246645	0.001	0.001	0.001	0.071575	0.001	0.166163	0.143073	0	0	0	1.53702	0	2.75209	2.53624
	Q99321	Q99321	Diphosphoinositol polyphosphate phosphohydrolase DDP1	DDP1	0.158967	0.0845109	0.121739	0.650537	0.001	0.001	0.156341	0.001	0.001	0.110813	2.41784	0	0	0.360903	0	0	-0.135663
	Q12387	Q12387	N-terminal acetyltransferase B complex subunit MDM20	MDM20	0.040495	0.0100873	0.0252911	0.0731716	0.001	0.001	0.197701	0.0464573	0.0388864	0.001	1.53265	0	0	2.96661	0.877274	0.620635	0
	P53968	P53968	Transcriptional regulator CRZ1	CRZ1	0.069491	0.283712	0.176602	0.207662	0.001	0.00875118	0.554722	0.241175	0.486777	0.641107	0.233736	0	-4.33488	1.65127	0.449581	1.46276	1.86007
	P40008	P40008	Protein FMP52, mitochondrial	FMP52	0.115524	0.0157146	0.0656196	1.35174	0.001	0.001	0.001	0.001	0.001	0.0789815	4.36455	0	0	0	0	0	0.267389
	P40053	P40053	Altered inheritance of mitochondria protein 9, mitochondrial	AIM9	0.0375054	0.0431812	0.0403433	0.225503	0.001	0.001	0.0378564	0.0270741	0.001	0.001	2.48275	0	0	-0.0917922	-0.575416	0	0
	P14906	P14906	Protein translocation protein SEC63	SEC63	0.0548964	0.0572073	0.0560519	0.001	0.0462751	0.001	0.0392961	0.001	0.001	0.001	0	-0.276527	0	-0.512377	0	0	0
	Q07527	Q07527	tRNA (guanosine(18)-2-O)-methyltransferase	TRM3	0.0189257	0.017222	0.0180738	0.0421606	0.001	0.001	0.0317651	0.0322546	0.0614872	0.0145356	1.22199	0	0	0.81354	0.835603	1.76638	-0.314313
	Q07896	Q07896	Nucleolar complex-associated protein 3	NOC3	0.0470376	0.409278	0.228158	1.72616	1.41825	0.374532	6.6269	22.9324	17.5824	7.33458	2.91946	2.63601	0.715059	4.86023	6.65121	6.26796	5.00661
	P32354	P32354	Minichromosome maintenance protein 10	MCM10	0.0542655	0.0941838	0.0742246	0.700531	0.256447	0.0996303	1.72382	3.3755	1.04936	0.44631	3.23848	1.78869	0.424687	4.53757	5.50706	3.82147	2.58808
	Q99369	Q99369	Family of serine hydrolases 3	FSH3	0.107912	0.0123415	0.0601269	0.0987626	0.001	0.001	0.218562	0.001	0.001	0.105129	0.715953	0	0	1.86196	0	0	0.806081
	P13393	P13393	TATA-box-binding protein	SPT15	0.107275	0.285871	0.196573	0.539653	0.146027	0.350796	1.99452	0.422897	1.5946	1.62154	1.45696	-0.428834	0.835565	3.3429	1.10524	3.02005	3.04423
	P23639	P23639	Proteasome subunit alpha type-2	PRE8	0.134096	0.00793447	0.0710151	0.918834	0.001	0.001	0.466236	0.001	0.114084	0.124676	3.69361	0	0	2.71486	0	0.683902	0.811984
	Q12501;Q12337;Q03494;P25384;P0CX64;P0CX63;P0C2J3;P0C2J5;Q12491;Q12472;Q12113;Q07791;Q99303;Q12439;Q12392;Q12293;Q12260;Q03483;P25383;P0CX62;P0CX61;P0C2J6;P0C2J4;P0C2J2	Q12501;Q12337;Q03494;P25384;P0CX64;P0CX63;P0C2J3;P0C2J5;Q12491;Q12472;Q12113;Q07791	Transposon Ty2-OR2 Gag-Pol polyprotein;Capsid protein;Ty2 protease;Integrase;Reverse transcriptase/ribonuclease H;Transposon Ty2-GR1 Gag-Pol polyprotein;Capsid protein;Ty2 protease;Integrase;Reverse transcriptase/ribonuclease H;Transposon Ty2-DR2 Gag-Pol polyprotein;Capsid protein;Ty2 protease;Integrase;Reverse transcriptase/ribonuclease H;Transposon Ty2-C Gag-Pol polyprotein;Capsid protein;Ty2 p…	TY2B-OR2;TY2B-GR1;TY2B-DR2;TY2B-C;TY2B-GR2;TY2B-F;TY2B-LR1;TY2B-LR2;TY2B-B;TY2B-DR1;TY2B-OR1;TY2B-DR3	0.0192238	0.0560342	0.037629	0.040054	0.0393687	0.0459673	0.380854	0.00685611	0.0305485	0.141695	0.0901041	0.0652064	0.288764	3.33932	-2.45638	-0.30074	1.91287
	P06786	P06786	DNA topoisomerase 2	TOP2	0.0244277	0.394549	0.209488	0.334425	0.341898	0.0331838	2.05474	2.47588	2.88901	1.38645	0.674815	0.706696	-2.65832	3.29402	3.563	3.78564	2.72645
	P48524	P48524	Ubiquitin ligase-binding protein BUL1	BUL1	0.0316312	0.0442541	0.0379427	0.001	0.001	0.001	0.143686	0.001	0.001	0.001	0	0	0	1.92103	0	0	0
	P17695	P17695	Glutaredoxin-2, mitochondrial	GRX2	0.196963	0.0457155	0.121339	1.82747	0.001	0.001	0.232588	0.001	0.102903	0.234086	3.91273	0	0	0.938729	0	-0.237761	0.947996
	P17442	P17442	Phosphate system positive regulatory protein PHO81	PHO81	0.0244811	0.626948	0.325714	0.580892	2.13109	4.13575	0.893438	0.0492951	0.669075	0.788086	0.834662	2.70992	3.66647	1.45576	-2.72409	1.03856	1.27475
	P05739	P05739	60S ribosomal protein L6-B	RPL6B	0.142392	0.628131	0.385262	0.284023	1.01476	0.001	1.15794	8.86298	1.35256	1.41434	-0.439831	1.39723	0	1.58765	4.52388	1.81179	1.87621
	Q00416	Q00416	Helicase SEN1	SEN1	0.0126052	0.140845	0.0767253	0.206655	0.0813922	0.001	1.84056	1.50283	1.83297	1.18323	1.42945	0.0851897	0	4.5843	4.29184	4.57834	3.94689
	P09880	P09880	tRNA ligase	TRL1	0.0294722	0.0303283	0.0299002	0.113242	0.140632	0.001	0.0450283	0.001	0.001	0.001	1.92118	2.23369	0	0.590675	0	0	0
	P38998	P38998	Saccharopine dehydrogenase [NAD(+), L-lysine-forming]	LYS1	0.0780923	0.0875727	0.0828325	0.128701	0.001	0.001	0.356235	0.185607	0.447299	0.0879638	0.635749	0	0	2.10456	1.16398	2.43297	0.0867129
	P53040	P53040	Transcription initiation factor TFIID subunit 6	TAF6	0.05973	0.037429	0.0485795	0.27314	0.001	0.001	0.202741	0.001	0.143974	0.233581	2.49122	0	0	2.06122	0	1.56739	2.2655
	Q99216	Q99216	Pre-rRNA-processing protein PNO1	PNO1	0.0993531	0.226321	0.162837	1.92292	2.28593	1.17116	4.27423	3.80582	9.90659	6.26331	3.5618	3.81128	2.84644	4.71417	4.54671	5.92689	5.26543
	O43137	O43137	Uncharacterized protein YBR085C-A	YBR085C-A	0.297272	0.359987	0.328629	0.001	0.001	0.001	0.155589	0.298525	0.457967	0.586268	0	0	0	-1.07872	-0.138611	0.478783	0.835098
	P32864	P32864	Rab proteins geranylgeranyltransferase component A	MRS6	0.0642299	0.0251278	0.0446788	0.215881	0.0643828	0.001	0.295516	0.0686616	0.174286	0.147892	2.27258	0.527084	0	2.72557	0.619912	1.96379	1.72688
	Q03338	Q03338	U4/U6 small nuclear ribonucleoprotein PRP3	PRP3	0.057557	0.026342	0.0419495	0.0782984	0.001	0.001	0.662672	0.308472	0.794167	0.262505	0.900331	0	0	3.98157	2.87841	4.24272	2.64562
	P43569	P43569	CCR4-associated factor 16	CAF16	0.0893541	0.0128367	0.0510954	0.666072	0.001	0.001	0.420729	0.001	0.001	0.105472	3.70441	0	0	3.04162	0	0	1.04559
	Q12063	Q12063	Dehydrodolichyl diphosphate syntase complex subunit NUS1	NUS1	0.0666317	0.0626315	0.0646316	0.0630236	0.0488911	0.001	0.001	0.001	0.0662637	0.001	-0.0363471	-0.402666	0	0	0	0.0359799	0
	P38765	P38765	Uncharacterized isomerase YHI9	YHI9	0.107059	0.0185	0.0627796	1.34665	0.001	0.001	0.792863	0.001	0.101822	0.543489	4.42293	0	0	3.65871	0	0.697687	3.11388
	P53731	P53731	Actin-related protein 2/3 complex subunit 2	ARC35	0.09171	0.0366393	0.0641746	0.001	0.001	0.001	0.2552	0.001	0.154341	0.139004	0	0	0	1.99155	0	1.26604	1.11505
	P25586	P25586	KRR1 small subunit processome component	KRR1	0.0761666	0.0504519	0.0633093	0.001	0.001	0.001	0.447144	3.41754	1.90614	1.12493	0	0	0	2.82025	5.7544	4.91209	4.15127
	Q12373	Q12373	HAT1-interacting factor 1	HIF1	0.0854532	0.302155	0.193804	0.243434	0.308801	0.233127	0.819499	3.56728	3.56145	3.33442	0.32893	0.672081	0.26652	2.08014	4.20215	4.19979	4.10477
	P53617	P53617	Protein NRD1	NRD1	0.0525115	0.411231	0.231871	0.606048	0.184997	0.0792367	0.895826	0.787363	1.05101	0.914132	1.38611	-0.325821	-1.54908	1.9499	1.76371	2.18038	1.97908
	P32524	P32524	Pre-mRNA-splicing factor PRP21	PRP21	0.0816303	0.430939	0.256285	1.60038	0.311269	0.001	2.47285	2.21175	1.94423	2.14295	2.64259	0.280415	0	3.27036	3.10937	2.92338	3.06378
	P53729	P53729	Uncharacterized protein YNR029C		0.0650604	0.0566517	0.060856	0.20756	0.001	0.0760178	0.109683	0.001	0.0698342	0.0855826	1.77005	0	0.320936	0.849873	0	0.198534	0.491918
	P36013	P36013	NAD-dependent malic enzyme, mitochondrial	MAE1	0.033179	0.0340996	0.0336393	0.0468402	0.0386671	0.001	0.200504	0.0500019	0.212161	0.332635	0.477599	0.20096	0	2.57541	0.571836	2.65694	3.30572
	P22276	P22276	DNA-directed RNA polymerase III subunit RPC2	RET1	0.0229024	0.0156419	0.0192722	0.001	0.001	0.001	0.0471427	0.001	0.11043	0.251929	0	0	0	1.29052	0	2.51855	3.70842
	P53201	P53201	SWR1-complex protein 4	SWC4	0.0430224	0.0594435	0.051233	0.630491	0.001	0.001	1.10868	0.123204	0.368425	0.466118	3.62133	0	0	4.43563	1.26591	2.84623	3.18555
	P53168	P53168	DASH complex subunit DUO1	DUO1	0.0724825	0.359368	0.215925	1.23251	0.309801	0.0798431	1.33127	0.501771	1.70229	2.0265	2.513	0.520812	-1.43529	2.6242	1.2165	2.97887	3.23039
	P38116	P38116	ADP-ribosylation factor-like protein 1	ARL1	0.105259	0.0900219	0.0976405	0.438989	0.001	0.001	0.420631	0.001	0.215485	0.183218	2.16863	0	0	2.107	0	1.14204	0.908008
	P38911	P38911	FK506-binding nuclear protein	FPR3	0.144567	0.838305	0.491436	3.8758	6.98586	1.56034	8.98479	103.056	41.119	9.5409	2.97942	3.82936	1.66679	4.19241	7.71221	6.38666	4.27905
	P53200	P53200	Protein-lysine N-methyltransferase EFM5	EFM5	0.0889088	0.267841	0.178375	0.001	0.001	0.001	0.381632	0.097754	0.234533	0.453731	0	0	0	1.09727	-0.867686	0.394877	1.34692
	Q99287	Q99287	Protein SEY1	SEY1	0.0258986	0.0329111	0.0294048	0.0591406	0.001	0.001	0.0591263	0.001	0.0520925	0.001	1.00809	0	0	1.00775	0	0.825022	0
	P38796	P38796	Protein phosphatase methylesterase 1	PPE1	0.0596559	0.0268803	0.0432681	0.001	0.001	0.001	0.001	0.001	0.001	0.11277	0	0	0	0	0	0	1.38201
	Q12305	Q12305	Thiosulfate sulfurtransferase RDL1, mitochondrial	RDL1	0.159351	0.33442	0.246886	0.001	0.001	0.297304	0.39656	0.001	0.324771	0.48975	0	0	0.268097	0.683697	0	0.395581	0.988202
	Q08923	Q08923	Histone deacetylase complex subunit CTI6	CTI6	0.0503806	0.0262926	0.0383366	0.170271	0.001	0.001	0.001	0.001	0.119396	0.48608	2.15104	0	0	0	0	1.63896	3.6644
	P38313	P38313	Central kinetochore subunit AME1	AME1	0.0604312	0.0660835	0.0632574	0.135824	0.001	0.001	0.34067	0.001	0.243956	0.331265	1.10244	0	0	2.42907	0	1.94732	2.38868
	P39993	P39993	ARF guanine-nucleotide exchange factor 2	GEA2	0.0155845	0.0211027	0.0183436	0.001	0.001	0.001	0.001	0.001	0.0129029	0.001	0	0	0	0	0	-0.507578	0
	Q02804	Q02804	ADP-ribosylation factor-like protein 3	ARL3	0.0874679	0.0391254	0.0632967	0.001	0.001	0.001	0.231562	0.001	0.196172	0.193232	0	0	0	1.8712	0	1.63192	1.61013
	P36154	P36154	Altered inheritance rate of mitochondria protein 29	AIM29	0.131161	0.0254987	0.0783301	0.29613	0.001	0.001	0.383675	0.154396	0.956777	0.880127	1.91859	0	0	2.29225	0.978994	3.61054	3.49007
	P53913	P53913	Protein FYV6	FYV6	0.148673	0.0225658	0.0856197	0.487823	0.576652	0.001	1.72347	2.22469	2.54716	2.90002	2.51034	2.75169	0	4.33123	4.69952	4.8948	5.08198
	P17558	P17558	37S ribosomal protein PET123, mitochondrial	PET123	0.0648879	0.0201923	0.0425401	2.08133	0.432283	0.207996	1.69287	4.00201	0.528306	0.773041	5.61254	3.34508	2.28966	5.31451	6.55576	3.63448	4.18365
	P53769	P53769	Pre-mRNA-splicing factor CWC24	CWC24	0.0691797	0.0791324	0.0741561	0.165148	0.001	0.253302	0.99151	0.324344	0.938828	0.8555	1.15512	0	1.77222	3.74099	2.12889	3.66222	3.52813
	P40991	P40991	25S rRNA (cytosine(2870)-C(5))-methyltransferase	NOP2	0.0379948	0.167609	0.102802	11.1723	1.78546	0.541432	3.93704	13.19	8.50101	4.60157	6.76392	4.11836	2.39692	5.25917	7.00344	6.3697	5.48419
	P37012	P37012	Phosphoglucomutase 2	PGM2	0.0352114	0.0550821	0.0451468	0.564516	0.001	0.001	0.001	0.001	0.001	0.001	3.64432	0	0	0	0	0	0
	P53940	P53940	J domain-containing protein APJ1	APJ1	0.0462164	0.104786	0.0755012	6.1279	0.654699	0.001	4.59409	1.3453	1.53892	2.06882	6.34275	3.11626	0	5.92714	4.15528	4.34927	4.77617
	Q3E795	Q3E795	Uncharacterized protein YLR361C-A	YLR361C-A	0.200515	0.0123306	0.106423	0.001	0.001	0.001	0.648629	0.001	0.157619	0.166933	0	0	0	2.60758	0	0.566631	0.649459
	P32316	P32316	Acetyl-CoA hydrolase	ACH1	0.039506	0.0377357	0.0386208	0.187055	0.0347446	0.001	0.0878334	0.001	0.0329973	0.001	2.27601	-0.15259	0	1.18539	0	-0.227033	0
	P33411	P33411	Pre-mRNA-splicing factor 18	PRP18	0.0654973	0.0307729	0.0481351	0.001	0.001	0.001	0.001	0.001	0.469652	0.001	0	0	0	0	0	3.28643	0
	Q04781	Q04781	E3 ubiquitin-protein ligase listerin	RKR1	0.0119453	0.00681354	0.0093794	0.001	0.0109276	0.001	0.001	0.0149678	0.0213013	0.0139093	0	0.220405	0	0	0.674297	1.18337	0.568485
	Q05958	Q05958	Sterol regulatory element-binding protein ECM22	ECM22	0.0346667	0.166495	0.100581	0.285259	0.001	0.001	0.283056	0.14839	0.605714	0.683756	1.50392	0	0	1.49273	0.561036	2.59028	2.76513
	P38687	P38687	Signal recognition particle subunit SRP68	SRP68	0.0302597	0.0813184	0.0557891	0.112783	0.355688	0.001	0.484551	1.50397	1.28544	0.311775	1.0155	2.67256	0	3.11859	4.75265	4.52614	2.48245
	P27810	P27810	Alpha-1,2 mannosyltransferase KTR1	KTR1	0.0437499	0.0326855	0.0382177	0.593687	0.001	0.001	0.358622	0.001	0.013478	0.15864	3.95739	0	0	3.23015	0	-1.50363	2.05344
	Q01159	Q01159	mRNA-capping enzyme subunit alpha	CEG1	0.0341061	0.0854259	0.059766	0.001	0.001	0.001	0.217598	0.0575526	0.497161	1.03759	0	0	0	1.86427	-0.0544439	3.05632	4.11777
	Q02457	Q02457	Protein TBF1	TBF1	0.0451148	0.331546	0.18833	0.289936	0.001	0.001	0.256995	0.36442	0.727253	2.27179	0.622471	0	0	0.448476	0.952338	1.94919	3.5925
	Q04223	Q04223	Uncharacterized protein YMR130W		0.0525771	0.0339712	0.0432742	0.001	0.001	0.001	0.238044	0.001	0.001	0.001	0	0	0	2.45965	0	0	0
	P53866	P53866	Protein SQS1	SQS1	0.0304519	0.0439218	0.0371868	0.491226	0.0273076	0.0591294	0.705474	0.873563	1.33123	0.502593	3.72352	-0.445489	0.669084	4.24573	4.55405	5.16182	3.75653
	Q12259	Q12259	BTB/POZ domain-containing protein YLR108C		0.0300422	0.104177	0.0671095	1.77484	0.001	0.001	1.63601	0.244297	0.331923	0.34189	4.72503	0	0	4.60752	1.86405	2.30626	2.34894
	P46678	P46678	Transcription factor TFIIIB component B	BDP1	0.0263139	0.0409938	0.0336538	0.340988	0.0854841	0.001	1.05722	0.476957	0.672775	0.930197	3.34088	1.34489	0	4.97336	3.82502	4.32128	4.78869
	P38137	P38137	Peroxisomal-coenzyme A synthetase	PCS60	0.032833	0.012067	0.02245	0.048623	0.0524137	0.001	0.0367819	0.0396987	0.0402546	0.0442893	1.11492	1.22323	0	0.71228	0.822375	0.842436	0.980242
	P11075	P11075	Protein transport protein SEC7	SEC7	0.00890635	0.0195748	0.0142406	0.0390728	0.0812084	0.103823	0.299735	0.0221175	0.0642015	0.221202	1.45616	2.51162	2.86605	4.39561	0.63518	2.1726	3.95729
	P32626	P32626	Enolase-phosphatase E1	UTR4	0.0799653	0.321533	0.200749	0.405294	0.001	0.001	0.045979	0.001	0.324185	0.0444239	1.01357	0	0	-2.12635	0	0.691422	-2.17599
	P52488	P52488	Ubiquitin-activating enzyme E1-like	UBA2	0.0271407	0.0769925	0.0520666	0.901859	0.0418413	0.001	0.138062	0.0856336	0.107244	0.546261	4.11447	-0.315432	0	1.40688	0.717818	1.04246	3.39116
	P20049	P20049	Prephenate dehydrogenase [NADP(+)]	TYR1	0.0332324	0.0603889	0.0468106	0.0674343	0.075381	0.0930752	0.25826	0.001	0.0445971	0.065051	0.526646	0.687366	0.99156	2.46391	0	-0.0698873	0.474734
	P54000	P54000	RNA polymerase II transcriptional coactivator SUB1	SUB1	0.0585835	0.0429432	0.0507633	0.177013	0.119771	0.001	0.987354	0.243703	1.35742	1.42502	1.80199	1.23842	0	4.28171	2.26327	4.74093	4.81105
	P36131	P36131	DASH complex subunit SPC34	SPC34	0.0509984	0.0948839	0.0729412	0.001	0.100711	0.001	0.001	0.001	0.446419	0.483911	0	0.46542	0	0	0	2.61359	2.72994
	P38903	P38903	Serine/threonine-protein phosphatase 2A 56 kDa regulatory subunit delta isoform	RTS1	0.0270957	0.0441296	0.0356127	0.001	0.001	0.001	0.146613	0.001	0.184423	0.212892	0	0	0	2.04155	0	2.37256	2.57966
	P18888	P18888	Transcription regulatory protein SNF6	SNF6	0.0798669	0.184828	0.132347	0.693956	0.001	0.001	2.0849	0.381663	0.325293	1.46465	2.39052	0	0	3.97758	1.52797	1.29741	3.46816
	P04051	P04051	DNA-directed RNA polymerase III subunit RPC1	RPO31	0.00902512	0.0139547	0.0114899	0.012763	0.0133132	0.001	0.179333	0.0243185	0.200568	0.0908098	0.1516	0.212487	0	3.9642	1.08169	4.12565	2.98248
	P23542	P23542	Aspartate aminotransferase, cytoplasmic	AAT2	0.0357673	0.223171	0.129469	0.118979	0.234028	0.001	0.202511	0.001	0.201071	0.437177	-0.121897	0.854075	0	0.645394	0	0.635099	1.75561
	Q12523	Q12523	WD repeat-containing protein YPL247C	YPL247C	0.0330543	0.0313998	0.032227	0.001	0.022119	0.001	0.636762	0.001	0.001	0.0551064	0	-0.542985	0	4.30441	0	0	0.773949
	P32179	P32179	3(2),5-bisphosphate nucleotidase	MET22	0.0399316	0.0940999	0.0670157	0.289006	0.001	0.001	0.230509	0.001	0.001	0.001	2.10853	0	0	1.78225	0	0	0
	Q08285	Q08285	Exosome complex component RRP40	RRP40	0.045968	0.059894	0.052931	0.174018	0.001	0.001	0.316696	0.001	0.001	0.001	1.71705	0	0	2.58092	0	0	0
	Q12462	Q12462	Peroxisomal membrane protein PMP27	PEX11	0.0574407	0.0738468	0.0656438	0.001	0.001	0.001	0.0821746	0.001	0.001	0.001	0	0	0	0.324034	0	0	0
	P40030	P40030	Ergosterol biosynthetic protein 28	ERG28	0.0941502	0.010617	0.0523836	0.155412	0.001	0.001	0.001	0.157473	0.321676	0.001	1.56891	0	0	0	1.58791	2.61842	0
	Q06132	Q06132	Suppressor of glycerol defect protein 1	SGD1	0.0144914	0.196064	0.105278	0.511425	0.387768	0.0881678	3.63636	11.5884	7.81401	5.30205	2.28032	1.88099	-0.255876	5.11023	6.78233	6.21379	5.65428
	P38077	P38077	ATP synthase subunit gamma, mitochondrial	ATP3	0.0342449	0.0468999	0.0405724	0.188775	0.001	0.001	0.767183	0.001	0.0506465	0.0240993	2.2181	0	0	4.241	0	0.319966	-0.751505
	Q03921	Q03921	Protein dopey	DOP1	0.00647961	0.0304902	0.0184849	0.0109422	0.001	0.001	0.0083486	0.001	0.001	0.001	-0.756449	0	0	-1.14674	0	0	0
	Q12285	Q12285	Ubiquitin-like protein MDY2	MDY2	0.0480772	0.0199534	0.0340153	0.001	0.157288	0.001	0.001	0.001	0.262015	0.001	0	2.20915	0	0	0	2.94539	0
	P53552	P53552	THO complex subunit 2	THO2	0.00622462	0.0300175	0.018121	0.0998394	0.0145564	0.001	0.835382	0.210999	0.731529	0.685689	2.46194	-0.316015	0	5.5267	3.5415	5.33518	5.24182
	P38281	P38281	Actin patches distal protein 1	APD1	0.0271726	0.0423141	0.0347434	0.321911	0.001	0.001	0.001	0.001	0.001	0.001	3.21185	0	0	0	0	0	0
	P53946	P53946	Actin-related protein 5	ARP5	0.0177791	0.125394	0.0715864	0.135149	0.001	0.001	0.263203	0.0292874	0.133077	0.15051	0.916792	0	0	1.87842	-1.28941	0.894503	1.0721
	Q03124	Q03124	Chromatin structure-remodeling complex subunit RSC9	RSC9	0.020285	0.0320713	0.0261781	0.274121	0.001	0.001	1.06314	0.0708231	0.413755	0.466248	3.38838	0	0	5.34383	1.43586	3.98234	4.15466
	Q12386	Q12386	Actin-like protein ARP8	ARP8	0.013388	0.524047	0.268718	0.536288	0.001	0.001	0.664158	1.34048	1.98571	2.55875	0.996917	0	0	1.30544	2.31859	2.88549	3.25128
	P46948	P46948	Exosome complex component SKI6	SKI6	0.0485197	0.0129559	0.0307378	0.001	0.001	0.001	0.430554	0.001	0.342592	0.001	0	0	0	3.80811	0	3.4784	0
	Q06543	Q06543	GPN-loop GTPase 3	GPN3	0.0466223	0.0746773	0.0606498	0.0816412	0.001	0.001	0.0857305	0.001	0.167647	0.001	0.428794	0	0	0.499305	0	1.46685	0
	P38145	P38145	Riboflavin synthase	RIB5	0.0373592	0.0173114	0.0273353	0.119043	0.001	0.001	0.323541	0.001	0.286722	0.238645	2.12265	0	0	3.56511	0	3.39081	3.12603
	P36080	P36080	Ribosomal RNA-processing protein 14	RRP14	0.0224281	0.414999	0.218713	0.641795	2.46399	0.806321	7.62354	16.8151	11.7353	7.49947	1.55307	3.49388	1.88231	5.12335	6.26457	5.74567	5.09967
	P33750	P33750	Protein SOF1	SOF1	0.00676376	0.316238	0.161501	1.587	0.803487	0.247464	3.04935	6.48535	5.05256	4.7415	3.29668	2.31473	0.615676	4.23888	5.32757	4.9674	4.87573
	Q03750	Q03750	Transcription initiation factor TFIID subunit 8	TAF8	0.00845064	0.214369	0.11141	1.18378	0.377349	0.0826676	2.06686	1.27747	2.19441	1.44125	3.40945	1.76002	-0.430483	4.21349	3.51934	4.29989	3.69337
	P00410	P00410	Cytochrome c oxidase subunit 2	COX2	0.0523708	0.500529	0.27645	1.85258	0.001	0.001	0.643447	0.001	1.65412	1.24806	2.74444	0	0	1.2188	0	2.58097	2.1746
	P00546;P17157	P00546	Cyclin-dependent kinase 1	CDC28	0.0247739	0.018862	0.021818	0.210185	0.001	0.001	0.216457	0.001	0.0366099	0.0426078	3.26807	0	0	3.3105	0	0.746718	0.965603
	P03872	P03872	Partitioning protein REP2	REP2	0.0230774	0.0343785	0.028728	2.51615	0.278625	0.815292	2.26884	1.3502	0.984615	1.67341	6.45262	3.2778	4.82679	6.30335	5.55457	5.09903	5.86419
	P04819	P04819	DNA ligase 1	CDC9	0.0324206	0.0205987	0.0265097	0.598568	0.0983565	0.001	0.473214	0.454626	0.564029	0.334103	4.49692	1.8915	0	4.1579	4.10009	4.41118	3.6557
	P05375	P05375	Phosphatidyl-N-methylethanolamine N-methyltransferase	OPI3	0.069925	0.0221865	0.0460558	0.001	0.001	0.001	0.103935	0.001	0.794579	0.001	0	0	0	1.17423	0	4.10874	0
	P05749	P05749	60S ribosomal protein L22-A	RPL22A	0.0154562	0.0594648	0.0374605	0.001	0.001	0.001	0.001	0.001	0.65446	0.001	0	0	0	0	0	4.12686	0
	P06243	P06243	Cell division control protein 7	CDC7	0.0325594	0.0276684	0.0301139	0.0542252	0.001	0.001	0.001	0.001	0.0316429	0.001	0.848534	0	0	0	0	0.0714498	0
	P06700	P06700	NAD-dependent histone deacetylase SIR2	SIR2	0.0324611	0.175063	0.103762	2.18494	2.71028	0.181917	1.49142	13.6776	2.66163	1.6089	4.39624	4.70709	0.810001	3.84534	7.0424	4.68096	3.95473
	P06774	P06774	Transcriptional activator HAP2	HAP2	0.0460516	0.0235568	0.0348042	0.001	0.001	0.001	0.001	0.482639	0.001	0.794985	0	0	0	0	3.79361	0	4.51359
	P06843	P06843	Protein SPT2	SPT2	0.0281325	0.0302086	0.0291705	0.001	0.001	0.001	1.3494	4.16881	3.10266	2.08595	0	0	0	5.53166	7.15898	6.73285	6.16005
	P07250	P07250	Inositol polyphosphate multikinase	ARG82	0.0165812	0.0204215	0.0185013	0.001	0.001	0.001	0.001	0.001	0.338425	2.06573	0	0	0	0	0	4.19313	6.80288
	P07261	P07261	Glycolytic genes transcriptional activator GCR1	GCR1	0.0272888	0.0773817	0.0523353	0.206553	0.0387236	0.001	0.846569	0.108892	0.290256	0.68219	1.98066	-0.434571	0	4.01577	1.05704	2.47147	3.70432
	P07269	P07269	Regulatory protein PHO2	PHO2	0.025649	0.193905	0.109777	0.001	0.426106	0.314842	1.26185	0.690028	2.8457	3.90475	0	1.95664	1.52005	3.52289	2.65208	4.69614	5.15259
	P07271	P07271	ATP-dependent DNA helicase PIF1	PIF1	0.0520293	0.0271864	0.0396079	0.0440786	0.0375478	0.001	0.396401	0.285166	0.265495	0.234037	0.154289	-0.07706	0	3.3231	2.84794	2.74482	2.56288
	P08067	P08067	Cytochrome b-c1 complex subunit Rieske, mitochondrial	RIP1	0.0210253	0.0135771	0.0173012	0.951306	0.001	0.001	0.287398	0.001	0.103425	0.132088	5.78096	0	0	4.05411	0	2.57964	2.93256
	P09440	P09440	C-1-tetrahydrofolate synthase, mitochondrial;Methylenetetrahydrofolate dehydrogenase;Methenyltetrahydrofolate cyclohydrolase;Formyltetrahydrofolate synthetase	MIS1	0.0559443	0.027205	0.0415747	0.0989295	0.001	0.001	0.001	0.001	0.001	0.001	1.2507	0	0	0	0	0	0
	P09547	P09547	SWI/SNF chromatin-remodeling complex subunit SWI1	SWI1	0.0380556	0.0289442	0.0334999	0.0436402	0.001	0.001	0.447365	0.001	0.097207	0.168181	0.381499	0	0	3.73922	0	1.5369	2.32778
	P09734	P09734	Tubulin alpha-3 chain	TUB3	0.0762107	0.0243859	0.0502983	0.305165	0.001	0.001	0.17798	0.488183	1.10852	0.807258	2.60101	0	0	1.82314	3.27884	4.46198	4.00445
	P09959	P09959	Regulatory protein SWI6	SWI6	0.0281154	0.0524584	0.0402869	0.0996776	0.001	0.001	0.0652529	0.001	0.146355	0.0706646	1.30696	0	0	0.695732	0	1.86109	0.810678
	P0CY09;P0CY08;P0CY13	P0CY09;P0CY08;P0CY13	Silenced mating-type protein ALPHA2;Mating-type protein ALPHA2;Silenced mating-type protein A2	HMLALPHA2;MATALPHA2;HMRA2	0.0136015	0.027559	0.0205803	0.001	0.001	0.001	0.999381	0.001	0.384826	0.201843	0	0	0	5.6017	0	4.22487	3.2939
	P10127	P10127	Alcohol dehydrogenase 4	ADH4	0.0242105	0.0186082	0.0214094	0.001	1.16079	2.85086	2.11664	0.001	0.001	0.001	0	5.76072	7.05701	6.62739	0	0	0
	P10849	P10849	Mitochondrial transcription factor 2	MTF2	0.0282199	0.043245	0.0357324	0.165008	0.001	0.001	0.001	0.001	0.001	0.001	2.20723	0	0	0	0	0	0
	P10862	P10862	Postreplication repair E3 ubiquitin-protein ligase RAD18	RAD18	0.0870598	0.029457	0.0582584	0.001	0.001	0.001	0.001	0.0936397	0.143452	0.101305	0	0	0	0	0.684654	1.30003	0.798163
	P11433	P11433	Cell division control protein 24	CDC24	0.0268922	0.094575	0.0607336	0.001	0.001	0.001	0.0400195	0.001	0.001	0.001	0	0	0	-0.601792	0	0	0
	P12383	P12383	Transcription factor PDR1	PDR1	0.0189817	0.0368472	0.0279145	0.310798	0.001	0.001	0.690529	0.0411519	0.382473	0.611098	3.47689	0	0	4.62862	0.559945	3.77627	4.45232
	P12611	P12611	Growth regulation protein	WHI2	0.0537788	0.0209983	0.0373886	0.235596	0.001	0.001	0.314485	0.001	0.239057	0.0927506	2.65565	0	0	3.07232	0	2.67668	1.31076
	P12887	P12887	Uracil-DNA glycosylase	UNG1	0.024777	0.0784198	0.0515984	0.001	0.001	0.001	0.0220287	0.106615	0.0749661	0.132618	0	0	0	-1.22795	1.04701	0.538912	1.36188
	P13483	P13483	Oligo(A)/oligo(T)-binding protein	DAT1	0.0350861	0.951589	0.493338	1.17747	0.001	0.001	1.58251	0.434642	0.509194	0.7749	1.25504	0	0	1.68157	-0.182749	0.0456406	0.651435
	P13517	P13517	F-actin-capping protein subunit beta	CAP2	0.0463004	0.0103111	0.0283058	0.001	0.612571	0.001	0.64778	0.001	0.262051	0.001	0	4.43571	0	4.51634	0	3.21068	0
	P14737	P14737	DNA repair protein RAD9	RAD9	0.0309443	0.0287659	0.0298551	0.001	0.001	0.001	0.0359515	0.001	0.135449	0.241262	0	0	0	0.268074	0	2.1817	3.01455
	P14741	P14741	Translation initiation factor eIF-2B subunit alpha	GCN3	0.0363866	0.0304674	0.033427	0.202934	0.001	0.001	0.366855	0.001	0.55315	0.001	2.60192	0	0	3.45612	0	4.04858	0
	P15424	P15424	ATP-dependent RNA helicase MSS116, mitochondrial	MSS116	0.0480844	0.0708266	0.0594555	0.0732315	0.001	0.001	0.055833	0.0464269	0.214908	0.001	0.300653	0	0	-0.0906913	-0.356851	1.85384	0
	P15436	P15436	DNA polymerase delta catalytic subunit	POL3	0.0397015	0.0134366	0.026569	0.123575	0.0334091	0.001	0.140219	0.0481512	0.276337	0.357669	2.21757	0.330497	0	2.39987	0.857825	3.37861	3.75081
	P15496	P15496	Isopentenyl-diphosphate Delta-isomerase	IDI1	0.0315371	0.0419383	0.0367377	1.8759	0.001	0.001	0.001	0.001	0.001	0.001	5.67418	0	0	0	0	0	0
	P15807	P15807	Siroheme biosynthesis protein MET8;Precorrin-2 dehydrogenase;Sirohydrochlorin ferrochelatase	MET8	0.0403384	0.0338296	0.037084	0.227797	0.001	0.001	0.001	0.001	0.107976	0.001	2.61888	0	0	0	0	1.54184	0
	P17505	P17505	Malate dehydrogenase, mitochondrial	MDH1	0.0812526	0.0948064	0.0880295	0.180989	0.0172013	0.001	0.001	0.001	0.001	0.0485395	1.03984	-2.35547	0	0	0	0	-0.858827
	P17629	P17629	THO complex subunit HPR1	HPR1	0.0253336	0.0317361	0.0285349	0.187717	0.001	3.09161	0.615732	0.001	0.412647	0.30517	2.71777	0	6.75949	4.43151	0	3.85411	3.41882
	P18480	P18480	SWI/SNF chromatin-remodeling complex subunit SNF5	SNF5	0.0343145	0.0117973	0.0230559	0.33431	0.001	0.001	0.176079	0.001	0.181282	0.285493	3.85798	0	0	2.93301	0	2.97503	3.63025
	P18900	P18900	Hexaprenyl pyrophosphate synthase, mitochondrial	COQ1	0.0383758	0.0263423	0.032359	0.252112	0.001	0.001	0.001	0.001	0.001	0.001	2.96183	0	0	0	0	0	0
	P19659	P19659	Mediator of RNA polymerase II transcription subunit 15	GAL11	0.0244708	0.0609014	0.0426861	0.001	0.001	0.001	0.27836	0.001	0.0713782	0.119008	0	0	0	2.70512	0	0.741717	1.47923
	P19736	P19736	Pre-mRNA-splicing factor PRP9	PRP9	0.039835	0.0333296	0.0365823	0.001	0.001	0.001	0.001	0.001	0.0373837	0.0939411	0	0	0	0	0	0.0312628	1.36061
	P20053	P20053	U4/U6 small nuclear ribonucleoprotein PRP4	PRP4	0.0343603	0.0509332	0.0426468	0.110455	0.00665973	0.0888486	0.911479	0.429234	1.49991	4.64715	1.37295	-2.6789	1.05891	4.4177	3.33126	5.13629	6.76777
	P20095	P20095	Pre-mRNA-splicing factor ATP-dependent RNA helicase-like protein PRP2	PRP2	0.0614811	0.0256256	0.0435534	0.001	0.001	0.001	0.001	0.001	0.0425595	0.178129	0	0	0	0	0	-0.0333025	2.03207
	P20433	P20433	DNA-directed RNA polymerase II subunit RPB4	RPB4	0.0369868	0.0255166	0.0312517	0.001	0.001	0.001	0.001	0.001	1.00962	0.001	0	0	0	0	0	5.01373	0
	P20447	P20447	ATP-dependent RNA helicase DBP3	DBP3	0.0171141	0.159921	0.0885175	1.61006	0.563281	0.23155	4.62248	7.03981	6.13178	3.81848	4.18501	2.66982	1.38729	5.70656	6.31343	6.1142	5.43089
	P20484	P20484	Protein MAK11	MAK11	0.0416289	0.0153389	0.0284839	0.0511094	12.7275	0.371106	0.512053	0.908263	1.22198	0.845225	0.84344	8.80359	3.70361	4.16808	4.99489	5.42293	4.89112
	P20967	P20967	2-oxoglutarate dehydrogenase, mitochondrial	KGD1	0.0142939	0.0183833	0.0163386	0.186507	0.001	0.001	0.001	0.001	0.001	0.001	3.51287	0	0	0	0	0	0
	P21374	P21374	Pre-mRNA-splicing factor ISY1	ISY1	0.0625923	0.0421719	0.0523821	0.001	0.001	0.001	0.386965	0.001	0.604524	0.474941	0	0	0	2.88506	0	3.52865	3.1806
	P21657	P21657	Transcriptional activator protein DAL81	DAL81	0.0157011	0.538543	0.277122	0.930801	0.133359	0.001	0.663504	0.210238	0.647436	0.927832	1.74795	-1.0552	0	1.25958	-0.3985	1.22422	1.74334
	P21827	P21827	Guanine nucleotide exchange factor SRM1	SRM1	0.0283409	0.0117872	0.0200641	0.224802	0.001	0.001	0.1078	0.001	0.001	0.16169	3.48597	0	0	2.42567	0	0	3.01054
	P22082	P22082	Transcription regulatory protein SNF2	SNF2	0.0211129	0.0270458	0.0240794	0.001	0.001	0.001	0.0988415	0.001	0.0503663	0.0481016	0	0	0	2.03732	0	1.06466	0.998288
	P22134	P22134	DNA-3-methyladenine glycosylase	MAG1	0.0486289	0.0750478	0.0618383	0.573016	0.0780149	0.0253235	0.177635	0.145803	0.428059	0.913235	3.212	0.335248	-1.28803	1.52235	1.23745	2.79124	3.88441
	P22216	P22216	Serine/threonine-protein kinase RAD53	RAD53	0.0906559	0.139319	0.114987	0.412494	0.001	0.001	0.434277	0.323384	0.456758	0.880698	1.8429	0	0	1.91714	1.49177	1.98996	2.93717
	P22936	P22936	DNA-(apurinic or apyrimidinic site) lyase 1	APN1	0.0505181	0.243319	0.146919	0.457837	0.001	0.001	0.736196	0.001	0.199771	0.393387	1.63982	0	0	2.32507	0	0.443329	1.42093
	P23255	P23255	Transcription initiation factor TFIID subunit 2	TAF2	0.0167162	0.0458432	0.0312797	0.001	0.001	0.001	0.232473	0.281602	0.289377	0.294341	0	0	0	2.89376	3.17035	3.20965	3.23419
	P23394	P23394	Pre-mRNA-splicing ATP-dependent RNA helicase PRP28	PRP28	0.0271959	0.0379949	0.0325954	0.001	0.130664	0.206429	0.0634436	0.001	0.119377	0.350624	0	2.00312	2.66291	0.960807	0	1.87279	3.42718
	P24000	P24000	60S ribosomal protein L24-B	RPL24B	0.0264403	0.0410178	0.033729	0.001	0.001	0.001	0.001	0.001	2.31282	0.001	0	0	0	0	0	6.09952	0
	P24521	P24521	Phosphomevalonate kinase	ERG8	0.0535585	0.0148943	0.0342264	0.108524	0.001	0.001	0.119889	0.0613561	0.0988736	0.0730531	1.66484	0	0	1.80851	0.842097	1.53047	1.09383
	P25039	P25039	Elongation factor G, mitochondrial	MEF1	0.0170219	0.0173321	0.017177	0.001	0.001	0.001	0.267191	0.0375418	0.26717	0.216415	0	0	0	3.95933	1.12802	3.95921	3.65525
	P25270	P25270	rRNA methyltransferase 1, mitochondrial	MRM1	0.0118012	0.0203063	0.0160537	0.76708	0.001	0.001	0.001	0.001	0.001	0.001	5.5784	0	0	0	0	0	0
	P25294	P25294	Protein SIS1	SIS1	0.0210343	0.0432658	0.03215	0.174974	0.001	0.001	0.0808012	0.001	0.0237665	0.001	2.44424	0	0	1.32956	0	-0.435892	0
	P25337	P25337	Pre-mRNA-splicing factor BUD31	BUD31	0.0157718	0.0217192	0.0187455	0.001	0.001	0.001	0.438291	0.596501	1.01538	0.863573	0	0	0	4.54727	4.99191	5.75934	5.5257
	P25340	P25340	Delta(24(24(1)))-sterol reductase	ERG4	0.0524183	0.0351685	0.0437934	0.001	0.001	0.001	0.224186	0.001	0.001	0.001	0	0	0	2.35591	0	0	0
	P25357	P25357	Probable DNA-binding protein SNT1	SNT1	0.0294345	0.0212609	0.0253477	0.001	0.001	0.001	0.001	0.001	0.0741126	0.117818	0	0	0	0	0	1.54786	2.21663
	P25368	P25368	Ribosomal RNA-processing protein 7	RRP7	0.0136326	0.0214626	0.0175476	0.001	0.001	0.001	0.192748	1.02184	2.61832	2.34559	0	0	0	3.45737	5.86375	7.22122	7.06254
	P25451	P25451	Proteasome subunit beta type-3	PUP3	0.0373524	0.016684	0.0270182	0.001	0.001	0.001	0.84281	0.001	0.001	0.115665	0	0	0	4.9632	0	0	2.09795
	P25569	P25569	Glucose-induced degradation protein 7	GID7	0.0111312	0.0651631	0.0381471	0.102351	0.001	0.001	0.0549832	0.0419988	0.001	0.001	1.42388	0	0	0.527416	0.138773	0	0
	P25617	P25617	Uncharacterized protein YCR016W		0.0394593	0.0235958	0.0315275	0.001	0.213222	0.001	0.321586	0.348487	1.5739	1.66533	0	2.75768	0	3.35052	3.46642	5.64159	5.72306
	P25627	P25627	18S rRNA (guanine(1575)-N(7))-methyltransferase	BUD23	0.0702496	0.0240271	0.0471384	0.001	0.001	0.001	0.141935	0.001	0.12696	0.001	0	0	0	1.59026	0	1.4294	0
	P25631	P25631	Ankyrin repeat-containing protein YCR051W		0.0137377	0.0958721	0.0548049	29.7952	0.001	0.001	0.001	0.001	0.001	0.001	9.08656	0	0	0	0	0	0
	P25632	P25632	Chromatin structure-remodeling complex protein RSC6	RSC6	0.012521	0.102464	0.0574923	0.133021	0.001	0.001	0.0817952	0.001	0.0339588	0.0534951	1.21021	0	0	0.508647	0	-0.759584	-0.103963
	P25635	P25635	Periodic tryptophan protein 2	PWP2	0.0283855	0.048812	0.0385988	0.0226128	0.001	0.001	0.001	0.085664	0.733004	0.111115	-0.771418	0	0	0	1.15014	4.24719	1.52542
	P25651	P25651	Monopolin complex subunit CSM1	CSM1	0.0381228	3.40787	1.723	1.53895	1.21911	14.2893	2.83666	7.46327	4.75751	1.94545	-0.162974	-0.499094	3.05194	0.719274	2.11489	1.46528	0.175179
	P25719	P25719	Peptidyl-prolyl cis-trans isomerase C, mitochondrial	CPR3	0.024182	0.115921	0.0700512	3.89823	0.001	0.001	0.177927	0.001	0.001	0.158672	5.79826	0	0	1.3448	0	0	1.17957
	P25808	P25808	ATP-dependent rRNA helicase SPB4	SPB4	0.0289544	0.0900165	0.0594855	0.117883	2.104	0.0898968	0.114724	0.368259	0.414853	0.0777224	0.986752	5.14445	0.595732	0.947559	2.63011	2.80199	0.385793
	P25847	P25847	DNA mismatch repair protein MSH2	MSH2	0.0364349	0.0936671	0.065051	0.116459	0.001	0.001	0.114149	0.0416195	0.113187	0.0500277	0.840176	0	0	0.811279	-0.644311	0.799063	-0.378843
	P26784	P26784	60S ribosomal protein L16-A	RPL16A	0.0264752	0.0141525	0.0203138	0.001	0.100579	0.001	0.138513	2.09583	0.855385	0.269526	0	2.30779	0	2.76948	6.68891	5.39604	3.72989
	P26793	P26793	Flap endonuclease 1	RAD27	0.0153845	0.0185721	0.0169783	0.166078	0.001	0.001	0.160745	0.0889451	0.0932601	0.136549	3.2901	0	0	3.24301	2.38922	2.45757	3.00766
	P27472	P27472	Glycogen [starch] synthase isoform 2	GSY2	0.0244008	0.0443366	0.0343687	0.193478	0.001	0.001	0.0459392	0.001	0.001	0.001	2.493	0	0	0.418629	0	0	0
	P27705	P27705	Regulatory protein MIG1	MIG1	0.0301428	0.0263658	0.0282543	0.0648715	0.001	0.001	0.686629	0.001	0.221951	0.188396	1.19911	0	0	4.60299	0	2.9737	2.73723
	P28005	P28005	Ribonuclease P/MRP protein subunit POP5	POP5	0.0838363	0.0183968	0.0511166	0.170602	0.001	0.001	0.001	0.580827	0.241841	0.169591	1.73877	0	0	0	3.50624	2.24219	1.7302
	P28007	P28007	H/ACA ribonucleoprotein complex subunit 1	GAR1	0.088164	0.0348898	0.0615269	0.001	0.001	0.001	0.001	0.001	0.001	0.136525	0	0	0	0	0	0	1.14987
	P28320	P28320	Protein CWC16	YJU2	0.0307198	0.0275793	0.0291495	0.001	0.001	0.001	0.516661	0.225333	0.395513	0.161086	0	0	0	4.14767	2.95051	3.76218	2.46629
	P28519	P28519	DNA repair protein RAD14	RAD14	0.0758965	0.0140717	0.0449841	0.001	0.001	0.001	0.331252	0.001	0.442866	0.453421	0	0	0	2.88044	0	3.29938	3.33336
	P29055	P29055	Transcription initiation factor IIB	SUA7	0.062776	0.0500495	0.0564127	0.270196	0.001	0.0613769	0.671808	0.126184	1.49625	0.957759	2.25991	0	0.121674	3.57396	1.16143	4.72918	4.08557
	P29056	P29056	Transcription factor IIIB 70 kDa subunit	BRF1	0.0101972	0.0112397	0.0107184	0.226994	0.734214	0.001	0.641643	0.417277	0.644799	0.553706	4.40449	6.09803	0	5.90361	5.28284	5.91068	5.69095
	P29468	P29468	Poly(A) polymerase	PAP1	0.0159447	0.0182613	0.017103	0.001	0.001	0.001	0.0905023	0.13752	0.0759835	0.182875	0	0	0	2.4037	3.00731	2.15143	3.41854
	P30656	P30656	Proteasome subunit beta type-5	PRE2	0.0185259	0.0957777	0.0571518	0.260625	0.001	0.001	0.368412	0.001	0.324716	0.290182	2.18911	0	0	2.68845	0	2.50631	2.34409
	P31376	P31376	SWR1-complex protein 3	SWC3	0.0291058	0.0252391	0.0271724	0.001	0.001	0.001	0.207756	0.001	0.001	0.001	0	0	0	2.93467	0	0	0
	P31385	P31385	Transcriptional regulatory protein DEP1	DEP1	0.0281192	0.103584	0.0658516	0.499102	0.001	0.001	1.68509	0.176894	0.409771	0.78586	2.92204	0	0	4.67746	1.42559	2.63753	3.57698
	P32178	P32178	Chorismate mutase	ARO7	0.0252519	0.0330318	0.0291418	0.0764684	0.001	0.001	0.104139	0.001	0.001	0.001	1.39177	0	0	1.83734	0	0	0
	P32319	P32319	Vacuolar protein sorting/targeting protein VPS10	PEP1	0.034212	0.0405823	0.0373972	0.0260039	0.001	0.001	0.611107	0.001	0.001	0.047804	-0.524201	0	0	4.03042	0	0	0.354202
	P32332	P32332	Mitochondrial oxaloacetate transport protein	OAC1	0.0149377	0.0506882	0.0328129	0.325645	0.174755	0.174661	0.444172	0.001	0.389753	0.153592	3.31096	2.413	2.41222	3.75878	0	3.57022	2.22677
	P32333	P32333	TATA-binding protein-associated factor MOT1	MOT1	0.039315	0.0343172	0.0368161	0.001	0.001	0.001	0.117554	0.0513835	0.142985	0.129666	0	0	0	1.67491	0.480967	1.95746	1.8164
	P32345	P32345	Serine/threonine-protein phosphatase 4 catalytic subunit	PPH3	0.0994765	0.0466837	0.0730801	0.169991	0.001	0.001	0.001	0.001	0.451932	0.289554	1.21791	0	0	0	0	2.62856	1.98628
	P32385	P32385	Ribonucleoprotein 1	RNP1	0.0546483	0.0619202	0.0582843	0.001	0.001	0.001	0.531951	4.95663	0.001	0.382753	0	0	0	3.19011	6.41011	0	2.71524
	P32432	P32432	Transcription factor SFP1	SFP1	0.053157	0.0192225	0.0361897	0.153258	0.001	0.001	0.177724	0.001	0.12511	0.126095	2.08231	0	0	2.29598	0	1.78954	1.80086
	P32453	P32453	Protein ATP11, mitochondrial	ATP11	0.0482884	0.0269938	0.0376411	0.11894	0.001	0.001	0.0805271	0.001	0.198608	0.295099	1.65985	0	0	1.09716	0	2.39954	2.97082
	P32458	P32458	Cell division control protein 11	CDC11	0.0468039	0.9517	0.499252	0.001	0.001	0.077909	0.0904492	3.2311	0.001	0.001	0	0	-2.67991	-2.46459	2.69419	0	0
	P32494	P32494	Chromatin-remodeling complexes subunit NGG1	NGG1	0.0279586	0.0200219	0.0239903	0.314812	0.001	0.001	0.648718	0.001	0.103452	0.444434	3.71397	0	0	4.75707	0	2.10844	4.21145
	P32500	P32500	Nucleoporin NDC1	NDC1	0.0358335	0.0325127	0.0341731	0.0977227	0.001	0.001	0.103104	0.205272	0.199936	0.168067	1.51583	0	0	1.59317	2.5866	2.5486	2.2981
	P32523	P32523	Pre-mRNA-processing factor 19	PRP19	0.0146404	0.0216983	0.0181694	0.0742433	0.001	0.001	0.0648364	0.0347604	0.0280183	0.559578	2.03075	0	0	1.8353	0.935935	0.624862	4.94476
	P32561	P32561	Histone deacetylase RPD3	RPD3	0.0168628	0.00955151	0.0132072	0.246441	0.001	0.001	0.448214	0.001	0.25522	0.35157	4.22185	0	0	5.08479	0	4.27235	4.73442
	P32562	P32562	Cell cycle serine/threonine-protein kinase CDC5/MSD2	CDC5	0.0535817	0.0164874	0.0350345	0.001	0.001	0.001	0.001	0.001	0.0791181	0.0265441	0	0	0	0	0	1.17523	-0.400387
	P32569	P32569	Mediator of RNA polymerase II transcription subunit 17	SRB4	0.0273833	0.0679493	0.0476663	0.001	0.001	0.001	0.0820481	0.001	0.001	0.211702	0	0	0	0.783502	0	0	2.15099
	P32583	P32583	Suppressor protein SRP40	SRP40	0.0512164	0.00779845	0.0295074	0.001	0.001	0.293878	1.2859	0.573302	1.32418	1.15208	0	0	3.31607	5.44556	4.28015	5.48787	5.28702
	P32590	P32590	Heat shock protein homolog SSE2	SSE2	0.0265693	0.353399	0.189984	0.001	0.001	0.001	0.001	0.370711	0.200943	0.001	0	0	0	0	0.964416	0.080909	0
	P32591	P32591	SWI/SNF complex subunit SWI3	SWI3	0.015941	0.0250632	0.0205021	0.300768	0.0284302	0.001	0.518085	0.001	0.0635156	0.490541	3.87481	0.47165	0	4.65934	0	1.63134	4.58053
	P32597	P32597	Nuclear protein STH1/NPS1	STH1	0.0445532	0.027513	0.0360331	0.143241	0.0139898	0.001	0.831252	0.378282	0.702436	0.535848	1.99105	-1.36495	0	4.52789	3.39207	4.28497	3.89443
	P32617	P32617	Chromatin-remodeling complex subunit IES6	IES6	0.0234817	0.0680765	0.0457791	0.370299	0.001	0.001	4.33472	4.27787	3.53187	3.11889	3.01593	0	0	6.56511	6.54606	6.2696	6.0902
	P32628	P32628	UV excision repair protein RAD23	RAD23	0.0241697	0.016016	0.0200928	0.001	0.001	0.001	0.001	0.001	0.343819	0.238335	0	0	0	0	0	4.09689	3.56824
	P32639	P32639	Pre-mRNA-splicing helicase BRR2	BRR2	0.036847	0.0234284	0.0301377	0.001	0.001	0.001	0.0140538	0.001	0.146749	0.0735203	0	0	0	-1.10061	0	2.28371	1.28658
	P32656	P32656	Glutathione-specific gamma-glutamylcyclotransferase	GCG1	0.0311636	0.0243082	0.0277359	1.13715	0.001	0.001	0.001	0.001	0.389716	0.001	5.35752	0	0	0	0	3.8126	0
	P32767	P32767	Importin beta-like protein KAP122	KAP122	0.0305614	0.0294163	0.0299889	0.0549822	0.001	0.001	0.001	0.001	0.0116905	0.001	0.874538	0	0	0	0	-1.35909	0
	P32783	P32783	mRNA cap guanine-N7 methyltransferase	ABD1	0.0390699	0.175806	0.107438	0.321681	0.001	0.001	0.819579	0.546981	1.1315	1.52711	1.58213	0	0	2.93138	2.34799	3.39667	3.82923
	P32829	P32829	Double-strand break repair protein MRE11	MRE11	0.0390713	0.0276705	0.0333709	0.001	0.001	0.001	0.0477803	0.052829	0.0599084	0.0895458	0	0	0	0.517826	0.66274	0.844168	1.42403
	P32832	P32832	Chromatin structure-remodeling complex subunit RSC7	NPL6	0.0200764	0.0848441	0.0524603	0.596299	0.0802003	0.0371512	0.830943	0.303689	0.725668	1.28949	3.50674	0.612383	-0.497818	3.98545	2.5333	3.79001	4.61943
	P32849	P32849	DNA repair protein RAD5	RAD5	0.0278632	0.0321125	0.0299878	0.162281	0.001	0.001	0.0569376	0.001	0.0316767	0.00992987	2.43604	0	0	0.925003	0	0.0790461	-1.59453
	P32863	P32863	DNA repair and recombination protein RAD54	RAD54	0.0335902	0.0223155	0.0279529	0.001	0.001	0.001	0.0965776	0.001	0.0567701	0.001	0	0	0	1.78869	0	1.02214	0
	P32892	P32892	ATP-dependent RNA helicase DRS1	DRS1	0.0352624	0.010734	0.0229982	0.001	0.001	0.001	0.940485	1.82332	2.89872	0.509304	0	0	0	5.35381	6.3089	6.97775	4.46894
	P32899	P32899	U3 small nucleolar ribonucleoprotein protein IMP3	IMP3	0.0142974	0.190398	0.102347	0.378774	0.502685	0.001	2.26335	5.1289	4.93837	3.36989	1.88786	2.29618	0	4.46691	5.6471	5.59249	5.04116
	P32910	P32910	DNA-directed RNA polymerase III subunit RPC6	RPC34	0.0189158	0.0118815	0.0153986	0.340287	0.001	0.001	0.370437	0.323917	0.703516	0.309965	4.46588	0	0	4.58835	4.39475	5.51371	4.33123
	P33201	P33201	Ribosome assembly factor MRT4	MRT4	0.0332616	0.31082	0.172041	0.565128	0.521508	1.44739	3.607	3.16484	4.66218	3.05578	1.71583	1.59994	3.07263	4.38998	4.20131	4.76018	4.15072
	P33202	P33202	Ubiquitin fusion degradation protein 4	UFD4	0.0267833	0.0181061	0.0224447	0.0287808	0.001	0.001	0.0850035	0.0327923	0.13359	0.0500326	0.358729	0	0	1.92115	0.546982	2.57336	1.15649
	P33298	P33298	26S protease regulatory subunit 6B homolog	RPT3	0.0608566	0.0843834	0.07262	0.463814	0.001	0.001	0.001	0.001	0.001	0.133401	2.67511	0	0	0	0	0	0.877334
	P33322	P33322	H/ACA ribonucleoprotein complex subunit 4	CBF5	0.0215759	0.0376297	0.0296028	0.001	0.399542	0.163478	0.269756	0.677598	0.970513	1.27815	0	3.75454	2.46529	3.18785	4.51662	5.03494	5.43218
	P33324	P33324	CRAL-TRIO domain-containing protein YKL091C	YKL091C	0.0304299	0.0621921	0.046311	0.909404	0.001	0.001	0.285895	0.001	0.3887	0.001	4.29549	0	0	2.62606	0	3.06923	0
	P33334	P33334	Pre-mRNA-splicing factor 8	PRP8	0.0545797	0.0107884	0.032684	0.001	0.001	0.001	0.0129501	0.0112686	0.0162738	0.00867488	0	0	0	-1.33562	-1.53627	-1.00603	-1.91367
	P33399	P33399	La protein homolog	LHP1	0.0502284	0.0111104	0.0306694	0.001	0.001	0.001	0.001	0.001	1.23498	1.2077	0	0	0	0	0	5.33154	5.29931
	P33753	P33753	tRNA (uracil(54)-C(5))-methyltransferase	TRM2	0.0447703	0.0368844	0.0408273	0.143777	0.0723763	0.001	0.0591502	0.0581238	0.125	0.164503	1.81622	0.825981	0	0.534846	0.509594	1.61432	2.01051
	P33755	P33755	Nuclear protein localization protein 4	NPL4	0.093049	0.054893	0.073971	0.119669	0.001	0.001	0.0505253	0.001	0.0663242	0.0511539	0.694016	0	0	-0.549954	0	-0.157425	-0.532116
	P33767	P33767	Dolichyl-diphosphooligosaccharide--protein glycosyltransferase subunit WBP1	WBP1	0.0510482	0.0362418	0.043645	0.187182	0.001	0.001	0.001	0.001	0.0772326	0.238906	2.10055	0	0	0	0	0.823393	2.45255
	P34077	P34077	Nucleoporin NIC96	NIC96	0.0257163	0.0694534	0.0475849	0.25554	0.001	0.001	0.188123	0.001	0.130714	0.141344	2.42498	0	0	1.98311	0	1.45784	1.57063
	P34221	P34221	Protein phosphatase 2C homolog 3	PTC3	0.00652892	0.0535961	0.0300625	0.294231	0.001	0.001	0.177812	0.001	0.001	0.001	3.29091	0	0	2.56432	0	0	0
	P34228	P34228	Putative transcription factor SEF1	SEF1	0.0292368	0.0369775	0.0331071	0.147612	0.001	0.001	0.207941	0.001	0.131493	0.315404	2.1566	0	0	2.65096	0	1.98977	3.25199
	P34241	P34241	Nucleolar pre-ribosomal-associated protein 1	URB1	0.020471	0.0223149	0.0213929	0.00542087	0.0644812	0.001	0.117501	0.291533	0.322244	0.144875	-1.98054	1.59174	0	2.45747	3.76845	3.91295	2.7596
	P34247	P34247	U3 small nucleolar RNA-associated protein 11	UTP11	0.0434578	0.0813094	0.0623836	0.001	0.001	0.001	0.343589	6.14369	2.91502	3.43236	0	0	0	2.46144	6.62179	5.54619	5.78189
	P35056	P35056	Peroxisomal targeting signal receptor	PEX5	0.0326844	0.0440492	0.0383668	0.116575	0.001	0.001	0.0852848	0.001	0.0394652	0.0899046	1.60332	0	0	1.15243	0	0.0407221	1.22854
	P35127	P35127	Ubiquitin carboxyl-terminal hydrolase YUH1	YUH1	0.0567263	0.0424911	0.0496087	1.40463	0.001	0.001	0.103767	0.001	0.570815	0.222996	4.82345	0	0	1.06469	0	3.52436	2.16835
	P35177	P35177	Transcriptional activator SPT7	SPT7	0.0275982	0.041878	0.0347381	0.0390575	0.001	0.001	0.0347135	0.001	0.0828791	0.0161633	0.169078	0	0	-0.00102439	0	1.25449	-1.1038
	P35189	P35189	Transcription initiation factor TFIID subunit 14	TAF14	0.111912	0.029797	0.0708546	0.270209	0.001	0.001	0.716413	0.001	1.02866	0.851178	1.93114	0	0	3.33786	0	3.85976	3.58653
	P35194	P35194	U3 small nucleolar RNA-associated protein 20	UTP20	0.0283799	0.0451432	0.0367616	0.001	0.265512	0.001	0.001	0.238936	0.164057	0.0905488	0	2.85251	0	0	2.70035	2.15792	1.3005
	P35202	P35202	Thiamine pyrophosphokinase	THI80	0.0719245	0.0189588	0.0454416	0.001	0.001	0.001	0.524576	0.001	0.001	0.104648	0	0	0	3.52906	0	0	1.20346
	P35728	P35728	Protein MPE1	MPE1	0.017555	0.0194166	0.0184858	0.001	0.001	0.001	0.001	0.001	0.001	0.214352	0	0	0	0	0	0	3.53549
	P35729	P35729	Nucleoporin NUP120	NUP120	0.0663113	0.0181962	0.0422537	0.0467701	0.001	0.001	0.0376158	0.001	0.0845375	0.062603	0.146507	0	0	-0.167738	0	1.00051	0.567153
	P35817	P35817	Bromodomain-containing factor 1	BDF1	0.0191964	0.16897	0.0940834	0.001	2.06739	0.0947726	1.59038	1.40738	3.59597	2.12273	0	4.45772	0.0105292	4.07929	3.90293	5.2563	4.49583
	P35999	P35999	Mitochondrial intermediate peptidase	44105	0.0411621	0.0615983	0.0513802	0.303496	0.001	0.001	0.001	0.94476	0.001	0.001	2.56239	0	0	0	4.20066	0	0
	P36006	P36006	Myosin-3	MYO3	0.0155002	0.0400339	0.0277671	0.001	0.001	2.36779	3.18827	0.385669	0.0311071	0.0126617	0	0	6.41402	6.84326	3.79592	0.163872	-1.13291
	P36009	P36009	Probable ATP-dependent RNA helicase DHR2	DHR2	0.0374496	0.0270908	0.0322702	0.117379	0.101944	0.001	0.148727	0.621193	0.409542	0.200008	1.8629	1.65949	0	2.20439	4.26677	3.66574	2.63178
	P36012	P36012	Histone H3-like centromeric protein CSE4	CSE4	0.0499383	0.0353527	0.0426455	0.27393	0.001	0.105043	2.83516	0.457003	1.64789	1.95972	2.68334	0	1.30051	6.05489	3.42174	5.27209	5.52211
	P36036	P36036	RNA annealing protein YRA2	YRA2	0.0465532	0.0185546	0.0325539	0.001	0.001	0.001	0.221074	0.293224	0.855714	0.304673	0	0	0	2.76362	3.1711	4.71623	3.22636
	P36049	P36049	rRNA-processing protein EBP2	EBP2	0.0324137	0.221631	0.127022	0.553543	0.419267	0.425161	5.96401	11.495	11.1685	5.49164	2.12362	1.72279	1.74293	5.55313	6.49978	6.45821	5.43408
	P36084	P36084	Splicing factor MUD2	MUD2	0.0564964	0.0673312	0.0619138	0.231276	0.001	0.001	0.818757	0.001	0.802253	1.13365	1.90128	0	0	3.7251	0	3.69572	4.19458
	P36106	P36106	Transcription factor BYE1	BYE1	0.0253314	0.105084	0.0652079	0.184277	0.0575039	0.001	0.131818	0.426629	0.804945	0.976922	1.49875	-0.181388	0	1.01543	2.70986	3.62577	3.90512
	P36120	P36120	ATP-dependent RNA helicase DBP7	DBP7	0.0426782	0.00981428	0.0262462	0.001	0.001	0.001	0.0444057	0.0746525	0.200568	0.001	0	0	0	0.758636	1.50808	2.93391	0
	P36121	P36121	DNA-directed RNA polymerase III subunit RPC5	RPC37	0.0227862	0.03265	0.0277181	0.001	0.001	0.001	0.127335	0.001	0.207518	0.556528	0	0	0	2.19972	0	2.90434	4.32755
	P36124	P36124	SET domain-containing protein 3	SET3	0.0260746	0.0234444	0.0247595	0.219858	0.001	0.001	0.561691	0.0901119	0.361401	0.228207	3.15051	0	0	4.50372	1.86373	3.86755	3.20429
	P36150	P36150	Uroporphyrinogen-III C-methyltransferase	MET1	0.0214402	0.029009	0.0252246	0.0372007	0.001	0.001	0.0257605	0.001	0.0568242	0.0223599	0.560499	0	0	0.0303317	0	1.17167	-0.173914
	P36160	P36160	Ribosome biogenesis protein RPF2	RPF2	0.0732283	0.0283212	0.0507747	0.340275	0.287366	4.26085	1.98771	7.58041	4.26603	2.06931	2.74452	2.50071	6.39089	5.29085	7.22202	6.39264	5.3489
	P37263	P37263	UPF0743 protein YCR087C-A		0.0350486	0.185185	0.110117	1.74132	0.768101	0.787679	2.16873	3.18708	3.14744	3.40439	3.98308	2.80226	2.83857	4.29974	4.85513	4.83707	4.95029
	P38086	P38086	DNA repair and recombination protein RDH54;DNA topoisomerase;Putative helicase	RDH54	0.017285	0.031147	0.024216	0.001	0.001	0.001	0.001	0.32477	0.405742	0.0982712	0	0	0	0	3.74539	4.06653	2.02081
	P38109	P38109	Putative serine carboxypeptidase YBR139W		0.0345448	0.0104082	0.0224765	0.921791	0.001	0.001	0.185249	0.001	0.001	0.0758265	5.35795	0	0	3.04298	0	0	1.75428
	P38112	P38112	ATP-dependent RNA helicase MAK5	MAK5	0.00882531	0.0257609	0.0172931	1.05029	0.804277	0.867003	3.59568	15.2295	8.98123	4.50844	5.92444	5.53943	5.64777	7.69993	9.78246	9.02057	8.02629
	P38121	P38121	DNA polymerase alpha subunit B	POL12	0.0349465	0.0247139	0.0298302	0.0433037	0.0521056	0.001	0.340856	0.102133	0.282253	1.26902	0.537716	0.804664	0	3.51432	1.77561	3.24214	5.4108
	P38129	P38129	Transcription initiation factor TFIID subunit 5	TAF5	0.0413654	0.0789008	0.0601331	0.001	0.0244867	0.001	0.692943	0.001	0.149121	0.409892	0	-1.29616	0	3.52651	0	1.31025	2.76901
	P38151	P38151	PAB1-binding protein 2	PBP2	0.0284966	0.0295705	0.0290335	0.125996	0.001	0.001	0.12347	0.001	0.0771648	0.001	2.11759	0	0	2.08837	0	1.41022	0
	P38174	P38174	Methionine aminopeptidase 2	MAP2	0.025033	0.0697652	0.0473991	0.953421	0.001	0.001	0.281995	0.001	0.001	0.0905733	4.33018	0	0	2.57274	0	0	0.934226
	P38177	P38177	Uncharacterized protein YBL086C		0.00893423	0.0243286	0.0166314	0.001	0.001	0.001	0.139892	0.001	0.113315	0.001	0	0	0	3.07233	0	2.76836	0
	P38181	P38181	Nucleoporin NUP170	NUP170	0.0131406	0.0485867	0.0308636	0.0797538	0.001	0.001	0.0123479	0.001	0.0171703	0.001	1.36964	0	0	-1.32164	0	-0.845991	0
	P38200	P38200	Mitotic spindle-associated protein SHE1	SHE1	0.0113421	0.0325153	0.0219287	0.001	0.001	0.001	0.001	0.001	0.257289	0.437992	0	0	0	0	0	3.5525	4.32001
	P38222	P38222	Ribosomal lysine N-methyltransferase 3	RKM3	0.0612355	0.0295406	0.045388	0.136207	0.001	0.001	0.247011	0.217945	0.0375119	0.001	1.58541	0	0	2.44419	2.26358	-0.274963	0
	P38234	P38234	Protein RFS1	RFS1	0.0619734	0.0830762	0.0725248	0.481897	0.001	0.0788423	1.14211	0.001	0.619799	0.52638	2.73218	0	0.120494	3.97709	0	3.09525	2.85956
	P38235	P38235	Uncharacterized protein YBR053C		0.0154814	0.0144485	0.0149649	0.587302	0.001	0.0802534	0.188946	0.001	0.300046	0.119555	5.29444	0	2.42298	3.65831	0	4.32552	2.99801
	P38241	P38241	Pre-mRNA-splicing factor SLT11	ECM2	0.0260194	0.0215684	0.0237939	0.194829	0.001	0.001	0.135966	0.436774	0.404258	0.119131	3.03354	0	0	2.51458	4.19822	4.08661	2.32388
	P38264	P38264	Inorganic phosphate transport protein PHO88	PHO88	0.0220786	0.0760456	0.0490621	0.001	0.001	0.001	0.430209	0.001	0.001	0.287629	0	0	0	3.13236	0	0	2.55153
	P38283	P38283	Inner centromere protein-related protein SLI15	SLI15	0.0262864	0.0157373	0.0210119	0.001	0.001	0.001	0.001	0.001	0.261099	0.190076	0	0	0	0	0	3.63532	3.1773
	P38325	P38325	Mitochondrial outer membrane protein OM14	OM14	0.0290331	0.0240526	0.0265428	2.43943	0.001	0.001	1.19791	0.001	1.39899	0.001	6.52208	0	0	5.49606	0	5.71992	0
	P38344	P38344	Cytoplasmic 60S subunit biogenesis factor REI1	REI1	0.0192298	0.0147573	0.0169935	0.001	4.19364	0.001	0.001	0.001	0.001	0.0462342	0	7.94708	0	0	0	0	1.44398
	P38353	P38353	Sec sixty-one protein homolog	SSH1	0.0469843	0.0664851	0.0567347	0.001	0.001	0.223051	0.361302	0.119413	0.257244	0.188999	0	0	1.97507	2.6709	1.07366	2.18083	1.73608
	P38624	P38624	Proteasome subunit beta type-1	PRE3	0.018561	0.0128378	0.0156994	0.554474	0.001	0.001	0.431084	0.001	0.134707	0.353902	5.14234	0	0	4.77919	0	3.10104	4.49457
	P38629	P38629	Replication factor C subunit 3	RFC3	0.0166811	0.109497	0.0630888	0.750832	0.001	0.0607119	0.58624	0.417155	1.13883	0.831281	3.57303	0	-0.0554062	3.21603	2.72513	4.17402	3.71988
	P38630	P38630	Replication factor C subunit 1	RFC1	0.0213539	0.0311139	0.0262339	0.472785	0.001	0.001	0.546118	0.426812	0.416328	0.237095	4.17168	0	0	4.37971	4.0241	3.98822	3.17596
	P38688	P38688	Signal recognition particle subunit SRP72	SRP72	0.0291987	0.0831942	0.0561964	0.604544	0.560572	0.0975745	0.884507	4.76805	1.10559	0.480935	3.4273	3.31835	0.796025	3.97632	6.40678	4.29819	3.09729
	P38717	P38717	Protein SIP3	SIP3	0.0262748	0.885492	0.455884	0.938817	1.13398	0.795253	0.49266	0.838575	0.338984	0.392433	1.04218	1.31466	0.802748	0.111927	0.879274	-0.42745	-0.216221
	P38719	P38719	ATP-dependent RNA helicase DBP8	DBP8	0.031867	0.032864	0.0323655	0.001	0.001	0.001	0.001	0.173375	0.001	0.0310267	0	0	0	0	2.42137	0	-0.0609481
	P38759	P38759	Vacuolar protein sorting-associated protein 29	VPS29	0.0281258	0.0192441	0.0236849	0.144439	0.001	0.001	0.001	0.001	0.001	0.001	2.60842	0	0	0	0	0	0
	P38781;P38780	P38781	Chromatin structure-remodeling complex protein RSC30	RSC30	0.018876	0.023112	0.020994	0.001	0.001	0.001	0.358445	0.145532	0.0715147	0.275169	0	0	0	4.0937	2.79328	1.76826	3.71227
	P38787	P38787	2-dehydropantoate 2-reductase	PAN5	0.02462	0.00712065	0.0158703	0.756668	0.001	0.001	0.265228	0.001	0.383462	0.001	5.57526	0	0	4.06283	0	4.59468	0
	P38789	P38789	Ribosome biogenesis protein SSF1	SSF1	0.0133577	0.11458	0.0639687	0.139023	25.3738	0.484131	1.70729	5.49265	3.83581	2.77452	1.11989	8.63176	2.91996	4.7382	6.42399	5.90602	5.43873
	P38792	P38792	Exosome complex component RRP4	RRP4	0.0775187	0.0259777	0.0517482	0.001	0.001	0.0916685	0.262513	0.001	0.26424	1.715	0	0	0.824918	2.34281	0	2.35227	5.05055
	P38793	P38793	tRNA (guanine(37)-N1)-methyltransferase	TRM5	0.0598266	0.0132671	0.0365468	0.001	0.001	0.001	0.172232	0.001	0.001	0.0130784	0	0	0	2.23654	0	0	-1.48256
	P38803	P38803	Pre-rRNA-processing protein IPI1	IPI1	0.0285697	0.0384283	0.033499	0.108623	0.144961	0.144849	0.532305	0.102979	1.29643	0.44485	1.69713	2.11347	2.11236	3.99006	1.62016	5.27428	3.73113
	P38829	P38829	MIP18 family protein YHR122W	YHR122W	0.0238762	0.13482	0.079348	0.217551	0.001	0.001	0.2156	0.001	0.0925092	0.001	1.45509	0	0	1.44209	0	0.221403	0
	P38859	P38859	DNA replication ATP-dependent helicase/nuclease DNA2;DNA replication nuclease DNA2;DNA replication ATP-dependent helicase DNA2	DNA2	0.0141306	0.0158232	0.0149769	0.001	0.001	0.001	0.0405801	0.0536592	0.0642802	0.0683454	0	0	0	1.43803	1.84108	2.10163	2.1901
	P38863	P38863	Spindle pole body component SPC97	SPC97	0.0264709	0.0424298	0.0344504	0.001	0.001	0.001	0.001	0.001	0.182115	0.201655	0	0	0	0	0	2.40226	2.5493
	P38885	P38885	Altered inheritance of mitochondria protein 46, mitochondrial	AIM46	0.0492773	0.037822	0.0435496	0.215779	0.001	0.001	0.365042	0.001	0.120769	0.0956699	2.30882	0	0	3.06733	0	1.47152	1.1354
	P38892	P38892	Probable S-adenosylmethionine-dependent methyltransferase CRG1	CRG1	0.0183771	0.057624	0.0380005	0.380112	0.001	0.001	0.219004	0.001	0.001	0.125972	3.32233	0	0	2.52687	0	0	1.72902
	P38904	P38904	Protein SPP41	SPP41	0.0278977	0.0561195	0.0420086	0.001	0.001	0.001	0.028448	0.0242911	0.001	0.001	0	0	0	-0.562357	-0.790255	0	0
	P38910	P38910	10 kDa heat shock protein, mitochondrial	HSP10	0.0375894	0.325687	0.181638	0.001	0.001	0.001	0.398815	0.001	0.333223	0.853462	0	0	0	1.13465	0	0.875424	2.23226
	P38912	P38912	Eukaryotic translation initiation factor 1A	TIF11	0.0192228	0.0331509	0.0261868	0.001	0.713634	0.722893	1.94411	0.001	0.86674	1.4207	0	4.76827	4.78687	6.21412	0	5.04868	5.76161
	P38920	P38920	DNA mismatch repair protein MLH1	MLH1	0.0397917	0.0206895	0.0302406	0.0436618	0.001	0.001	0.0703484	0.080942	0.101163	0.0814417	0.529885	0	0	1.21803	1.4204	1.74212	1.42928
	P38961	P38961	25S rRNA (adenine(645)-N(1))-methyltransferase	RRP8	0.0119558	0.0589474	0.0354516	0.596172	0.415542	0.001	2.26212	3.7621	3.16465	2.50453	4.07181	3.55107	0	5.99568	6.72954	6.48005	6.14254
	P39009	P39009	DNA damage response protein kinase DUN1	DUN1	0.0541702	0.0721916	0.0631809	0.0508417	0.001	0.001	0.121118	0.001	0.0528233	0.0446873	-0.313476	0	0	0.93885	0	-0.258315	-0.499625
	P39520	P39520	Protein IFH1	IFH1	0.0582333	0.0408425	0.0495379	0.001	0.001	0.001	1.00283	1.87404	0.842207	0.336769	0	0	0	4.3394	5.24148	4.08757	2.76515
	P39521	P39521	Pre-rRNA-processing protein FHL1	FHL1	0.0146821	0.0230151	0.0188486	0.001	0.001	0.001	0.001	0.001	0.296484	0.155614	0	0	0	0	0	3.97542	3.04544
	P39682	P39682	Pre-mRNA-processing factor 39	PRP39	0.0107223	0.0365954	0.0236589	0.0373243	0.001	0.001	0.0510285	0.001	0.001	0.0541515	0.657734	0	0	1.10892	0	0	1.19462
	P39720	P39720	Oleate-activated transcription factor 1	OAF1	0.0070678	0.0556621	0.0313649	0.181919	0.001	0.001	0.149567	0.0761712	0.143123	0.198345	2.53607	0	0	2.25356	1.28009	2.19003	2.66079
	P39985	P39985	DNA polymerase V	POL5	0.0243501	0.0452269	0.0347885	0.139125	0.001	0.001	0.713309	2.69172	3.25531	1.88959	1.9997	0	0	4.35785	6.27378	6.54804	5.76332
	P39996	P39996	Glutathione transferase 3	GTT3	0.041932	0.00992342	0.0259277	0.001	2.31641	0.001	0.904404	0.328685	3.3304	0.992008	0	6.48125	0	5.1244	3.66414	7.00506	5.25779
	P40016	P40016	26S proteasome regulatory subunit RPN3	RPN3	0.0312089	0.0383066	0.0347577	0.215983	0.0586636	0.001	0.0403661	0.18614	0.0924542	0.050314	2.63551	0.755131	0	0.215811	2.42098	1.41141	0.533625
	P40018	P40018	Small nuclear ribonucleoprotein-associated protein B	SMB1	0.038724	0.0904625	0.0645932	0.479629	0.334801	0.001	1.03299	19.0755	1.66374	1.34396	2.89246	2.37385	0	3.99929	8.20613	4.6869	4.37896
	P40022	P40022	Uncharacterized protein YER034W	YER034W	0.049347	0.0271726	0.0382598	0.001	0.001	0.001	0.001	0.001	1.96511	1.30898	0	0	0	0	0	5.68264	5.09647
	P40056	P40056	Golgi to ER traffic protein 2	GET2	0.0180013	0.0368942	0.0274478	0.001	0.001	0.001	0.001	0.001	0.001	0.30389	0	0	0	0	0	0	3.46879
	P40078	P40078	Ribosome biogenesis protein NSA2	NSA2	0.0727369	0.0279484	0.0503427	0.133339	2.86044	6.6327	8.97506	18.2484	11.6639	3.43986	1.40525	5.82831	7.04167	7.478	8.50177	7.85606	6.09442
	P40151	P40151	DNA-dependent ATPase MGS1	MGS1	0.0129034	0.0199179	0.0164106	0.0869923	0.0295044	0.001	0.0326707	0.121003	0.127491	0.114279	2.40626	0.846297	0	0.993365	2.88234	2.95769	2.79985
	P40161	P40161	Histone chaperone RTT106	RTT106	0.112222	0.00975335	0.0609879	0.001	0.001	0.001	0.001	0.001	0.198269	0.0644606	0	0	0	0	0	1.70087	0.0798943
	P40164	P40164	Serine/threonine-protein phosphatase 4 regulatory subunit 3	PSY2	0.033735	0.0176444	0.0256897	0.001	0.001	3.45205	1.77733	0.001	0.594817	0.108024	0	0	7.07012	6.11237	0	4.53318	2.07209
	P40219	P40219	Outer spore wall protein 5	OSW5	0.0271522	0.0341346	0.0306434	6.06673	0.001	0.001	0.001	0.001	1.86053	0.001	7.6292	0	0	0	0	5.92399	0
	P40317	P40317	Protein SOK1	SOK1	0.0344622	0.0370695	0.0357658	0.284061	0.001	0.001	0.495808	0.112913	0.421319	0.626608	2.98955	0	0	3.79313	1.65856	3.55826	4.13091
	P40339	P40339	Replication factor C subunit 4	RFC4	0.0321684	0.0525172	0.0423428	0.001	0.001	0.001	0.183224	0.0788094	0.555742	0.121993	0	0	0	2.11342	0.896253	3.71423	1.52661
	P40340	P40340	Tat-binding homolog 7	YTA7	0.0155152	0.020711	0.0181131	0.001	0.00496089	0.001	1.32641	0.001	0.971337	0.597203	0	-1.86836	0	6.19435	0	5.74487	5.04312
	P40348	P40348	Replication factor C subunit 2	RFC2	0.0142078	0.185474	0.0998409	0.533051	0.001	0.001	0.867368	1.05696	1.1054	0.524676	2.41657	0	0	3.11894	3.40415	3.4688	2.39372
	P40457	P40457	Protein MLP2	MLP2	0.0228879	0.053758	0.038323	0.0135786	0.001	0.001	0.137858	0.0138836	0.162637	0.349311	-1.49687	0	0	1.8469	-1.46483	2.08538	3.18823
	P40462	P40462	Protein TMA108	TMA108	0.0241654	0.0339417	0.0290536	0.001	0.001	0.001	0.124664	0.001	0.130174	0.0355272	0	0	0	2.10126	0	2.16365	0.290209
	P40471	P40471	NADPH-dependent 1-acyldihydroxyacetone phosphate reductase	AYR1	0.0222821	0.0267426	0.0245124	0.416254	0.001	0.001	0.001	0.001	0.001	0.001	4.08588	0	0	0	0	0	0
	P40480	P40480	Protein HOS4	HOS4	0.0639209	0.0368516	0.0503863	0.001	0.001	0.001	0.001	0.001	0.0918864	0.00690916	0	0	0	0	0	0.866822	-2.86645
	P40481	P40481	Histidine protein methyltransferase 1	HPM1	0.0798751	0.0171217	0.0484984	0.001	0.255238	0.001	0.0551167	0.001	0.200595	0.001	0	2.39583	0	0.184553	0	2.04828	0
	P40486	P40486	Protein SHQ1	SHQ1	0.144514	0.0261805	0.0853472	0.0350202	0.001	0.001	0.0341104	0.001	0.0932143	0.0685314	-1.28516	0	0	-1.32313	0	0.127208	-0.316579
	P40522;P40041	P40522	Transcription factor VHR1	VHR1	0.023596	0.0663586	0.0449773	0.168869	0.050046	0.001	0.522135	0.160138	0.358718	0.116008	1.90864	0.154058	0	3.53715	1.83205	2.99558	1.36695
	P40562	P40562	ATP-dependent DNA helicase MPH1	MPH1	0.0360504	0.0411719	0.0386112	0.001	0.001	0.001	0.144216	0.0265927	0.164533	0.0634143	0	0	0	1.90115	-0.537986	2.09129	0.715791
	P40573	P40573	Transcriptional activator of sulfur metabolism MET28	MET28	0.0300195	0.051863	0.0409412	0.846283	0.001	0.001	1.19526	0.823814	0.762115	0.682826	4.36951	0	0	4.86763	4.33069	4.21838	4.05989
	P40574	P40574	AP-1-like transcription factor YAP5	YAP5	0.0433184	0.0431922	0.0432553	0.001	0.001	0.0720414	1.24363	0.469478	0.292683	0.754571	0	0	0.735949	4.84554	3.44011	2.75839	4.12471
	P40577	P40577	Anaphase-promoting complex subunit MND2	MND2	0.0495821	0.0323513	0.0409667	0.153334	0.001	0.001	0.356739	0.272934	0.23478	0.463435	1.90416	0	0	3.12234	2.73603	2.51879	3.49984
	P40957	P40957	Spindle assembly checkpoint component MAD1	MAD1	0.00807857	0.0194803	0.0137795	0.001	0.106613	0.001	0.151088	0.001	0.202775	0.307665	0	2.95179	0	3.4548	0	3.87929	4.48077
	P41318	P41318	Target of rapamycin complex subunit LST8	LST8	0.0731838	0.0271565	0.0501701	0.265634	0.001	0.001	0.001	0.001	0.001	0.001	2.40454	0	0	0	0	0	0
	P41812	P41812	Ribonucleases P/MRP protein subunit POP1	POP1	0.0289949	0.0658806	0.0474377	0.001	0.001	0.001	0.0337062	1.21401	0.0374734	0.0228884	0	0	0	-0.493019	4.6776	-0.340166	-1.05142
	P41813	P41813	Fork head protein homolog 2	FKH2	0.0302176	0.0277534	0.0289855	0.001	0.220932	0.108893	0.917138	0.57085	0.653068	1.26747	0	2.9302	1.90951	4.98374	4.29971	4.49383	5.45048
	P41816	P41816	NADPH dehydrogenase 3	OYE3	0.0481123	0.00931221	0.0287122	1.25726	0.0681924	0.001	0.584736	0.001	0.001	0.0417826	5.45247	1.24795	0	4.34805	0	0	0.541237
	P41819	P41819	Dimethyladenosine transferase	DIM1	0.0197715	0.020327	0.0200493	1.85806	0.485428	0.663248	2.39211	3.5717	4.06474	1.7066	6.5341	4.59764	5.04793	6.89859	7.47692	7.66347	6.41143
	P41910	P41910	Repressor of RNA polymerase III transcription MAF1	MAF1	0.0134844	0.00730768	0.010396	0.102689	0.001	0.001	0.301928	0.152537	0.336099	0.47985	3.30417	0	0	4.8601	3.87506	5.01478	5.52848
	P42073	P42073	RNA end formation protein 2	REF2	0.0244242	0.218908	0.121666	0.127949	0.001	0.001	0.802936	1.20732	0.855549	1.37438	0.0726391	0	0	2.72236	3.31081	2.81393	3.49778
	P42826	P42826	Xylulose kinase	XKS1	0.0257922	0.0397705	0.0327814	0.163313	0.001	0.001	0.001	0.001	0.001	0.001	2.31669	0	0	0	0	0	0
	P42841	P42841	Polyadenylation factor subunit 2	PFS2	0.0351301	0.265173	0.150152	0.601601	0.001	0.001	0.442138	0.0238326	0.188855	0.901737	2.00239	0	0	1.55808	-2.65541	0.330862	2.58629
	P42940	P42940	Probable electron transfer flavoprotein subunit beta	CIR1	0.0133478	0.0307458	0.0220468	0.553824	0.001	0.001	0.001	0.001	0.001	0.001	4.65078	0	0	0	0	0	0
	P42945	P42945	U3 small nucleolar RNA-associated protein 10	UTP10	0.0237213	0.0209129	0.0223171	0.0201697	0.04083	0.001	0.348214	1.4152	1.32482	0.566958	-0.145957	0.871479	0	3.96375	5.98671	5.8915	4.66702
	P43132	P43132	COMPASS component BRE2	BRE2	0.0476422	0.0311075	0.0393749	0.10907	0.001	0.001	0.001	0.001	0.001	0.326666	1.46991	0	0	0	0	0	3.05247
	P43554	P43554	SWI/SNF global transcription activator complex subunit SWP82	SWP82	0.0355111	0.0644675	0.0499893	0.213218	0.001	0.001	0.454369	0.0795132	0.105934	0.334078	2.09264	0	0	3.18417	0.669574	1.08347	2.74049
	P43574	P43574	Transcriptional regulatory protein GAT1	GAT1	0.0182339	0.0574773	0.0378556	0.310607	0.001	0.001	0.427803	0.001	0.0549121	0.0727612	3.03651	0	0	3.49837	0	0.536618	0.942662
	P43579	P43579	Ino eighty subunit 1	IES1	0.0194029	0.0658167	0.0426098	0.001	0.001	0.001	0.001	0.0525381	0.242949	0.535521	0	0	0	0	0.302177	2.51139	3.65169
	P43586	P43586	60S ribosomal subunit assembly/export protein LOC1	LOC1	0.0262312	0.0361106	0.0311709	0.984516	32.1527	0.001	1.93491	10.7995	9.28571	3.82541	4.98114	10.0105	0	5.95593	8.43655	8.21867	6.93927
	P43609	P43609	Chromatin structure-remodeling complex protein RSC8	RSC8	0.0249358	0.0195173	0.0222265	0.964113	0.001	0.001	1.30598	0.230101	1.15375	0.772144	5.43885	0	0	5.8767	3.37191	5.69791	5.11851
	P45818	P45818	ATP-dependent RNA helicase ROK1	ROK1	0.0310331	0.0954134	0.0632232	0.694363	0.348704	0.001	3.13964	5.68017	6.55614	6.67276	3.45716	2.46348	0	5.634	6.48933	6.69625	6.72168
	P46674	P46674	Nuclear mRNA export protein SAC3	SAC3	0.0215298	0.0314657	0.0264977	0.001	0.001	0.001	0.0303573	0.001	0.0790238	0.256153	0	0	0	0.196174	0	1.57642	3.27306
	P46677	P46677	Transcription initiation factor TFIID subunit 1	TAF1	0.0154438	0.07795	0.0466969	0.0707668	0.001	0.001	0.369225	0.104273	0.290659	0.0822719	0.599746	0	0	2.9831	1.15897	2.63793	0.817072
	P46956	P46956	Inorganic phosphate transporter PHO86	PHO86	0.0680097	0.0296659	0.0488378	0.001	0.001	0.001	0.001	0.001	0.536639	0.0978798	0	0	0	0	0	3.45788	1.00301
	P46957	P46957	DNA polymerase delta small subunit	POL31	0.0393655	0.0207193	0.0300424	0.505652	0.001	0.001	0.32584	0.117465	0.371841	0.501647	4.07307	0	0	3.43909	1.96716	3.62961	4.0616
	P46959	P46959	tRNA (adenine(58)-N(1))-methyltransferase catalytic subunit TRM61	GCD14	0.00890581	0.0497718	0.0293388	0.223031	0.001	0.110849	0.287814	0.001	0.498498	0.294773	2.92636	0	1.91772	3.29425	0	4.08671	3.32872
	P46992	P46992	Cell wall protein YJL171C		0.0403686	0.0527501	0.0465594	0.332373	0.001	0.001	0.001	0.001	0.001	0.001	2.83566	0	0	0	0	0	0
	P46995	P46995	Histone-lysine N-methyltransferase, H3 lysine-36 specific	SET2	0.0236636	0.0166396	0.0201516	0.0631332	0.104121	0.001	0.483826	1.1978	2.18745	2.02854	1.6475	2.36929	0	4.58552	5.89335	6.76221	6.6534
	P47006	P47006	DNA-directed RNA polymerase I subunit RPA34	RPA34	0.0128386	0.0402543	0.0265464	0.222776	0.001	0.001	0.774018	1.17449	0.509121	1.09076	3.069	0	0	4.86578	5.46738	4.26142	5.36067
	P47019	P47019	Ribosome biogenesis protein ALB1	ALB1	0.0178491	0.257554	0.137702	0.001	20.819	0.626212	8.00053	15.5828	23.7683	18.9937	0	7.24021	2.18511	5.86048	6.82226	7.43135	7.10783
	P47047	P47047	ATP-dependent RNA helicase DOB1	MTR4	0.0220147	0.0236099	0.0228123	0.14254	0.0468315	0.001	0.50359	0.0677385	1.13727	0.560809	2.64349	1.03767	0	4.46437	1.57017	5.63962	4.61963
	P47049	P47049	UBX domain-containing protein 6	UBX6	0.0329456	0.0345775	0.0337615	0.18657	0.001	0.001	0.132552	0.001	0.001	0.001	2.46627	0	0	1.97311	0	0	0
	P47077	P47077	Nucleolar protein 9	NOP9	0.0341244	0.0170422	0.0255833	0.0444022	0.001	0.001	0.10061	0.001	0.801777	0.171027	0.795431	0	0	1.9755	0	4.96993	2.74095
	P47138	P47138	Diphthamide biosynthesis protein 4	JJJ3	0.0889367	0.0110604	0.0499986	0.001	0.001	0.001	0.654351	0.001	0.001	0.001	0	0	0	3.71011	0	0	0
	P47171	P47171	Histone transcription regulator 3	HIR3	0.0346743	0.0419857	0.03833	0.001	0.001	0.001	0.0148567	0.001	0.016641	0.0116888	0	0	0	-1.36736	0	-1.20373	-1.71334
	P48581	P48581	DNA damage checkpoint control protein RAD17	RAD17	0.0146994	0.181816	0.0982576	0.169086	0.001	0.0554438	0.314821	0.001	0.32424	0.156666	0.783115	0	-0.825541	1.67989	0	1.72242	0.673055
	P48743	P48743	RFX-like DNA-binding protein RFX1	RFX1	0.0696448	0.066613	0.0681289	0.141253	0.001	0.0259794	0.417129	0.128472	0.361493	0.412689	1.05194	0	-1.3909	2.61416	0.91511	2.40763	2.59871
	P49167	P49167	60S ribosomal protein L38	RPL38	0.0172204	0.273631	0.145426	0.001	0.001	0.001	0.001	0.001	0.001	1.19457	0	0	0	0	0	0	3.03813
	P49367	P49367	Homoaconitase, mitochondrial	LYS4	0.0433196	0.0347521	0.0390359	0.0478877	0.001	0.001	0.142129	0.001	0.001	0.001	0.294854	0	0	1.86433	0	0	0
	P49686	P49686	Nucleoporin NUP42	NUP42	0.0260945	0.0240336	0.025064	0.001	0.001	0.001	0.001	0.001	0.459121	0.22258	0	0	0	0	0	4.19518	3.15063
	P49704	P49704	Pre-mRNA-processing factor 31	PRP31	0.0268123	0.0405368	0.0336746	0.158598	0.001	0.001	0.001	0.001	0.0884451	0.001	2.23564	0	0	0	0	1.39312	0
	P49960	P49960	U4/U6 snRNA-associated-splicing factor PRP24	PRP24	0.012289	0.0256001	0.0189446	0.001	0.001	0.001	0.111602	0.001	0.289057	0.160833	0	0	0	2.55851	0	3.9315	3.08571
	P52891	P52891	Nucleoporin NUP84	NUP84	0.031349	0.0291818	0.0302654	0.311027	0.001	0.001	0.001	0.001	0.168407	0.122702	3.3613	0	0	0	0	2.47621	2.01942
	P52918	P52918	Protein MSN5	MSN5	0.0148875	0.0212182	0.0180529	0.162204	0.001	0.001	0.0854943	0.0380673	0.095293	0.0629145	3.16751	0	0	2.2436	1.07632	2.40014	1.80116
	P53064	P53064	RNA polymerase-associated protein RTF1	RTF1	0.0247103	0.0446017	0.034656	0.001	0.0549185	0.001	0.156995	0.690851	2.7859	1.67121	0	0.664186	0	2.17954	4.3172	6.32889	5.59164
	P53067	P53067	Importin subunit beta-5	KAP114	0.0409918	0.0165311	0.0287614	0.001	0.001	0.001	0.001	0.001	0.322546	0.0686488	0	0	0	0	0	3.4873	1.2551
	P53072	P53072	tRNA acetyltransferase TAN1	TAN1	0.017554	0.037401	0.0274775	0.590934	0.001	0.087593	1.3173	0.62491	0.295018	0.001	4.42667	0	1.67256	5.58319	4.50732	3.42448	0
	P53076	P53076	Vacuolar import and degradation protein 30	VID30	0.0231416	0.251929	0.137535	0.0954173	0.001	0.001	0.109339	0.001	0.103187	0.0676009	-0.527479	0	0	-0.331	0	-0.414543	-1.02469
	P53091	P53091	DNA replication licensing factor MCM6	MCM6	0.0188332	0.0154858	0.0171595	0.0317998	0.001	0.001	0.001	0.001	0.0970788	0.001	0.890012	0	0	0	0	2.50015	0
	P53114	P53114	Mediator of RNA polymerase II transcription subunit 5	NUT1	0.0284658	0.0250046	0.0267352	0.001	0.001	0.001	0.0198514	0.001	0.0205604	0.001	0	0	0	-0.429499	0	-0.378871	0
	P53125	P53125	Imitation switch two complex protein 1	ITC1	0.0483899	0.0553212	0.0518556	0.0911099	0.001	0.001	0.0769358	0.0257062	0.0776777	0.0606728	0.813108	0	0	0.569156	-1.01238	0.583001	0.22655
	P53131	P53131	Pre-mRNA-splicing factor ATP-dependent RNA helicase PRP43	PRP43	0.0737446	0.0337767	0.0537607	0.224764	0.262076	0.49867	0.753104	1.69704	1.83223	1.2488	2.06379	2.28536	3.21346	3.80823	4.98033	5.09091	4.53784
	P53164	P53164	NADH pyrophosphatase	NPY1	0.0893426	0.0434011	0.0663718	1.33607	0.001	0.001	0.969667	0.001	0.001	0.001	4.33128	0	0	3.86885	0	0	0
	P53165	P53165	SAGA-associated factor 73	SGF73	0.0285884	0.0267448	0.0276666	0.001	0.001	0.001	0.517032	0.137594	0.100055	0.208505	0	0	0	4.22404	2.31421	1.85458	2.91387
	P53207	P53207	U1 small nuclear ribonucleoprotein component SNU71	SNU71	0.0480046	0.0740094	0.061007	0.0696122	0.001	0.001	0.001	0.001	0.27228	0.370546	0.190365	0	0	0	0	2.15805	2.6026
	P53227	P53227	Uncharacterized protein YGR042W	YGR042W	0.0357309	0.0822119	0.0589714	0.001	0.001	0.001	0.399231	0.0489478	0.322848	0.442567	0	0	0	2.75914	-0.26877	2.45277	2.90781
	P53236	P53236	Chromatin structure-remodeling complex subunit RSC1	RSC1	0.0419941	0.00578417	0.0238891	0.001	0.001	0.001	0.099832	0.001	0.001	0.001	0	0	0	2.06315	0	0	0
	P53238	P53238	Peflin	PEF1	0.0506858	0.0363613	0.0435235	0.001	0.001	0.001	0.366864	0.001	0.147344	0.176352	0	0	0	3.07538	0	1.75932	2.01859
	P53251	P53251	Ribosome biogenesis protein SLX9	SLX9	0.0162698	0.791063	0.403666	1.08463	1.8919	1.15272	6.73559	12.1427	16.3956	11.8438	1.42597	2.2286	1.51381	4.06057	4.91078	5.344	4.87482
	P53253	P53253	Protein NNF2	NNF2	0.00993696	0.00710136	0.00851916	0.001	0.207561	0.001	0.001	0.001	0.001	0.001	0	4.60668	0	0	0	0	0
	P53261	P53261	Pescadillo homolog	NOP7	0.019914	0.0583908	0.0391524	0.001	0.335349	0.091238	0.994606	2.15005	3.54762	1.0769	0	3.09849	1.22053	4.66695	5.77913	6.50161	4.78164
	P53267	P53267	DASH complex subunit DAM1	DAM1	0.0243298	0.0226645	0.0234972	0.241599	0.001	0.001	0.70199	0.001	0.301548	0.942673	3.36205	0	0	4.90089	0	3.68183	5.3262
	P53276	P53276	U3 small nucleolar RNA-associated protein 8	UTP8	0.0215446	0.0237979	0.0226712	0.174668	0.001	0.001	0.426362	0.567956	0.336603	0.286838	2.94568	0	0	4.23314	4.64684	3.89211	3.6613
	P53289	P53289	Protein phosphatase type 2A regulatory subunit RTS3	RTS3	0.0260248	0.022646	0.0243354	0.001	0.001	0.001	0.126291	0.001	0.296126	0.225157	0	0	0	2.37563	0	3.60509	3.2098
	P53298	P53298	Central kinetochore subunit OKP1	OKP1	0.0303225	0.0126428	0.0214827	0.001	0.001	0.001	0.715299	0.0288608	0.381859	0.727734	0	0	0	5.0573	0.425939	4.15179	5.08216
	P53313	P53313	Protein SDA1	SDA1	0.0155798	0.0267135	0.0211467	1.33492	0.271334	0.001	3.68898	10.7343	5.35137	2.41148	5.98018	3.68157	0	7.44665	8.98758	7.98334	6.83335
	P53317	P53317	Nucleolar protein 19	NOP19	0.00942812	0.0736264	0.0415273	0.0982197	0.001	0.001	1.04722	2.07557	2.27363	1.85868	1.24195	0	0	4.65637	5.6433	5.77479	5.48408
	P53332	P53332	Phosphopantetheine adenylyltransferase	CAB4	0.0106044	0.0128881	0.0117462	0.160369	0.001	0.001	0.296091	0.001	0.211419	0.245641	3.77113	0	0	4.65577	0	4.16984	4.38628
	P53334	P53334	Probable family 17 glucosidase SCW4	SCW4	0.0142389	0.111002	0.0626207	2.30906	0.001	0.001	0.001	0.001	0.001	0.001	5.20453	0	0	0	0	0	0
	P53538	P53538	RNA polymerase II subunit A C-terminal domain phosphatase SSU72	SSU72	0.018111	0.0544519	0.0362814	0.647377	0.001	0.001	1.13964	0.001	0.967216	1.28305	4.1573	0	0	4.9732	0	4.73654	5.1442
	P53551	P53551	Histone H1	HHO1	0.0145921	0.0442761	0.0294341	0.001	0.001	0.001	0.497948	2.27755	1.60284	0.780176	0	0	0	4.08044	6.27385	5.767	4.72824
	P53615	P53615	Carbonic anhydrase	NCE103	0.0180752	0.0239932	0.0210342	0.001	0.001	0.001	0.136249	0.001	0.001	0.001	0	0	0	2.69544	0	0	0
	P53632	P53632	Poly(A) RNA polymerase protein 2	PAP2	0.0159133	0.0678303	0.0418718	0.53272	0.0975758	0.001	0.756703	1.15996	1.3815	0.892196	3.66933	1.22054	0	4.17568	4.79196	5.04411	4.41331
	P53685	P53685	NAD-dependent protein deacetylase HST1	HST1	0.0228658	0.0267009	0.0247834	0.001	0.001	0.001	0.001	0.389401	0.001	0.001	0	0	0	0	3.97381	0	0
	P53725	P53725	M-phase phosphoprotein 6 homolog	MPP6	0.0120242	0.0142291	0.0131267	0.001	0.001	0.001	0.001	0.001	0.695705	0.403555	0	0	0	0	0	5.7279	4.9422
	P53734	P53734	ATP-dependent RNA helicase DBP6	DBP6	0.020464	0.0383387	0.0294013	0.001	0.567733	0.001	0.389609	0.618344	0.75326	0.750314	0	4.27126	0	3.72807	4.39446	4.6792	4.67354
	P53840	P53840	Topoisomerase 1-associated factor 1	TOF1	0.0418987	0.0197149	0.0308068	0.0245715	0.001	0.001	0.139662	0.161067	0.374158	0.277159	-0.326264	0	0	2.18062	2.38634	3.60232	3.16939
	P53850	P53850	Restriction of telomere capping protein 4	RTC4	0.063699	0.0150519	0.0393754	0.0378697	0.001	0.011408	0.208472	0.001	0.182189	0.138824	-0.0562507	0	-1.78725	2.40448	0	2.21007	1.81789
	P53874	P53874	Ubiquitin carboxyl-terminal hydrolase 10	UBP10	0.032507	0.313515	0.173011	0.562375	0.904518	0.348339	3.99266	4.06721	4.61484	3.24537	1.70067	2.38628	1.00963	4.52841	4.5551	4.73734	4.22945
	P53942	P53942	Ribonuclease H2 subunit A	RNH201	0.0270845	0.0350327	0.0310586	0.001	0.001	0.001	0.406252	0.001	0.269158	0.550493	0	0	0	3.70931	0	3.11539	4.14766
	P53951	P53951	Conserved oligomeric Golgi complex subunit 5	COG5	0.00938299	0.037893	0.023638	0.187259	0.001	0.001	0.503582	0.001	0.001	0.001	2.98585	0	0	4.41305	0	0	0
	P53973	P53973	Histone deacetylase HDA1	HDA1	0.0263779	0.0209822	0.02368	0.125729	0.001	0.001	0.244393	0.141037	0.116612	0.166648	2.40857	0	0	3.36746	2.57433	2.29997	2.81506
	P54785	P54785	Transcriptional activator/repressor MOT3	MOT3	0.0320748	0.0295218	0.0307983	0.001	0.001	0.001	0.88242	0.277413	0.502756	0.798687	0	0	0	4.84054	3.17111	4.02894	4.69671
	P89105	P89105	RNA polymerase-associated protein CTR9	CTR9	0.0294175	0.0236731	0.0265453	0.0338745	0.001	0.001	0.168889	0.001	0.286319	0.144565	0.351744	0	0	2.66955	0	3.43109	2.44519
	Q00578	Q00578	DNA repair helicase RAD25	SSL2	0.0468869	0.0150392	0.0309631	0.143432	0.001	0.001	0.213247	0.0671125	0.569103	0.500905	2.21175	0	0	2.78391	1.11603	4.20007	4.01592
	Q00873	Q00873	Cytochrome c1 heme lyase	CYT2	0.0346276	0.0315784	0.033103	0.189616	0.001	0.001	0.666077	0.001	0.001	0.001	2.51805	0	0	4.33065	0	0	0
	Q01329	Q01329	Pre-tRNA-processing protein PTA1	PTA1	0.114856	0.0977239	0.10629	0.881265	0.0830858	0.001	0.544676	0.0693821	0.241456	0.314287	3.05157	-0.355334	0	2.35739	-0.615372	1.18375	1.56407
	Q01560	Q01560	Nucleolar protein 3	NPL3	0.0336136	0.0178387	0.0257261	0.001	0.001	0.001	0.165626	0.001	0.74087	0.483047	0	0	0	2.68662	0	4.84791	4.23086
	Q01802	Q01802	Aspartate aminotransferase, mitochondrial	AAT1	0.0140633	0.290878	0.15247	2.74516	0.327317	0.001	0.317015	0.239895	0.281438	0.0912093	4.17029	1.10216	0	1.05602	0.653875	0.884286	-0.741276
	Q02199	Q02199	Nucleoporin NUP49/NSP49	NUP49	0.0292016	0.52578	0.277491	0.185768	0.001	0.001	0.224151	0.001	0.358141	1.46905	-0.578941	0	0	-0.307969	0	0.368087	2.40437
	Q02256	Q02256	Tyrosine-protein phosphatase YVH1	YVH1	0.0122307	0.00584387	0.00903726	0.271559	0.001	0.001	0.413769	0.001	0.0510293	0.041414	4.90924	0	0	5.5168	0	2.49737	2.19616
	Q02336	Q02336	Transcriptional adapter 2	ADA2	0.0692989	0.0361387	0.0527188	0.001	0.001	0.001	0.162027	0.001	0.0387509	0.0756658	0	0	0	1.61984	0	-0.444086	0.521325
	Q02455	Q02455	Protein MLP1	MLP1	0.026647	0.0781727	0.0524098	0.001	0.001	0.001	0.0320684	0.001	0.022185	0.0498394	0	0	0	-0.708683	0	-1.24025	-0.0725525
	Q02521	Q02521	Pre-mRNA-splicing factor SPP2	SPP2	0.0141142	0.0250323	0.0195732	0.001	0.52233	0.001	0.999823	0.566219	1.37436	2.36761	0	4.73801	0	5.67472	4.85441	6.13373	6.9184
	Q02554	Q02554	Cold sensitive U2 snRNA suppressor 1	CUS1	0.0488218	0.106164	0.077493	0.391033	0.0411606	0.001	1.07729	0.607895	0.973352	1.74134	2.33515	-0.912801	0	3.7972	2.97168	3.65082	4.48998
	Q02555	Q02555	Ribonuclease 3	RNT1	0.0256294	0.0356315	0.0306305	0.001	0.001	0.001	0.214362	1.52598	0.614881	0.16646	0	0	0	2.80701	5.63863	4.32727	2.44214
	Q02642	Q02642	Nascent polypeptide-associated complex subunit beta-1	EGD1	0.0293741	0.0616944	0.0455343	0.220023	1.61126	0.285672	0.420649	0.415784	0.881071	0.828182	2.27263	5.1451	2.64934	3.20759	3.19081	4.27423	4.18492
	Q02770	Q02770	Peptidyl-prolyl isomerase CWC27	CWC27	0.00710669	0.352464	0.179785	0.379411	0.471154	0.975339	1.93314	0.727332	1.4359	1.54905	1.07749	1.38992	2.43963	3.4266	2.01634	2.99761	3.10704
	Q02796	Q02796	Transcriptional regulatory protein LGE1	LGE1	0.0218202	0.185254	0.103537	0.001	0.001	0.001	0.510621	0.347847	0.945788	1.16334	0	0	0	2.3021	1.74831	3.19137	3.49005
	Q02931	Q02931	NET1-associated nuclear protein 1	NAN1	0.139714	0.0316589	0.0856862	0.0604098	0.001	0.001	0.026139	0.24515	0.0333864	0.105757	-0.504279	0	0	-1.71286	1.51653	-1.3598	0.303621
	Q03201	Q03201	37S ribosomal protein S10, mitochondrial	RSM10	0.0117647	0.00961686	0.0106908	1.04558	0.001	0.001	0.0425133	0.001	0.001	0.001	6.6118	0	0	1.99154	0	0	0
	Q03213	Q03213	High-osmolarity-induced transcription protein 1	HOT1	0.0241735	0.038523	0.0313483	0.001	0.001	0.001	0.001	0.001	1.33013	0.0549653	0	0	0	0	0	5.40704	0.810137
	Q03254	Q03254	RNA polymerase II subunit A C-terminal domain phosphatase	FCP1	0.0179673	0.0276452	0.0228062	0.001	0.001	0.001	0.001	0.001	0.001	0.282826	0	0	0	0	0	0	3.63242
	Q03280;REV__P53951	Q03280	E3 ubiquitin-protein ligase TOM1	TOM1	0.0268666	0.107468	0.0671671	0.0415553	0.0399606	0.0333236	0.135621	0.787866	0.553599	0.194471	-0.692723	-0.749175	-1.01121	1.01375	3.55212	3.04301	1.53373
	Q03281	Q03281	Inner nuclear membrane protein HEH2	HEH2	0.02327	0.0359649	0.0296174	0.001	0.001	0.001	1.70941	0.460476	1.04844	0.965832	0	0	0	5.85091	3.95861	5.14566	5.02725
	Q03290	Q03290	RNA polymerase II transcription factor B subunit 3	TFB3	0.0149499	0.0100725	0.0125112	0.001	0.0500444	0.218511	1	0.199164	1.01639	2.0221	0	1.99999	4.12642	6.32064	3.99266	6.34409	7.33649
	Q03305	Q03305	Protein arginine N-methyltransferase 2	RMT2	0.00802164	0.0425289	0.0252753	0.15494	0.001	0.001	0.407393	0.001	0.306016	0.001	2.61591	0	0	4.01062	0	3.59781	0
	Q03330	Q03330	Histone acetyltransferase GCN5	GCN5	0.0620067	0.0217034	0.0418551	0.165301	0.001	0.001	0.0488645	0.0765733	0.001	0.165416	1.98162	0	0	0.223386	0.87144	0	1.98263
	Q03433	Q03433	Vacuolar protein sorting-associated protein 71	VPS71	0.0333712	0.0216933	0.0275322	0.413896	0.001	0.001	0.324151	0.001	0.001	0.0981734	3.91007	0	0	3.55747	0	0	1.83421
	Q03661	Q03661	Silent chromatin protein ESC1	ESC1	0.0309516	0.00667569	0.0188136	0.001	0.001	0.001	0.0698125	0.227298	0.408956	0.352467	0	0	0	1.89171	3.59473	4.44209	4.22764
	Q03677	Q03677	1,2-dihydroxy-3-keto-5-methylthiopentene dioxygenase	ADI1	0.027477	0.0722462	0.0498616	0.501383	0.001	0.001	0.001	0.001	0.001	0.0655133	3.32991	0	0	0	0	0	0.39386
	Q03759	Q03759	Uncharacterized protein YML108W		0.0437999	0.0257983	0.0347991	0.250252	0.001	0.001	0.224496	0.001	0.868315	0.001	2.84626	0	0	2.68957	0	4.6411	0
	Q03782	Q03782	56 kDa U1 small nuclear ribonucleoprotein component	SNU56	0.0544623	0.0220212	0.0382418	0.001	0.001	0.001	0.0748479	0.001	0.121236	0.001	0	0	0	0.968812	0	1.6646	0
	Q03900	Q03900	Uncharacterized protein YDR132C	YDR132C	0.0197718	0.0313762	0.025574	0.111008	0.001	0.001	0.001	0.001	0.0605348	0.001	2.11792	0	0	0	0	1.24309	0
	Q03973	Q03973	High mobility group protein 1	HMO1	0.0453237	0.320969	0.183146	0.001	0.001	0.001	0.405792	4.48655	4.63782	5.1034	0	0	0	1.14774	4.61454	4.66238	4.80039
	Q04031	Q04031	Ribosomal RNA-processing protein 17	RRP17	0.0277811	0.37766	0.20272	8.08498	14.2978	2.59659	16.2549	106.199	50.2711	22.8606	5.31768	6.14016	3.67906	6.32524	9.03306	7.95409	6.81723
	Q04049	Q04049	DNA polymerase eta	RAD30	0.0567485	0.0325262	0.0446373	0.0395965	0.001	0.001	0.102794	0.072162	0.140256	0.058502	-0.172877	0	0	1.20344	0.692989	1.65174	0.390235
	Q04177	Q04177	U3 small nucleolar RNA-associated protein 5	UTP5	0.0831163	0.0169981	0.0500572	0.001	0.001	0.001	0.001	0.132667	0.318223	0.36085	0	0	0	0	1.40616	2.66839	2.84975
	Q04195	Q04195	E3 SUMO-protein ligase SIZ1	SIZ1	0.0201387	0.0185496	0.0193441	0.001	0.001	0.001	0.0657393	0.0220596	0.0279185	0.278855	0	0	0	1.76486	0.18951	0.529327	3.84955
	Q04226	Q04226	Transcription initiation factor TFIID subunit 11	TAF11	0.0593054	0.0458284	0.0525669	0.001	0.001	0.001	0.165078	0.001	0.135888	0.235921	0	0	0	1.65092	0	1.37019	2.16608
	Q04264	Q04264	Sister chromatid cohesion protein PDS5	PDS5	0.0194513	0.018497	0.0189742	0.001	0.001	0.001	0.0149231	0.001	0.0536474	0.0320427	0	0	0	-0.346492	0	1.49947	0.755961
	Q04305	Q04305	U3 small nucleolar RNA-associated protein 15	UTP15	0.0806075	0.0665957	0.0736016	0.001	0.001	0.001	0.423037	0.339713	0.718471	1.5117	0	0	0	2.52297	2.20651	3.28712	4.36029
	Q04347	Q04347	Bud site selection protein 22	BUD22	0.0223072	0.0122869	0.017297	0.001	0.076681	0.001	0.001	1.05719	1.57958	1.25744	0	2.14835	0	0	5.93357	6.51287	6.18382
	Q04545	Q04545	Probable transcription factor TDA9	TDA9	0.014486	0.0171132	0.0157996	0.0219157	0.001	0.001	0.0477511	0.001	0.0842784	0.0759953	0.472075	0	0	1.59565	0	2.41528	2.26602
	Q04673	Q04673	Suppressor of stem-loop protein 1	SSL1	0.0762619	0.0365293	0.0563956	0.143178	0.001	0.001	0.19625	0.001	0.001	0.0967218	1.34415	0	0	1.79904	0	0	0.778259
	Q04740	Q04740	Ribonuclease H	RNH1	0.0126592	0.0196653	0.0161622	0.001	0.001	0.001	0.0236417	0.183931	0.0828672	0.122368	0	0	0	0.548707	3.50847	2.35818	2.92053
	Q04779	Q04779	Transcriptional regulatory protein RCO1	RCO1	0.0176182	0.0121987	0.0149084	0.887051	0.0704182	0.001	1.0413	0.266415	0.359725	1.7751	5.89482	2.23982	0	6.12611	4.15947	4.59269	6.89562
	Q04792	Q04792	Glutamate decarboxylase	GAD1	0.0597783	0.0539525	0.0568654	0.292765	0.001	0.001	0.001	0.001	1.39753	0.001	2.36412	0	0	0	0	4.61918	0
	Q04869	Q04869	Uncharacterized protein YMR315W		0.027189	0.166371	0.09678	0.926888	0.737456	0.001	0.446631	0.001	0.001	0.001	3.25961	2.92978	0	2.2063	0	0	0
	Q05021	Q05021	Transcription initiation factor TFIID subunit 7	TAF7	0.0386522	0.0236346	0.0311434	0.001	0.001	0.001	0.334153	0.637918	0.543736	0.625336	0	0	0	3.42351	4.35637	4.12591	4.32764
	Q05468	Q05468	Ribosome quality control complex subunit 1	RQC1	0.0208165	0.069476	0.0451463	0.001	0.001	0.001	0.001	0.001	0.034435	0.001	0	0	0	0	0	-0.390732	0
	Q05471	Q05471	Helicase SWR1	SWR1	0.0660751	0.0145123	0.0402937	0.001	0.001	0.001	0.0345861	0.0299957	0.0945604	0.0667846	0	0	0	-0.22036	-0.4258	1.23068	0.728963
	Q05636	Q05636	Exosome complex component RRP45	RRP45	0.0878145	0.0284615	0.058138	0.001	1.48567	0.001	0.23234	0.001	0.17924	0.001	0	4.67549	0	1.99868	0	1.62434	0
	Q05931	Q05931	Heat shock protein SSQ1, mitochondrial	SSQ1	0.0429661	0.0237769	0.0333715	1.1817	0.001	0.001	0.001	0.001	0.001	0.001	5.14611	0	0	0	0	0	0
	Q05942	Q05942	Ribosome assembly protein 3	RSA3	0.0177745	0.0430854	0.03043	0.001	2.90044	0.001	0.001	0.001	0.001	1.94333	0	6.57463	0	0	0	0	5.99689
	Q06156	Q06156	Condensin complex subunit 1	YCS4	0.0239436	0.128088	0.0760161	0.001	0.001	0.001	0.001	0.001	0.0232802	0.0261681	0	0	0	0	0	-1.7072	-1.53849
	Q06218	Q06218	ATP-dependent RNA helicase DBP9	DBP9	0.0126804	0.123024	0.0678524	0.234411	3.84833	0.001	1.72851	4.2963	3.40559	2.12004	1.78857	5.82569	0	4.67099	5.98455	5.64936	4.96555
	Q06224	Q06224	Endoribonuclease YSH1	YSH1	0.0131565	0.112663	0.0629095	0.181435	0.001	0.001	0.001	0.001	0.175668	0.173791	1.5281	0	0	0	0	1.48151	1.466
	Q06338	Q06338	Protein BCP1	BCP1	0.0199091	0.0655939	0.0427515	0.001	0.001	0.001	0.90069	0.001	1.16813	0.001	0	0	0	4.39698	0	4.77208	0
	Q06340	Q06340	Protein ESC2	ESC2	0.0124094	0.0206104	0.0165099	0.001	0.001	0.001	0.001	0.0877859	0.001	0.157082	0	0	0	0	2.41066	0	3.25012
	Q06488	Q06488	Chromatin structure-remodeling complex subunit RSC2	RSC2	0.00940216	0.0212187	0.0153104	0.001	0.001	0.001	0.293889	0.0868613	0.200201	0.256976	0	0	0	4.26269	2.5042	3.70887	4.06905
	Q06506	Q06506	Ribosomal RNA-processing protein 9	RRP9	0.0593948	0.121282	0.0903382	0.0334935	0.213658	0.001	0.538327	2.30253	4.48013	3.57368	-1.43146	1.24189	0	2.57507	4.67174	5.63206	5.30593
	Q06512	Q06512	Nucleolar complex protein 4	NOC4	0.0635049	0.0228783	0.0431916	0.001	0.001	0.001	0.0608233	0.337581	0.066957	0.215274	0	0	0	0.493873	2.96641	0.632483	2.31735
	Q06608	Q06608	Pyridoxamine 5-phosphate oxidase homolog	YPR172W	0.0515906	0.00881276	0.0302017	0.001	0.001	0.001	0.001	0.001	0.001	1.45845	0	0	0	0	0	0	5.59366
	Q06623	Q06623	HDA1 complex subunit 3	HDA3	0.0222117	0.0197662	0.020989	0.0557774	0.001	0.001	0.240564	0.0430544	0.144826	0.232521	1.41005	0	0	3.51872	1.03653	2.78662	3.46966
	Q06629	Q06629	HDA1 complex subunit 2	HDA2	0.0357014	0.0253722	0.0305368	0.001	0.001	0.001	0.159047	0.001	0.001	0.113936	0	0	0	2.38083	0	0	1.89961
	Q06639	Q06639	Chromatin structure-remodeling complex protein RSC3	RSC3	0.0424927	0.0469049	0.0446988	0.269571	0.152046	0.00670461	0.648797	0.255189	0.730421	0.811213	2.59236	1.7662	-2.73701	3.85946	2.51326	4.03042	4.18177
	Q06680	Q06680	Condensin complex subunit 3	YCG1	0.0341366	0.602838	0.318488	0.001	0.682892	0.741896	1.09232	0.717538	0.578892	0.704265	0	1.10042	1.21998	1.77809	1.17182	0.862057	1.14488
	Q06682	Q06682	UBX domain-containing protein 5	UBX5	0.0244478	0.0278091	0.0261284	0.001	0.0184884	0.001	0.001	0.001	0.0780064	0.264356	0	-0.498999	0	0	0	1.57797	3.33879
	Q07350	Q07350	Pre-mRNA-splicing factor PRP11	PRP11	0.0280308	0.0397498	0.0338903	0.001	0.001	0.001	0.164388	0.001	0.001	0.436019	0	0	0	2.27816	0	0	3.68545
	Q07381	Q07381	Ribosome biogenesis protein TSR1	TSR1	0.0516052	0.0262364	0.0389208	0.692719	2.54915	1.07795	5.35568	13.0461	10.9066	7.99812	4.15366	6.03333	4.7916	7.10438	8.38886	8.13044	7.68298
	Q07395	Q07395	Synchronized import protein 1	SYO1	0.0869492	0.0712076	0.0790784	0.0971874	0.001	0.001	4.62142	0.102828	0.585183	0.359357	0.297486	0	0	5.86891	0.378877	2.88753	2.18406
	Q07442	Q07442	Bromodomain-containing factor 2	BDF2	0.0193717	0.0479485	0.0336601	0.001	0.001	0.001	0.001	0.140163	0.738068	0.771312	0	0	0	0	2.05799	4.45464	4.5182
	Q07623	Q07623	Nucleolar protein 6	NOP6	0.0308224	0.0165966	0.0237095	0.001	0.001	0.001	1.62425	0.23563	1.61786	1.23387	0	0	0	6.09816	3.31299	6.09248	5.70159
	Q07844	Q07844	Ribosome biogenesis ATPase RIX7	RIX7	0.00719781	0.01182	0.0095089	0.001	0.001	0.001	0.217315	0.592297	0.424844	0.206874	0	0	0	4.51437	5.9609	5.48151	4.44333
	Q07845	Q07845	Polynucleotide 5-hydroxyl-kinase GRC3	GRC3	0.034959	0.0702958	0.0526274	0.001	0.001	0.001	0.001	0.001	0.001	0.266207	0	0	0	0	0	0	2.33867
	Q07897	Q07897	Protein CMS1	CMS1	0.022634	0.0126152	0.0176246	0.001	0.001	0.001	0.001	0.001	4.86236	0.0716644	0	0	0	0	0	8.10793	2.02367
	Q07915	Q07915	Ribosome biogenesis protein RLP24	RLP24	0.0482631	0.0311566	0.0397099	0.001	32.5317	0.001	3.74142	3.51122	4.94075	3.98402	0	9.67813	0	6.55795	6.46633	6.95909	6.64858
	Q07949	Q07949	Probable phosphatase PSR2	PSR2	0.0347617	0.0437672	0.0392644	0.0929794	0.001	0.001	0.001	0.001	0.0899808	0.0682582	1.24369	0	0	0	0	1.19639	0.797778
	Q07979	Q07979	Chromatin structure-remodeling complex protein RSC58	RSC58	0.0568414	0.027052	0.0419467	0.0936637	0.001	0.001	0.583861	0.121579	0.105577	0.041131	1.15893	0	0	3.799	1.53526	1.33167	-0.0283297
	Q08193	Q08193	1,3-beta-glucanosyltransferase GAS5	GAS5	0.0364897	0.0272292	0.0318595	0.93558	0.001	0.001	0.501017	0.001	0.001	0.211001	4.87607	0	0	3.97506	0	0	2.72745
	Q08208	Q08208	Nucleolar protein 12	NOP12	0.125704	0.0938675	0.109786	0.293696	1.45791	0.793179	2.77343	5.60614	10.0137	3.11987	1.41963	3.73114	2.85296	4.65891	5.67425	6.51115	4.82873
	Q08220	Q08220	Glutathione synthetase	GSH2	0.0315766	0.0195782	0.0255774	0.265328	0.001	0.001	0.001	0.001	0.001	0.0255076	3.37483	0	0	0	0	0	-0.00394004
	Q08235	Q08235	Ribosome biogenesis protein BRX1	BRX1	0.0912908	0.0820147	0.0866528	0.367024	0.700344	0.803796	2.42351	7.51217	11.9478	6.35106	2.08256	3.01475	3.21351	4.80571	6.43784	7.10728	6.19561
	Q08237	Q08237	RNA exonuclease 4	REX4	0.101763	0.0445988	0.0731808	0.172055	0.001	0.001	0.565405	2.13543	2.71291	0.793028	1.23333	0	0	2.94975	4.86692	5.21223	3.43783
	Q08287	Q08287	60S ribosome subunit biogenesis protein NOP8	NOP8	0.0130425	0.0435175	0.02828	0.0856313	1.15082	0.001	1.31862	1.11178	0.865833	2.29675	1.59836	5.34674	0	5.54311	5.29695	4.93624	6.34367
	Q08421	Q08421	Enhancer of translation termination 1	ETT1	0.03043	0.0193365	0.0248832	0.525405	0.001	0.001	0.481721	0.724423	2.05934	0.692726	4.40018	0	0	4.27495	4.86359	6.37086	4.79904
	Q08422	Q08422	AN1-type zinc finger protein TMC1	TMC1	0.0157523	0.0279033	0.0218278	0.001	0.001	0.001	0.31873	0.303963	1.44625	0.938025	0	0	0	3.8681	3.79966	6.05	5.42539
	Q08492	Q08492	Bud site selection protein 21	BUD21	0.019665	0.0518367	0.0357509	0.001	0.001	0.0409517	0.410488	0.890502	3.58425	3.68311	0	0	0.195945	3.52129	4.63857	6.64755	6.6868
	Q08562	Q08562	ATP-dependent helicase ULS1	ULS1	0.0540243	0.0564261	0.0552252	0.0146504	0.001	0.001	0.0204333	0.001	0.00973718	0.0132439	-1.91439	0	0	-1.4344	0	-2.50375	-2.06
	Q08647	Q08647	Multisubstrate pseudouridine synthase 7	PUS7	0.0543332	0.0979219	0.0761275	0.850017	0.0335591	0.001	0.720119	0.0666951	0.327152	0.526233	3.481	-1.18171	0	3.24174	-0.190837	2.10347	2.78921
	Q08687	Q08687	Translation machinery-associated protein 16	TMA16	0.0315531	0.0206203	0.0260867	0.001	0.001	0.001	0.694376	1.76148	1.81648	0.763484	0	0	0	4.73433	6.07733	6.12169	4.87121
	Q08746	Q08746	Regulator of ribosome biosynthesis	RRS1	0.0377529	0.0408931	0.039323	0.001	0.001	0.120592	2.88353	0.001	1.41777	0.001	0	0	1.61669	6.19632	0	5.1721	0
	Q08949	Q08949	DNA damage checkpoint protein 1	DDC1	0.0284289	0.0438379	0.0361334	0.0814819	0.001	0.0243677	0.0635205	0.0850517	0.0652692	0.0984914	1.17315	0	-0.568363	0.81389	1.23501	0.85307	1.44666
	Q08962	Q08962	60S ribosome subunit biogenesis protein NIP7	NIP7	0.0423387	0.0199742	0.0311565	0.001	0.001	0.001	0.245508	0.001	0.288544	0.001	0	0	0	2.97816	0	3.21119	0
	Q08965	Q08965	Ribosome biogenesis protein BMS1	BMS1	0.0164334	2.37309	1.19476	0.352865	0.587313	0.414521	8.5268	16.2317	8.9217	4.60197	-1.75953	-1.02452	-1.52721	2.83528	3.76401	2.9006	1.94553
	Q08966	Q08966	PHO85 cyclin-8	PCL8	0.0382859	0.00770772	0.0229968	0.001	0.001	0.001	0.001	0.001	0.001	1.41776	0	0	0	0	0	0	5.94604
	Q08979	Q08979	Kelch repeat-containing protein 3	KEL3	0.0513106	0.0416275	0.046469	0.001	0.001	0.001	0.112779	0.001	0.176777	0.001	0	0	0	1.27915	0	1.92759	0
	Q08985;Q04898	Q08985	Homocysteine S-methyltransferase 2	SAM4	0.0163298	0.0346539	0.0254918	0.550268	0.001	0.001	0.173054	0.001	0.0477344	0.001	4.43203	0	0	2.76312	0	0.904995	0
	Q12004	Q12004	RNA polymerase II transcription factor B subunit 4	TFB4	0.0213449	0.115615	0.0684801	1.18614	0.301495	0.001	1.02697	1.12936	0.52391	0.517777	4.11444	2.13838	0	3.90657	4.04368	2.93556	2.91857
	Q12009	Q12009	tRNA (guanine-N(7)-)-methyltransferase	TRM8	0.0229142	0.0135588	0.0182365	0.191388	0.001	0.001	0.398258	0.001	1.35879	1.75308	3.3916	0	0	4.4488	0	6.21935	6.58692
	Q12018	Q12018	Cell division control protein 53	CDC53	0.0304611	0.0247325	0.0275968	0.203928	0.001	0.001	0.0406995	0.001	0.0867308	0.001	2.88548	0	0	0.56051	0	1.65204	0
	Q12019	Q12019	Midasin	MDN1	0.0143884	0.0337624	0.0240754	0.0168806	0.001	0.001	0.0582994	0.0816031	0.109661	0.0637878	-0.512199	0	0	1.27592	1.76106	2.18742	1.40572
	Q12024	Q12024	Ribosome biogenesis protein YTM1	YTM1	0.063935	0.0291651	0.04655	0.147753	0.001	0.001	0.001	0.001	0.305861	0.212672	1.66633	0	0	0	0	2.71602	2.19178
	Q12050	Q12050	Telomere length regulation protein ELG1	ELG1	0.016909	0.0386792	0.0277941	0.0786298	0.001	0.001	0.23616	0.0790288	0.128489	0.223705	1.5003	0	0	3.08692	1.5076	2.2088	3.00875
	Q12060	Q12060	Transcriptional coactivator HFI1/ADA1	HFI1	0.025254	0.0558981	0.040576	0.001	0.001	0.001	0.001	0.001	0.001	0.155843	0	0	0	0	0	0	1.94139
	Q12072	Q12072	ISWI one complex protein 2	IOC2	0.0130714	0.0280234	0.0205474	0.001	0.022748	0.001	0.0839441	0.001	0.279533	0.454848	0	0.146785	0	2.03047	0	3.76599	4.46836
	Q12102	Q12102	Cleavage factor two protein 2	CFT2	0.0230765	0.0241833	0.0236299	0.0639972	0.001	0.001	0.0771613	0.0210877	0.106777	0.125467	1.4374	0	0	1.70726	-0.164208	2.17591	2.40862
	Q12136	Q12136	Something about silencing protein 10	SAS10	0.0227784	0.515754	0.269266	0.836687	1.58749	0.214285	4.67536	14.8024	12.6538	10.252	1.63566	2.55964	-0.329504	4.11797	5.78065	5.5544	5.25073
	Q12143	Q12143	Kinetochore-associated protein NSL1	NSL1	0.0400201	0.0251372	0.0325786	0.558386	0.001	0.001	0.493129	0.001	0.001	0.192367	4.09927	0	0	3.91997	0	0	2.56187
	Q12146	Q12146	DNA replication complex GINS protein PSF3	PSF3	0.0262693	0.0394658	0.0328675	2.04794	0.001	0.001	0.001	0.001	1.47381	2.05725	5.96137	0	0	0	0	5.48674	5.96791
	Q12153	Q12153	Ribosome biogenesis protein SSF2	SSF2	0.0284744	0.0206681	0.0245713	0.001	0.978855	0.001	0.122444	0.0672557	0.35337	0.234918	0	5.31605	0	2.31708	1.45268	3.84613	3.25711
	Q12178	Q12178	Cytosine deaminase	FCY1	0.0226854	0.0201586	0.021422	0.408174	0.192013	0.209535	0.431128	0.186719	0.260092	0.280184	4.25202	3.16404	3.29003	4.33095	3.1237	3.60185	3.70921
	Q12186	Q12186	Branchpoint-bridging protein	MSL5	0.029489	0.0497392	0.0396141	0.001	0.001	0.001	0.30734	0.001	0.088522	0.197863	0	0	0	2.95575	0	1.16002	2.32042
	Q12211	Q12211	tRNA pseudouridine synthase 1	PUS1	0.012656	0.0483901	0.0305231	3.85923	0.61628	0.0646815	2.20534	1.34341	1.64725	2.03588	6.98227	4.33562	1.08345	6.17496	5.45985	5.75402	6.05961
	Q12220	Q12220	U3 small nucleolar RNA-associated protein 12	DIP2	0.0189189	0.0160009	0.0174599	0.001	0.001	0.001	0.001	0.104621	0.309679	0.0214075	0	0	0	0	2.58305	4.14866	0.29407
	Q12224	Q12224	Transcription factor RLM1	RLM1	0.01579	0.00788679	0.0118384	0.001	0.001	0.001	0.170649	0.001	0.70489	0.99209	0	0	0	3.84949	0	5.89585	6.38893
	Q12247	Q12247	rRNA-processing protein FYV7	FYV7	0.0735947	0.0174972	0.045546	0.001	0.001	0.001	2.43376	3.85715	3.55989	3.80331	0	0	0	5.73972	6.40407	6.28837	6.38379
	Q12291	Q12291	25S rRNA (uridine(2843)-N(3))-methyltransferase	BMT6	0.0477418	0.03179	0.0397659	0.001	0.001	0.0130661	5.38212	0.001	0.001	0.001	0	0	-1.6057	7.0805	0	0	0
	Q12297	Q12297	Transcription initiation factor TFIID subunit 3	TAF3	0.0238799	0.711529	0.367704	2.62167	0.001	0.001	1.27856	0.001	1.52967	2.17157	2.83387	0	0	1.79791	0	2.0566	2.56212
	Q12309	Q12309	Pre-mRNA-splicing factor CLF1	CLF1	0.0227143	0.0538718	0.038293	0.001	0.001	0.001	0.742253	0.001	0.222967	0.001	0	0	0	4.27676	0	2.54168	0
	Q12314	Q12314	Protein arginine N-methyltransferase SFM1	SFM1	0.0305153	0.234077	0.132296	0.632759	0.001	0.001	0.129351	0.001	0.542811	0.835195	2.25788	0	0	-0.0324824	0	2.03668	2.65834
	Q12329	Q12329	Heat shock protein 42	HSP42	0.032174	0.0385571	0.0353656	1.01664	0.001	0.001	0.24824	0.001	0.001	0.001	4.84532	0	0	2.81132	0	0	0
	Q12334	Q12334	Protein SCM3	SCM3	0.114292	0.0239361	0.0691139	0.001	0.30406	0.001	0.526875	1.12467	0.949817	0.854929	0	2.13731	0	2.93041	4.02438	3.7806	3.62876
	Q12339	Q12339	rRNA-processing protein UTP23	UTP23	0.0485876	0.0272189	0.0379032	0.001	0.001	0.001	0.103245	0.241205	0.370998	0.0795376	0	0	0	1.44569	2.66987	3.29102	1.06932
	Q12368	Q12368	23 kDa U4/U6.U5 small nuclear ribonucleoprotein component	SNU23	0.0300953	0.0149954	0.0225454	0.001	0.001	0.001	0.472657	0.427574	1.06401	1.8082	0	0	0	4.38989	4.24527	5.56054	6.32558
	Q12389	Q12389	ATP-dependent RNA helicase DBP10	DBP10	0.0313745	0.481908	0.256641	4.17579	1.85078	1.69447	18.6487	47.1915	25.0092	8.07625	4.02422	2.85031	2.72301	6.18318	7.52263	6.60656	4.97586
	Q12406	Q12406	Actin-related protein 7	ARP7	0.0431621	0.0508885	0.0470253	0.001	0.001	0.001	0.0501291	0.001	0.0425833	0.135807	0	0	0	0.0922115	0	-0.143148	1.53005
	Q12429	Q12429	Diphthine--ammonia ligase	DPH6	0.0315006	0.0251461	0.0283234	0.268743	0.001	0.001	0.107234	0.001	0.001	0.001	3.24616	0	0	1.9207	0	0	0
	Q12432	Q12432	Chromatin modification-related protein EAF3	EAF3	0.0493091	0.0237047	0.0365069	0.0389848	0.001	0.001	0.0390281	0.001	0.001	0.0934763	0.0947424	0	0	0.0963438	0	0	1.35643
	Q12457	Q12457	RNA polymerase I termination factor	NSI1	0.0287559	0.0238047	0.0262803	0.0681721	0.001	0.001	0.10084	0.409691	0.334423	0.330466	1.3752	0	0	1.94002	3.96248	3.66962	3.65245
	Q12476	Q12476	Protein AIR2	AIR2	0.0219652	0.0881299	0.0550475	0.237737	0.001	0.001	0.574735	0.241068	0.451593	0.767488	2.11062	0	0	3.38415	2.13069	3.03627	3.80139
	Q12480	Q12480	Probable electron transfer flavoprotein subunit alpha, mitochondrial	AIM45	0.0975413	0.0430206	0.070281	0.001	0.001	0.001	0.132596	0.001	0.001	0.001	0	0	0	0.915836	0	0	0
	Q12481	Q12481	rRNA biogenesis protein RRP36	RRP36	0.0461454	0.0202573	0.0332014	0.513923	0.768375	0.196662	3.45738	5.6465	6.79121	6.54204	3.95224	4.53249	2.5664	6.70229	7.40997	7.67628	7.62235
	Q12486	Q12486	Putative uncharacterized hydrolase YOR131C		0.0219485	0.0612272	0.0415878	2.07177	0.001	0.001	0.116281	0.001	0.277106	0.471589	5.63856	0	0	1.48338	0	2.73621	3.5033
	Q12504	Q12504	Ribosomal lysine N-methyltransferase 4	RKM4	0.0211505	0.0585436	0.0398471	0.522971	0.001	0.001	0.001	0.001	0.355211	0.257042	3.71418	0	0	0	0	3.15613	2.68946
	Q12510	Q12510	DNA damage-binding protein CMR1	CMR1	0.0263195	0.0230093	0.0246644	0.110857	0.136695	0.001	0.307048	2.18067	1.2511	1.69526	2.16819	2.47045	0	3.63796	6.4662	5.66462	6.10293
	Q12514	Q12514	General negative regulator of transcription subunit 5	NOT5	0.0338189	0.0228144	0.0283167	0.275778	0.001	0.00770637	0.124841	0.001	0.001	0.001	3.28378	0	-1.87753	2.14037	0	0	0
	Q12692	Q12692	Histone H2A.Z	HTZ1	0.0356032	0.0647401	0.0501717	0.001	0.73065	1.05248	0.877034	1.36606	0.90891	0.99209	0	3.86424	4.39077	4.12769	4.767	4.17919	4.30553
	Q12754	Q12754	Ribosomal RNA-processing protein 12	RRP12	0.0367972	0.0346073	0.0357023	0.49682	0.520685	1.36457	5.22833	17.403	16.0778	7.76123	3.79864	3.86632	5.25629	7.19419	8.92911	8.81484	7.76413
	Q3E705	Q3E705	rRNA-processing protein EFG1	EFG1	0.0958144	0.0171264	0.0564704	0.001	0.001	0.001	0.970021	1.2378	0.846712	0.311278	0	0	0	4.10245	4.45414	3.90631	2.46264
	Q3E747	Q3E747	Uncharacterized protein YLR363W-A	YLR363W-A	0.0487302	0.0353828	0.0420565	0.001	0.001	0.388373	1.59798	0.001	0.001	0.724839	0	0	3.20704	5.24778	0	0	4.10726
	Q99186	Q99186	AP-2 complex subunit mu	APM4	0.0259321	0.0296469	0.0277895	0.115665	0.105852	0.0112026	0.0893792	0.248715	0.247692	0.0537544	2.05734	1.92943	-1.31071	1.6854	3.16188	3.15594	0.951842
	Q99258	Q99258	3,4-dihydroxy-2-butanone 4-phosphate synthase	RIB3	0.0204043	0.10541	0.0629071	0.405804	0.001	0.001	0.103865	0.001	0.499405	0.382313	2.68949	0	0	0.723408	0	2.98891	2.60346
	Q99288	Q99288	Broad-range acid phosphatase DET1	DET1	0.0226339	0.0340671	0.0283505	0.460895	0.001	0.001	0.462221	0.001	0.001	0.25917	4.02299	0	0	4.02714	0	0	3.19245

## Sheet: Run 2
Run number	Protein IDs	Majority protein IDs	Protein names_	Gene names	Normalized imputed iBAQ 9295 yEGFP-TurboID	Normalized imputed iBAQ 9296 SV40NLS-yEGFP-TurboID	Average of normalized imputed GFP controls iBAQ	Normalized iBAQ 9173 RPL3-TurboID	Normalized iBAQ 9188 RPL10-TurboID	Normalized iBAQ 9348 RPL11B-TurboID	Normalized iBAQ 9349 RPL12B-TurboID	Normalized iBAQ 9351 RPL13B Di-TurboID	Normalized iBAQ 9352 RPL14A Di-TurboID	Normalized iBAQ 9353 RPL15A-TurboID	Normalized iBAQ 9354 RPL16B +i-TurboID	Normalized iBAQ 9355 RPL17A+i-TurboID	Fold change iBAQ 9173 RPL3-TurboID	Fold change iBAQ 9188 RPL10-TurboID	Fold change iBAQ 9348 RPL11B-TurboID	Fold change iBAQ 9349 RPL12B-TurboID	Fold change iBAQ 9351 RPL13B Di-TurboID	Fold change iBAQ 9352 RPL14A Di-TurboID	Fold change iBAQ 9353 RPL15A-TurboID	Fold change iBAQ 9354 RPL16B +i-TurboID	Fold change iBAQ 9355 RPL17A+i-TurboID
2	Q00955	Q00955	Acetyl-CoA carboxylase;Biotin carboxylase	ACC1	2794.02	4320.88	3557.45	2885.55	6045.2	1956.1	2217.33	5107.98	1810.26	3723.74	5081.11	3197.66	-0.301996	0.764947	-0.862865	-0.682018	0.521911	-0.974642	0.0659092	0.514301	-0.153824
	P32327	P32327	Pyruvate carboxylase 2	PYC2	2902.98	4253.11	3578.04	4667.74	6568.24	2464.49	3063.11	4616.69	2293.68	3937.54	4750.68	4263.91	0.383554	0.876336	-0.537882	-0.224176	0.367689	-0.641509	0.138123	0.408962	0.253006
	P46672	P46672	tRNA-aminoacylation cofactor ARC1	ARC1	3089.69	5081.64	4085.66	4840.76	7335.49	2761.26	3003.26	4239.58	2625.28	4245.46	6050.4	4383.2	0.244665	0.844323	-0.565246	-0.444042	0.0533526	-0.638096	0.0553494	0.566461	0.101416
	P06709	P06709	Bifunctional ligase/repressor BirA	birA	3319.15	2970.51	3144.83	626.239	1241.41	1560.01	1532.95	859.72	1728.72	163.863	806.931	688.55	-2.3282	-1.341	-1.01142	-1.03667	-1.87104	-0.863278	-4.26242	-1.96246	-2.19135
	P02994	P02994	Elongation factor 1-alpha	TEF1	1237.3	1071.18	1154.24	1158.29	1932.3	1041.69	1124.16	1303.35	1056.16	821.396	1140.25	1107.05	0.00505782	0.743378	-0.148025	-0.038094	0.175284	-0.128117	-0.490795	-0.0175987	-0.0602258
	P11154	P11154	Pyruvate carboxylase 1	PYC1	484.304	667.602	575.953	821.868	1188.55	382.387	451.35	741.822	398.013	580.607	669.095	528.098	0.512956	1.04518	-0.590917	-0.351706	0.365122	-0.533136	0.0116104	0.216259	-0.125146
	P46655	P46655	Glutamate--tRNA ligase, cytoplasmic	GUS1	434.079	595.619	514.849	986.887	1031.56	630.996	687.975	343.317	464.638	748.999	736.971	801.843	0.938737	1.0026	0.293482	0.418207	-0.584609	-0.148043	0.540815	0.517458	0.63917
	P06169;P26263;P16467;Q07471	P06169	Pyruvate decarboxylase isozyme 1	PDC1	495.066	465.684	480.375	494.049	618.905	397.023	350.894	298.981	421.361	460.783	466.773	464.499	0.0404934	0.365557	-0.274937	-0.453127	-0.684107	-0.189105	-0.0600744	-0.0414403	-0.0484856
	P40509	P40509	Coatomer subunit epsilon	SEC28	806.852	1299.04	1052.95	1279.2	1895.07	699.287	768.652	1391.64	829.334	1216.04	1709.42	1203.04	0.280808	0.847818	-0.590478	-0.454032	0.402351	-0.34441	0.20775	0.699074	0.192253
	P00549	P00549	Pyruvate kinase 1	CDC19	336.851	218.413	277.632	532.91	570.114	393.842	655.277	129.234	284.285	331.785	197.975	368.214	0.940717	1.03808	0.504445	1.23893	-1.10319	0.0341631	0.257076	-0.487858	0.407373
	P16521	P16521	Elongation factor 3A	YEF3	179.486	103.676	141.581	166.949	242.797	163.628	189.408	573.845	108.567	124.861	72.1654	129.399	0.237778	0.778123	0.208787	0.419867	2.01903	-0.383045	-0.181303	-0.97225	-0.129803
	P46669	P46669	DNA-directed RNA polymerase I subunit RPA43	RPA43	611.895	945.876	778.886	994.217	1474.56	534.273	516.409	1061.84	591.858	961.491	1246.14	776.652	0.352149	0.920805	-0.543834	-0.592897	0.447085	-0.39616	0.303862	0.677988	-0.00414337
	P32528	P32528	Urea amidolyase;Urea carboxylase;Allophanate hydrolase	DUR1,2	81.023	126.736	103.879	91.8566	222.22	65.2556	63.4633	154.673	54.0541	104.267	144.805	94.9324	-0.177455	1.09708	-0.670738	-0.710915	0.574307	-0.942436	0.00536914	0.479197	-0.129938
	P00330	P00330	Alcohol dehydrogenase 1	ADH1	390.749	256.383	323.566	383.713	596.217	453.337	412.807	185.476	339.758	295.949	223.081	340.307	0.245969	0.881778	0.486524	0.351408	-0.802826	0.0704458	-0.128712	-0.536494	0.0727789
	P10592	P10592	Heat shock protein SSA2	SSA2	164.449	131.921	148.185	130.159	188.86	167.838	187.574	58.038	121.832	94.4008	87.4249	127.52	-0.187121	0.349918	0.179666	0.340063	-1.35233	-0.282506	-0.650529	-0.761284	-0.216677
	P07258	P07258	Carbamoyl-phosphate synthase arginine-specific small chain	CPA1	241.419	149.015	195.217	93.0401	272.195	105.5	115.115	244.239	181.717	16.2723	116.698	155.03	-1.06915	0.479565	-0.887836	-0.761995	0.32322	-0.103385	-3.58458	-0.742291	-0.332531
	P06105	P06105	Protein SCP160	SCP160	65.2865	44.6975	54.992	11.476	34.0179	12.5488	24.314	61.9937	12.0022	6.59427	5.52649	13.2696	-2.2606	-0.692928	-2.13167	-1.17743	0.172898	-2.19593	-3.05994	-3.31479	-2.0511
	P10964	P10964	DNA-directed RNA polymerase I subunit RPA190	RPA190	46.8915	12.8714	29.8815	66.5349	107.576	9.3864	47.54	130.156	31.484	15.5915	66.7	122.226	1.15486	1.84803	-1.67061	0.66989	2.12292	0.0753649	-0.938493	1.15843	2.03223
	Q12486	Q12486	Putative uncharacterized hydrolase YOR131C		272.105	0.31134	136.208	0.129514	0.423086	0.720886	0.001	0.763377	0.882546	0.001	0.001	0.001	-10.0385	-8.33065	-7.56183	0	-7.4792	-7.26993	0	0	0
	P38697;P39567;O42831	P38697	Inosine-5-monophosphate dehydrogenase 2	IMD2	155.416	120.103	137.759	105.83	145.874	103.921	126.257	104.449	78.1342	34.4632	68.6506	100.616	-0.3804	0.0825682	-0.406661	-0.125792	-0.399355	-0.818124	-1.99902	-1.00481	-0.453293
	P49089	P49089	Asparagine synthetase [glutamine-hydrolyzing] 1	ASN1	114.2	74.126	94.1628	48.1582	85.9861	46.2762	49.449	72.7292	67.416	15.4598	26.465	52.595	-0.967376	-0.131054	-1.02489	-0.929215	-0.372623	-0.482065	-2.60664	-1.83107	-0.840231
	P07259	P07259	Protein URA2;Glutamine-dependent carbamoyl-phosphate synthase;Aspartate carbamoyltransferase	URA2	25.4636	23.6227	24.5431	13.4147	34.0149	18.7968	31.7424	11.7774	10.8748	17.3822	12.6593	15.8176	-0.871505	0.470849	-0.384836	0.37109	-1.0593	-1.17433	-0.497712	-0.955117	-0.63379
	P47035	P47035	Nucleolar protein NET1	NET1	46.7226	101.304	74.0132	69.1077	22.6381	56.0349	34.0646	64.4288	59.8383	44.0473	59.4956	43.671	-0.0989376	-1.70903	-0.401458	-1.11951	-0.200078	-0.306713	-0.74873	-0.315001	-0.761108
	P60010	P60010	Actin	ACT1	146.947	104.965	125.956	163.499	249.348	119.814	177.178	62.3118	123.916	127.18	95.5262	121.915	0.376368	0.985242	-0.0721233	0.492281	-1.01534	-0.0235559	0.0139492	-0.39895	-0.0470431
	P32324	P32324	Elongation factor 2	EFT1	59.8094	44.9765	52.3929	89.308	91.324	56.2116	67.285	39.7672	45.3439	45.2788	37.4296	54.6298	0.769418	0.801622	0.101495	0.360912	-0.397792	-0.208463	-0.210537	-0.485193	0.0603155
	P07149	P07149	Fatty acid synthase subunit beta;3-hydroxyacyl-[acyl-carrier-protein] dehydratase;Enoyl-[acyl-carrier-protein] reductase [NADH];[Acyl-carrier-protein] acetyltransferase;[Acyl-carrier-protein] malonyltransferase;S-acyl fatty acid synthase thioesterase	FAS1	24.7205	12.6433	18.6819	11.355	20.4938	7.71859	25.3974	6.06501	7.59409	4.61861	4.73131	14.6654	-0.718313	0.133547	-1.27523	0.443044	-1.62306	-1.29869	-2.01611	-1.98133	-0.349218
	P35844	P35844	Protein KES1	KES1	107.087	78.631	92.8587	40.0841	71.2384	36.9927	62.3548	62.2257	45.0871	7.1766	21.7733	39.1107	-1.21201	-0.382382	-1.3278	-0.574537	-0.577526	-1.04232	-3.69366	-2.09248	-1.24747
	P32499	P32499	Nucleoporin NUP2	NUP2	54.0282	143.936	98.982	64.6392	15.9333	53.1564	36.7023	50.6219	54.5087	17.6148	34.6537	20.1781	-0.614756	-2.63512	-0.896924	-1.43129	-0.967405	-0.860679	-2.49038	-1.51416	-2.29437
	P07264	P07264	3-isopropylmalate dehydratase	LEU1	56.5521	46.1992	51.3756	45.4603	59.2454	37.2232	44.3178	32.3311	34.3496	25.4213	25.1524	36.466	-0.176477	0.205619	-0.464882	-0.213199	-0.668161	-0.580792	-1.01505	-1.03039	-0.494531
	P48582	P48582	Vacuolar-sorting protein BRO1	BRO1	42.338	24.3109	33.3245	4.04102	24.9876	6.53812	14.7031	19.7982	11.9277	0.651925	4.47393	7.01081	-3.04379	-0.415373	-2.34963	-1.18046	-0.751212	-1.48227	-5.67573	-2.89697	-2.24893
	P40563	P40563	Altered inheritance of mitochondria protein 21	AIM21	57.1987	41.1189	49.1588	16.3338	37.7153	10.9588	26.5525	22.6947	15.0745	1.92106	8.81417	19.2268	-1.58959	-0.3823	-2.16536	-0.888602	-1.11509	-1.70534	-4.67748	-2.47955	-1.35433
	P15108	P15108	ATP-dependent molecular chaperone HSC82	HSC82	58.3134	39.1836	48.7485	17.7607	25.119	16.5273	91.573	13.3565	9.57397	5.31523	4.31656	17.5775	-1.45667	-0.956581	-1.56051	0.909564	-1.86781	-2.34817	-3.19715	-3.49741	-1.47163
	P11484	P11484	Heat shock protein SSB1	SSB1	71.0966	42.7115	56.9041	98.0499	99.4893	64.0107	97.4032	39.5324	50.9346	46.0143	37.5875	68.4276	0.784984	0.80601	0.169781	0.775438	-0.525496	-0.159886	-0.306449	-0.598279	0.266047
	P38427	P38427	Trehalose synthase complex regulatory subunit TSL1	TSL1	41.7556	35.7777	38.7667	0.327167	3.52882	28.6764	36.0434	49.2404	18.5181	0.001	15.0889	35.9989	-6.88865	-3.45756	-0.434953	-0.105082	0.345026	-1.06588	0	-1.36133	-0.106862
	P09938	P09938	Ribonucleoside-diphosphate reductase small chain 1	RNR2	106.802	143.837	125.319	79.8131	70.1941	90.6517	80.9401	85.8825	114.183	29.5294	53.4175	75.8924	-0.650914	-0.836188	-0.467205	-0.630685	-0.545174	-0.134264	-2.08539	-1.23023	-0.723583
	P53622	P53622	Coatomer subunit alpha	COP1	33.2749	39.6255	36.4502	25.1806	66.2578	29.5631	19.7617	48.2301	29.5491	44.2267	46.452	17.7987	-0.533618	0.862163	-0.30213	-0.883219	0.404007	-0.302813	0.278991	0.349812	-1.03416
	P22138	P22138	DNA-directed RNA polymerase I subunit RPA135	RPA135	37.0892	30.9529	34.021	4.61321	27.9014	7.68639	2.99777	7.16617	7.93803	15.0123	31.0778	4.10607	-2.88258	-0.286086	-2.14605	-3.50447	-2.24715	-2.09957	-1.18028	-0.13054	-3.0506
	P00925	P00925	Enolase 2	ENO2	96.8368	74.8567	85.8468	236.965	101.663	140.988	96.3049	62.7574	90.1364	13.0206	33.3316	79.6431	1.46484	0.243952	0.715741	0.165846	-0.451978	0.0703463	-2.72096	-1.36487	-0.108214
	P19097	P19097	Fatty acid synthase subunit alpha;Acyl carrier;3-oxoacyl-[acyl-carrier-protein] reductase;3-oxoacyl-[acyl-carrier-protein] synthase	FAS2	18.5122	8.35885	13.4355	6.60958	12.6302	5.05213	15.9726	3.30955	3.04989	2.64341	2.39555	9.3224	-1.02343	-0.0891819	-1.41109	0.249547	-2.02135	-2.13923	-2.34558	-2.48763	-0.527282
	P06106	P06106	Protein MET17;O-acetylhomoserine sulfhydrylase;O-acetylserine sulfhydrylase	MET17	87.0937	55.9028	71.4983	18.9315	38.8532	30.2185	35.8079	23.1114	34.4338	3.15234	9.02144	21.8371	-1.91712	-0.879877	-1.24247	-0.997631	-1.62931	-1.05408	-4.50341	-2.98648	-1.71113
	P05030;P19657	P05030;P19657	Plasma membrane ATPase 1;Plasma membrane ATPase 2	PMA1;PMA2	59.129	51.1113	55.1201	64.6265	69.333	48.3968	48.7556	54.3255	38.0504	70.2341	66.1326	39.785	0.229546	0.330963	-0.187668	-0.177012	-0.0209506	-0.534666	0.349593	0.262783	-0.470353
	Q05506	Q05506	Arginine--tRNA ligase, cytoplasmic		40.8334	20.0864	30.4599	3.96544	12.6132	3.65623	10.9475	6.48798	8.06811	1.05075	0.979231	3.09125	-2.94136	-1.27197	-3.05848	-1.47631	-2.23107	-1.91661	-4.85741	-4.95912	-3.30065
	P34110	P34110	Vacuolar protein sorting-associated protein 35	VPS35	34.8611	27.1945	31.0278	0.222393	2.83534	1.71081	7.76703	2.52269	1.4158	0.114441	0.001	0.095931	-7.12431	-3.45197	-4.18081	-1.99813	-3.62053	-4.45387	-8.08282	0	-8.33735
	P16861	P16861	ATP-dependent 6-phosphofructokinase subunit alpha	PFK1	30.4896	21.2879	25.8887	20.2616	35.8099	22.0825	30.2978	16.702	16.6902	12.9767	11.6541	17.0975	-0.353577	0.468032	-0.22942	0.226891	-0.632302	-0.63332	-0.996396	-1.15149	-0.598538
	P14743	P14743	Glycylpeptide N-tetradecanoyltransferase	NMT1	70.8602	38.377	54.6186	118.291	88.1653	33.8463	36.6642	73.893	50.9893	2.42029	33.8221	110.812	1.11487	0.690818	-0.690393	-0.575021	0.436045	-0.0991979	-4.49614	-0.691426	1.02065
	Q08972	Q08972	[NU+] prion formation protein 1	NEW1	24.2104	11.6366	17.9235	10.0249	35.3559	22.7352	17.6238	40.867	10.1697	3.91197	5.72818	10.4234	-0.838267	0.980099	0.343074	-0.0243281	1.18908	-0.817581	-2.19589	-1.6457	-0.782021
	P32589	P32589	Heat shock protein homolog SSE1	SSE1	42.2381	30.6474	36.4428	25.3124	27.5729	18.298	24.6649	15.0809	15.5831	8.95179	9.3204	27.3369	-0.52579	-0.40238	-0.993944	-0.563171	-1.27291	-1.22565	-2.02538	-1.96717	-0.414782
	P22803	P22803	Thioredoxin-2	TRX2	192.641	246.998	219.82	60.4142	168.352	95.3366	154.263	209.18	157.451	51.907	229.902	160.313	-1.86336	-0.384835	-1.20522	-0.510929	-0.0715758	-0.481413	-2.08232	0.0646995	-0.455431
	P04147	P04147	Polyadenylate-binding protein, cytoplasmic and nuclear	PAB1	47.2091	31.3053	39.2572	20.6442	34.7775	22.7407	29.6547	13.9405	13.636	9.16898	6.73569	11.1897	-0.92722	-0.174803	-0.787682	-0.404697	-1.49368	-1.52553	-2.09812	-2.54306	-1.81079
	P07284	P07284	Serine--tRNA ligase, cytoplasmic	SES1	57.2277	28.1314	42.6795	19.5952	39.2125	22.0468	30.511	29.082	38.5607	3.13948	16.4068	38.7918	-1.12305	-0.12223	-0.952977	-0.484216	-0.553417	-0.146415	-3.76495	-1.37925	-0.137793
	P08566	P08566	Pentafunctional AROM polypeptide;3-dehydroquinate synthase;3-phosphoshikimate 1-carboxyvinyltransferase;Shikimate kinase;3-dehydroquinate dehydratase;Shikimate dehydrogenase	ARO1	17.8564	10.1918	14.0241	13.9009	20.1901	11.5074	24.4927	5.68108	8.00749	8.47582	5.83229	9.96795	-0.0127329	0.525742	-0.285348	0.804445	-1.30367	-0.808487	-0.726485	-1.26577	-0.492541
	P14907	P14907	Nucleoporin NSP1	NSP1	36.5125	39.0805	37.7965	7.11116	7.57471	8.84565	14.1111	14.3089	16.8056	3.7664	2.00143	12.446	-2.4101	-2.31899	-2.09521	-1.42142	-1.40134	-1.16931	-3.32699	-4.23915	-1.60257
	P16862	P16862	ATP-dependent 6-phosphofructokinase subunit beta	PFK2	30.9152	14.2268	22.571	14.4254	23.4535	13.3252	22.8686	8.24599	11.212	9.61491	5.64176	10.8611	-0.64586	0.0553306	-0.760311	0.0188965	-1.45271	-1.00943	-1.23112	-2.00025	-1.0553
	P39954	P39954	Adenosylhomocysteinase	SAH1	69.0023	47.2468	58.1246	316.475	169.965	183.73	205.845	31.7995	98.9854	81.6004	48.7815	121.314	2.44487	1.54802	1.66037	1.82434	-0.870145	0.768069	0.489429	-0.252812	1.06152
	P00950	P00950	Phosphoglycerate mutase 1	GPM1	92.7446	52.5205	72.6325	76.8072	67.4097	56.4119	79.8818	41.9262	42.2076	7.28119	17.2405	61.4417	0.0806258	-0.107661	-0.364617	0.137251	-0.792765	-0.783112	-3.31837	-2.07481	-0.241397
	Q12680	Q12680	Glutamate synthase [NADH]	GLT1	12.2379	5.86439	9.05115	2.78623	6.08342	3.02386	6.73213	3.59844	2.45647	0.628774	1.41647	3.81959	-1.69979	-0.573217	-1.58171	-0.427038	-1.33073	-1.88151	-3.84749	-2.6758	-1.24468
	P20676	P20676	Nucleoporin NUP1	NUP1	25.3666	81.648	53.5073	23.6178	11.2763	23.1801	21.1625	35.1098	28.2807	7.43885	15.6037	15.0982	-1.17986	-2.24645	-1.20685	-1.33823	-0.60786	-0.919917	-2.84658	-1.77785	-1.82536
	P41277	P41277	Glycerol-1-phosphate phosphohydrolase 1	GPP1	82.7506	74.9325	78.8416	83.9352	111.867	95.749	128.22	48.1089	77.9069	89.9107	85.8901	80.2218	0.0903188	0.504751	0.2803	0.701597	-0.712652	-0.017206	0.189535	0.123535	0.0250383
	P17255	P17255	V-type proton ATPase catalytic subunit A;Endonuclease PI-SceI	VMA1	19.9595	12.5235	16.2415	9.09152	16.3484	13.1622	17.9644	6.01205	9.82571	4.37076	3.80938	8.93059	-0.83709	0.00946902	-0.303278	0.145461	-1.43375	-0.725049	-1.89373	-2.09205	-0.862856
	P09232	P09232	Cerevisin	PRB1	48.6621	25.4472	37.0547	2.58496	23.2613	12.8414	56.5488	5.41925	8.32323	1.17876	2.52155	6.13859	-3.84144	-0.671722	-1.52885	0.609841	-2.77349	-2.15444	-4.97431	-3.87727	-2.59368
	P35207	P35207	Antiviral helicase SKI2	SKI2	17.0443	11.4448	14.2445	2.92623	10.7646	3.67335	6.16102	13.8021	5.31532	1.39056	2.60798	3.00976	-2.28329	-0.40412	-1.95524	-1.20917	-0.0455239	-1.42218	-3.35667	-2.44941	-2.24269
	P32874	P32874	Acetyl-CoA carboxylase, mitochondrial;Biotin carboxylase	HFA1	8.64423	14.1874	11.4158	8.61341	22.6909	6.04921	5.3427	18.9581	4.52429	11.5881	15.8879	6.19636	-0.406377	0.99108	-0.916215	-1.09539	0.731779	-1.33527	0.0216123	0.476893	-0.88154
	P34167	P34167	Eukaryotic translation initiation factor 4B	TIF3	38.0036	21.0772	29.5404	11.2817	24.002	11.6672	14.261	43.2463	17.0363	2.42876	6.21514	13.9793	-1.38871	-0.299535	-1.34023	-1.05062	0.549889	-0.794078	-3.6044	-2.24883	-1.0794
	P00815	P00815	Histidine biosynthesis trifunctional protein;Phosphoribosyl-AMP cyclohydrolase;Phosphoribosyl-ATP pyrophosphohydrolase;Histidinol dehydrogenase	HIS4	29.813	17.1907	23.5019	21.8425	20.8591	10.5771	19.9134	9.14124	11.1409	3.85313	5.54512	14.776	-0.105636	-0.172096	-1.15183	-0.239033	-1.36231	-1.07691	-2.60867	-2.08348	-0.669515
	P38720;P53319	P38720	6-phosphogluconate dehydrogenase, decarboxylating 1	GND1	37.1031	21.8534	29.4783	74.0031	67.6058	45.5418	75.0484	17.0608	42.3381	27.4646	16.2542	53.6795	1.32793	1.19749	0.62754	1.34817	-0.788966	0.522306	-0.10208	-0.85884	0.86472
	P05759;P0CH09;P0CH08;P0CG63	P05759;P0CH09;P0CH08;P0CG63	Ubiquitin-40S ribosomal protein S31;Ubiquitin;40S ribosomal protein S31;Ubiquitin-60S ribosomal protein L40;Ubiquitin;60S ribosomal protein L40;Polyubiquitin;Ubiquitin	RPS31;RPL40B;RPL40A;UBI4	172.851	182.368	177.609	160.527	177.163	183.86	235.331	117.037	181.906	126.964	145.636	177.181	-0.14589	-0.0036328	0.0498985	0.405985	-0.601739	0.0344865	-0.484289	-0.286339	-0.00348041
	P31539	P31539	Heat shock protein 104	HSP104	19.3963	13.3073	16.3518	14.1241	20.5864	12.7582	16.8299	9.34371	12.3798	8.10228	6.3162	10.3894	-0.211288	0.332239	-0.358031	0.0415729	-0.807383	-0.401461	-1.01305	-1.37232	-0.654338
	P25694	P25694	Cell division control protein 48	CDC48	22.1465	11.0393	16.5929	7.00693	7.09866	9.61967	21.4427	2.61635	4.31759	1.73537	1.39257	5.34637	-1.24371	-1.22494	-0.786504	0.369921	-2.66494	-1.94227	-3.25725	-3.57474	-1.63393
	Q03161	Q03161	Glucose-6-phosphate 1-epimerase		47.3326	41.3827	44.3576	23.6232	42.5764	22.5977	35.0847	37.3025	35.5094	9.13586	26.9156	36.6582	-0.90898	-0.0591282	-0.973004	-0.33834	-0.249909	-0.320982	-2.27957	-0.720741	-0.275045
	P53600	P53600	Coatomer subunit zeta	RET3	122.365	73.6295	97.997	12.556	31.5988	18.6232	26.2975	32.3945	28.5691	3.38332	13.0246	21.297	-2.96436	-1.63287	-2.39564	-1.89781	-1.59699	-1.77828	-4.85623	-2.9115	-2.20209
	P06634;P24784	P06634	ATP-dependent RNA helicase DED1	DED1	28.3899	16.5525	22.4712	10.2663	13.4166	11.9021	10.9968	23.1382	9.48598	8.99954	6.59358	12.8433	-1.13016	-0.744054	-0.916865	-1.03099	0.0422013	-1.24421	-1.32015	-1.76894	-0.807064
	P04840	P04840	Mitochondrial outer membrane protein porin 1	POR1	58.1928	38.9168	48.5548	28.9187	60.3206	45.8638	44.5644	24.1182	45.8744	26.8284	33.5621	36.8977	-0.74761	0.313037	-0.0822558	-0.123721	-1.00949	-0.0819246	-0.855852	-0.53278	-0.396083
	P38219	P38219	Obg-like ATPase 1	OLA1	38.3877	24.8734	31.6306	53.4019	54.657	30.1757	38.0249	33.6237	34.6472	18.4227	18.3469	48.1615	0.755572	0.789088	-0.0679309	0.265626	0.0881594	0.13142	-0.779837	-0.785784	0.606559
	P41940	P41940	Mannose-1-phosphate guanyltransferase	PSA1	41.1364	40.868	41.0022	49.3107	64.4679	45.2748	56.3058	32.7367	31.4086	33.11	30.3631	30.6645	0.266201	0.65288	0.143007	0.457583	-0.324791	-0.384541	-0.308435	-0.433384	-0.419132
	P17967	P17967	Protein disulfide-isomerase	PDI1	31.9571	20.2229	26.09	9.74447	28.5983	25.3278	38.5648	6.07155	19.7264	7.94439	3.72012	9.56282	-1.42084	0.132435	-0.0427723	0.563789	-2.10336	-0.40337	-1.71549	-2.81007	-1.44799
	P09436	P09436	Isoleucine--tRNA ligase, cytoplasmic	ILS1	14.3848	9.7544	12.0696	20.1513	20.2041	13.1893	16.9546	6.04015	8.56024	10.342	4.69867	8.97042	0.739493	0.743266	0.127992	0.490294	-0.998725	-0.495657	-0.222871	-1.36105	-0.428133
	P23301;P19211	P23301	Eukaryotic translation initiation factor 5A-1	HYP2	108.254	117.147	112.701	111.862	155.5	166.671	136.848	93.5335	168.519	155.407	153.005	114.28	-0.0107742	0.464423	0.564511	0.280085	-0.268939	0.580417	0.463554	0.441083	0.0200849
	Q05022	Q05022	rRNA biogenesis protein RRP5	RRP5	9.03559	31.3781	20.2068	15.5934	1.44639	26.791	8.7352	59.3299	34.1559	27.795	68.8938	26.2846	-0.373905	-3.80431	0.406905	-1.20993	1.55392	0.757292	0.45998	1.76953	0.379375
	P38708	P38708	Putative proline--tRNA ligase YHR020W	YHR020W	21.2228	14.8817	18.0523	14.6776	22.4062	13.0307	15.6943	11.5088	9.59291	9.189	6.0344	8.80313	-0.298569	0.311715	-0.470268	-0.201937	-0.649438	-0.912141	-0.974201	-1.5809	-1.03609
	P00931	P00931	Tryptophan synthase	TRP5	21.6567	14.3056	17.9811	17.1038	19.7382	14.9396	25.8088	7.42993	10.8672	7.35613	5.70313	12.6382	-0.0721716	0.134504	-0.267341	0.521379	-1.27506	-0.726502	-1.28947	-1.65666	-0.508696
	P17106	P17106	Centromere-binding protein 1	CBF1	44.2297	101.501	72.8653	83.9352	12.2698	84.3999	36.8094	43.9315	85.0425	39.6249	36.0548	51.8702	0.204043	-2.57012	0.212008	-0.985159	-0.729975	0.222952	-0.878824	-1.01504	-0.490325
	Q07878	Q07878	Vacuolar protein sorting-associated protein 13	VPS13	5.09012	2.11424	3.60218	0.216515	3.43902	1.17524	3.61904	1.92866	0.787446	0.0410213	0.27263	0.164737	-4.05633	-0.06687	-1.61591	0.00673898	-0.901274	-2.19362	-6.45635	-3.72385	-4.45064
	P54115	P54115	Magnesium-activated aldehyde dehydrogenase, cytosolic	ALD6	29.0477	16.5691	22.8084	43.839	38.2031	28.0147	42.9412	10.6838	22.7103	12.4584	6.29673	36.1568	0.942651	0.744124	0.296619	0.912797	-1.09413	-0.0062193	-0.872445	-1.85689	0.664702
	P38631	P38631	1,3-beta-glucan synthase component FKS1	FKS1	11.1058	6.92321	9.01451	5.83101	11.1299	7.09144	8.39724	4.29406	4.667	6.15188	4.00055	5.35582	-0.628502	0.304122	-0.34617	-0.102333	-1.06991	-0.949752	-0.551221	-1.17205	-0.751142
	P06168	P06168	Ketol-acid reductoisomerase, mitochondrial	ILV5	42.6541	36.2257	39.4399	64.3911	28.67	25.0604	34.5961	17.4389	17.4232	16.1815	19.8227	22.3632	0.707204	-0.460116	-0.654249	-0.18905	-1.17735	-1.17865	-1.28532	-0.992501	-0.818528
	P41807	P41807	V-type proton ATPase subunit H	VMA13	28.2538	28.5855	28.4197	12.6501	30.6272	18.8867	13.7165	26.9403	24.4052	11.1745	14.3752	23.6238	-1.16774	0.107923	-0.58952	-1.05098	-0.0771242	-0.219704	-1.34668	-0.983309	-0.266646
	P23615	P23615	Transcription elongation factor SPT6	SPT6	10.5899	29.1904	19.8902	14.0502	2.15679	32.6081	11.3114	18.1041	42.2371	9.76664	16.6953	17.4282	-0.501469	-3.2051	0.713176	-0.814275	-0.135738	1.08645	-1.02612	-0.252617	-0.19063
	P15891	P15891	Actin-binding protein	ABP1	20.8377	11.7639	16.3008	1.44785	7.38825	2.308	5.01471	4.54721	3.63463	0.19216	0.860575	2.39438	-3.49296	-1.14164	-2.82023	-1.70071	-1.84189	-2.16507	-6.4065	-4.2435	-2.76722
	P39730	P39730	Eukaryotic translation initiation factor 5B	FUN12	19.0952	11.3698	15.2325	4.83323	5.50931	2.44497	5.62975	19.0214	5.4193	1.60159	1.04018	0.968158	-1.65609	-1.46721	-2.63926	-1.43601	0.320474	-1.49097	-3.24958	-3.87225	-3.97576
	P00560	P00560	Phosphoglycerate kinase	PGK1	27.9884	26.3357	27.162	31.8418	41.9233	29.227	39.5179	29.0806	20.1608	15.1479	18.6711	27.5334	0.229332	0.626162	0.105708	0.540913	0.0984674	-0.430038	-0.842476	-0.540784	0.0195914
	P14540	P14540	Fructose-bisphosphate aldolase	FBA1	46.7352	29.5141	38.1246	77.6679	100.239	68.2048	67.9589	27.3197	45.1082	41.23	25.8829	74.0713	1.0266	1.39465	0.839148	0.833938	-0.48078	0.242666	0.11297	-0.558723	0.958191
	Q03002	Q03002	Fatty acyl-CoA synthetase and RNA processing-associated kinase 1	FRK1	16.5854	64.8545	40.7199	55.816	168.392	57.5154	126.815	60.9145	37.7877	35.8734	80.1657	44.0457	0.454945	2.04802	0.498213	1.63892	0.581052	-0.107816	-0.18282	0.977251	0.113268
	P38625	P38625	GMP synthase [glutamine-hydrolyzing]	GUA1	22.2131	16.084	19.1485	21.9864	26.2638	16.9483	24.3159	19.1034	17.3318	13.093	13.0973	16.7829	0.199379	0.455843	-0.176092	0.344667	-0.00340605	-0.14381	-0.548433	-0.547968	-0.190241
	P22204	P22204	Cell cycle protein kinase DBF2	DBF2	34.4162	27.3954	30.9058	4.16132	21.6217	11.6272	18.8021	18.8747	9.86739	2.09897	3.69433	1.69515	-2.89276	-0.515398	-1.41038	-0.716982	-0.711421	-1.64714	-3.88013	-3.06449	-4.18839
	P38249	P38249	Eukaryotic translation initiation factor 3 subunit A	RPG1	11.8924	5.09817	8.49528	1.81871	6.86073	2.88484	4.80417	13.6988	2.28534	1.03689	0.465931	1.51411	-2.22375	-0.3083	-1.55817	-0.822374	0.689315	-1.89425	-3.0344	-4.18847	-2.48819
	Q12122	Q12122	Homocitrate synthase, mitochondrial	LYS21	30.5943	42.9715	36.7829	57.3317	47.2185	85.0478	49.8166	28.7769	78.29	41.3047	42.8792	52.9322	0.640299	0.360318	1.20924	0.437593	-0.354121	1.08979	0.167271	0.221245	0.52511
	P27692	P27692	Transcription elongation factor SPT5	SPT5	14.3544	43.2019	28.7782	33.1787	6.34774	42.9814	16.8829	46.1456	46.4343	41.3832	38.2707	39.624	0.20528	-2.18066	0.578737	-0.769412	0.681217	0.690214	0.524071	0.411264	0.461397
	P48365	P48365	GTPase-activating protein GYP7	GYP7	22.6797	20.0584	21.369	5.29097	11.3011	5.91883	6.74535	10.7844	8.08495	0.997458	2.67587	2.92858	-2.01392	-0.919053	-1.85214	-1.66356	-0.986578	-1.40221	-4.42112	-2.99744	-2.86725
	P16140	P16140	V-type proton ATPase subunit B	VMA2	24.2075	17.5129	20.8602	19.46	28.9587	20.5195	18.4429	13.1554	13.98	10.8441	10.3055	8.91051	-0.100239	0.473243	-0.0237538	-0.177691	-0.665094	-0.577392	-0.94384	-1.01734	-1.22717
	Q08971	Q08971	Protein PBDC1 homolog	YPL225W	68.5197	47.1756	57.8476	110.847	75.8547	32.7468	52.634	60.177	53.8899	6.48937	41.2497	256.941	0.938235	0.39098	-0.820906	-0.136262	0.0569536	-0.102244	-3.15611	-0.487874	2.1511
	P40477	P40477	Nucleoporin NUP159	NUP159	8.85559	5.54776	7.20167	0.0403961	0.167815	0.266956	1.05398	2.74809	0.554096	0.001	0.001	0.0647393	-7.47797	-5.42339	-4.75366	-2.77248	-1.3899	-3.70012	0	0	-6.79755
	P22517	P22517	Calcium/calmodulin-dependent protein kinase II	CMK2	32.0299	15.9983	24.0141	3.84191	20.1424	5.86817	20.1275	16.5023	10.4841	0.104028	4.61394	5.1343	-2.64399	-0.253651	-2.0329	-0.254714	-0.541216	-1.19568	-7.85077	-2.37981	-2.22564
	P14742	P14742	Glutamine--fructose-6-phosphate aminotransferase [isomerizing]	GFA1	17.1977	9.26319	13.2305	10.6274	22.5396	11.0283	18.3442	8.76386	8.55645	6.939	2.65335	8.73054	-0.316075	0.768597	-0.262654	0.47146	-0.594225	-0.628778	-0.931063	-2.31798	-0.59972
	P04801	P04801	Threonine--tRNA ligase, cytoplasmic	THS1	17.4545	8.59839	13.0264	5.72685	12.9826	7.13739	11.1765	7.93678	5.14608	1.14025	1.51068	3.01598	-1.18563	-0.0048643	-0.867973	-0.220977	-0.714815	-1.3399	-3.51402	-3.10817	-2.11074
	P04173	P04173	3-isopropylmalate dehydrogenase	LEU2	31.4069	30.7232	31.065	29.0438	43.4973	34.2151	38.1366	19.4959	27.8568	22.0756	28.723	27.8072	-0.0970631	0.485632	0.13934	0.295885	-0.672121	-0.157264	-0.492837	-0.113085	-0.159833
	P10961	P10961	Heat shock factor protein	HSF1	16.4498	35.0993	25.7745	27.5234	4.88193	26.6076	18.5722	11.6982	25.3604	11.6536	7.15654	8.89333	0.094711	-2.40042	0.045894	-0.472799	-1.13966	-0.0233707	-1.14517	-1.84861	-1.53515
	Q06408	Q06408	Transaminated amino acid decarboxylase	ARO10	18.7965	13.0988	15.9477	13.2251	20.3395	11.6256	21.4911	9.8058	10.2964	7.96365	4.80331	9.96526	-0.27007	0.350937	-0.45604	0.430392	-0.701638	-0.631209	-1.00184	-1.73124	-0.678365
	P11412	P11412	Glucose-6-phosphate 1-dehydrogenase	ZWF1	21.0385	10.2024	15.6204	0.816488	5.92942	5.37297	21.2891	1.55189	2.17749	0.0385405	0.001	2.42649	-4.25786	-1.39747	-1.53964	0.446679	-3.33134	-2.8427	-8.66284	0	-2.68649
	P05694	P05694	5-methyltetrahydropteroyltriglutamate--homocysteine methyltransferase	MET6	14.9615	8.2406	11.6011	11.8277	5.89836	3.49113	13.9296	1.78679	1.77738	0.426186	0.985357	8.58935	0.0279154	-0.975871	-1.73249	0.263901	-2.69881	-2.70643	-4.76663	-3.55747	-0.433636
	P21538	P21538	DNA-binding protein REB1	REB1	17.2402	55.539	36.3896	18.4601	2.13668	40.4092	16.8643	30.4559	36.5951	20.59	17.6311	18.2443	-0.979116	-4.09008	0.151158	-1.10955	-0.256804	0.00812506	-0.821585	-1.0454	-0.99608
	P10591	P10591	Heat shock protein SSA1	SSA1	18.09	15.6648	16.8774	17.286	33.3489	29.5077	21.4352	9.67151	21.4128	13.7746	10.232	8.00006	0.034511	0.982548	0.806001	0.344891	-0.803279	0.343382	-0.293077	-0.722003	-1.07701
	P52910;Q01574	P52910	Acetyl-coenzyme A synthetase 2	ACS2	19.03	12.7918	15.9109	30.5057	24.0368	26.0806	32.016	8.88782	19.4982	24.3184	8.80007	20.9362	0.939059	0.595228	0.712959	1.00877	-0.840118	0.293321	0.612029	-0.854433	0.395981
	P39522	P39522	Dihydroxy-acid dehydratase, mitochondrial	ILV3	22.2068	14.2564	18.2316	18.7956	23.2195	15.2593	29.5942	16.8866	15.5115	11.9593	39.9181	10.8858	0.0439591	0.348899	-0.256752	0.698875	-0.110562	-0.233102	-0.608302	1.1306	-0.743992
	P07278	P07278	cAMP-dependent protein kinase regulatory subunit	BCY1	25.8333	35.9726	30.9029	14.9069	10.008	17.5236	12.5577	12.7677	16.9963	4.81909	5.15416	8.15909	-1.05177	-1.62659	-0.818443	-1.29917	-1.27524	-0.862523	-2.68091	-2.58393	-1.92126
	P05453	P05453	Eukaryotic peptide chain release factor GTP-binding subunit	SUP35	20.4362	10.0387	15.2375	30.2757	23.5998	26.149	11.2398	17.7185	10.1692	30.2773	13.233	23.7183	0.990539	0.631153	0.779132	-0.43901	0.217633	-0.58341	0.990613	-0.203476	0.638381
	P32074	P32074	Coatomer subunit gamma	SEC21	12.4637	6.81709	9.64042	7.02508	10.5406	10.0905	14.6342	3.32147	6.82706	6.33403	1.66847	4.74324	-0.45658	0.128785	0.0658329	0.602178	-1.53728	-0.497831	-0.605973	-2.53057	-1.02322
	P28274	P28274	CTP synthase 1	URA7	20.2698	21.2318	20.7508	13.568	25.112	14.5073	19.2991	17.1462	14.8948	11.5604	9.52725	11.3067	-0.612956	0.275211	-0.516391	-0.104629	-0.275277	-0.478361	-0.843977	-1.12303	-0.875986
	P47079	P47079	T-complex protein 1 subunit theta	CCT8	18.8954	15.4791	17.1872	5.34389	14.4769	10.9886	12.4041	9.95386	8.54845	4.57756	4.1136	3.46363	-1.68538	-0.24759	-0.645326	-0.470517	-0.78801	-1.0076	-1.90869	-2.06286	-2.31098
	Q03612;Q03434;P0C2I9;Q12273;P47100;P47098;Q12414;P0C2I7;Q99231;Q04711;Q04670;P0C2I5;P0C2J0;Q07793;Q92393;Q12269;Q12141;P0C2I3;P0C2I2;P0C2I6;Q03855;P0C2J1;O13527;Q6Q5H1;Q12485;Q12441;Q12217;Q12085;Q04706;Q03856;P47099;P0CX76;P0CX75;P0CX74;P0CX73;P0CX72;P0CX71;P0CX70;P0CX69;P0CX68;P0CX67;P0CX66;P0CX65;P0CX60;P0CX59;P0CX58;P0CX57;P0C2I8;O74302;P0C2I4;Q92392;Q12470	Q03612;Q03434;P0C2I9;Q12273;P47100;P47098;Q12414;P0C2I7;Q99231;Q04711;Q04670;P0C2I5;P0C2J0;Q07793;Q92393;Q12269;Q12141;P0C2I3;P0C2I2;P0C2I6;Q03855;P0C2J1;O13527	Transposon Ty1-ER1 Gag-Pol polyprotein;Capsid protein;Ty1 protease;Integrase;Reverse transcriptase/ribonuclease H;Transposon Ty1-ML2 Gag-Pol polyprotein;Capsid protein;Ty1 protease;Integrase;Reverse transcriptase/ribonuclease H;Transposon Ty1-PR1 Gag-Pol polyprotein;Capsid protein;Ty1 protease;Integrase;Reverse transcriptase/ribonuclease H;Transposon Ty1-OL Gag-Pol polyprotein;Capsid protein;Ty1 …	TY1B-ER1;TY1B-ML2;TY1B-PR1;TY1B-OL;TY1B-JR2;TY1B-JR1;TY1B-PL;TY1B-LR4;TY1B-DR3;TY1B-ML1;TY1B-MR2;TY1B-LR2;TY1B-PR2;TY1B-DR4;TY1B-OR;TY1B-GR2;TY1B-GR1;TY1B-DR6;TY1B-DR5;TY1B-LR3;TY1B-DR1;TY1B-PR3;TY1B-A	8.23549	7.72135	7.97842	2.51207	7.15988	9.80149	4.42163	4.68239	6.21495	5.90111	3.61759	3.287	-1.66723	-0.156167	0.296898	-0.851524	-0.768858	-0.360359	-0.435117	-1.14107	-1.27933
	P03965	P03965	Carbamoyl-phosphate synthase arginine-specific large chain	CPA2	10.3583	8.7265	9.5424	8.26508	12.1205	5.89723	9.06999	6.41857	6.99672	4.13255	1.45847	4.02929	-0.207324	0.34502	-0.694315	-0.0732513	-0.572102	-0.447675	-1.20732	-2.7099	-1.24383
	P38426	P38426	Trehalose synthase complex regulatory subunit TPS3	TPS3	11.0286	4.21217	7.62038	1.51086	2.73997	1.70535	4.008	2.15398	1.92772	0.361553	0.610525	1.75743	-2.33449	-1.4757	-2.15979	-0.926979	-1.82286	-1.98297	-4.39759	-3.64174	-2.1164
	P38972	P38972	Phosphoribosylformylglycinamidine synthase	ADE6	8.48981	3.50106	5.99543	4.60292	6.40219	5.29443	9.11523	1.2537	3.73533	1.13778	0.764066	3.75581	-0.381315	0.0947015	-0.179389	0.604415	-2.25767	-0.682629	-2.39764	-2.97209	-0.674742
	P54964	P54964	Oligoribonuclease, mitochondrial	REX2	35.7814	30.6201	33.2007	20.3638	23.8507	15.7568	25.2569	18.8079	19.7137	5.40881	12.1056	17.3692	-0.705209	-0.477185	-1.07524	-0.394538	-0.819874	-0.752014	-2.61783	-1.45554	-0.934686
	P47160	P47160	Epsin-3	ENT3	31.4639	18.186	24.8249	2.39634	11.788	2.62711	6.14278	14.072	7.00177	0.0352349	1.74458	5.62361	-3.37288	-1.07448	-3.24024	-2.01483	-0.81896	-1.826	-9.46057	-3.83084	-2.14222
	P38810	P38810	SED5-binding protein 3	SFB3	16.0063	6.10726	11.0568	3.79416	8.22797	4.22628	8.23511	4.41891	4.33401	0.166135	1.39562	4.05581	-1.54308	-0.426321	-1.38747	-0.42507	-1.32317	-1.35116	-6.05643	-2.98595	-1.44687
	Q12271	Q12271	Polyphosphatidylinositol phosphatase INP53;SAC1-like phosphoinositide phosphatase;Phosphatidylinositol 4,5-bisphosphate 5-phosphatase	INP53	9.45687	3.10143	6.27915	0.149714	1.50184	0.487227	1.04784	0.948488	0.62962	0.001	0.0717486	0.454728	-5.39029	-2.06384	-3.6879	-2.58315	-2.72687	-3.31801	0	-6.45147	-3.78749
	P07244	P07244	Bifunctional purine biosynthetic protein ADE5,7;Phosphoribosylamine--glycine ligase;Phosphoribosylformylglycinamidine cyclo-ligase	ADE5,7	13.7783	8.84096	11.3096	12.3186	12.1911	13.1171	12.7159	4.74389	7.78353	10.6608	8.38953	5.72809	0.12329	0.108284	0.213898	0.169088	-1.25341	-0.539053	-0.085232	-0.430888	-0.981423
	P26637	P26637	Leucine--tRNA ligase, cytoplasmic	CDC60	9.33478	3.59991	6.46735	13.1874	15.4136	8.26955	15.4337	2.11693	5.94047	4.61214	1.2073	8.21976	1.02792	1.25296	0.354636	1.25484	-1.6112	-0.122596	-0.487738	-2.42139	0.345922
	P15625	P15625	Phenylalanine--tRNA ligase alpha subunit	FRS2	18.8028	10.5518	14.6773	12.0315	13.7173	13.1018	17.137	10.856	11.0832	1.27449	5.18553	12.6725	-0.286774	-0.097593	-0.163825	0.223529	-0.435094	-0.405214	-3.52559	-1.50102	-0.211881
	P43588	P43588	Ubiquitin carboxyl-terminal hydrolase RPN11	RPN11	31.6077	14.8347	23.2212	15.0151	35.324	29.8423	36.5665	62.8455	25.5536	14.7813	26.4493	35.0304	-0.629026	0.605207	0.361917	0.655078	1.43637	0.138083	-0.651673	0.187784	0.593165
	P21524	P21524	Ribonucleoside-diphosphate reductase large chain 1	RNR1	11.8557	5.73825	8.79698	2.64898	6.51389	3.19786	5.02978	4.07334	3.62491	2.22836	1.3631	3.49746	-1.73157	-0.43349	-1.4599	-0.806512	-1.1108	-1.27907	-1.98103	-2.69012	-1.3307
	Q06440	Q06440	Coronin-like protein	CRN1	13.9631	5.27069	9.61689	0.798063	2.52006	0.471441	0.949181	2.06604	1.45344	0.001	0.0677263	1.28229	-3.591	-1.93211	-4.35042	-3.34082	-2.2187	-2.7261	0	-7.14971	-2.90685
	P31373	P31373	Cystathionine gamma-lyase	CYS3	32.651	21.435	27.043	13.0059	14.0329	15.6433	12.0784	15.7827	23.295	0.887862	6.21714	12.461	-1.05609	-0.946445	-0.789705	-1.16283	-0.776913	-0.215232	-4.92877	-2.12093	-1.11783
	P19358	P19358	S-adenosylmethionine synthase 2	SAM2	25.896	19.195	22.5455	16.3668	31.325	26.665	47.9691	17.9175	18.4213	14.39	17.6069	18.9175	-0.46207	0.474478	0.242107	1.08927	-0.331469	-0.291462	-0.64777	-0.3567	-0.253114
	Q05785	Q05785	Epsin-2	ENT2	23.2047	17.9101	20.5574	5.68307	6.97063	6.92651	8.42805	7.31837	7.79532	0.980823	4.11613	4.94607	-1.85492	-1.5603	-1.56946	-1.28639	-1.49007	-1.39898	-4.38952	-2.3203	-2.0553
	P27351	P27351	AP-2 complex subunit beta	APL1	13.5389	19.1753	16.3571	10.466	19.1867	10.9823	4.12937	47.306	10.8546	9.56177	28.3356	6.53578	-0.644204	0.230188	-0.574729	-1.98592	1.53211	-0.59161	-0.774566	0.792702	-1.32349
	Q08773	Q08773	ISWI chromatin-remodeling complex ATPase ISW2	ISW2	7.94113	22.3871	15.1641	5.57165	0.621035	13.0063	4.58963	4.58481	9.31843	1.88093	1.39615	6.57894	-1.44448	-4.60984	-0.221444	-1.72421	-1.72573	-0.7025	-3.01114	-3.44113	-1.20473
	P32449	P32449	Phospho-2-dehydro-3-deoxyheptonate aldolase, tyrosine-inhibited	ARO4	33.3324	23.8129	28.5726	15.6264	32.8512	14.8489	17.9533	19.0586	22.7115	4.27542	8.13878	13.3759	-0.87065	0.20131	-0.944278	-0.670387	-0.584192	-0.331209	-2.7405	-1.81175	-1.095
	Q03558;P41816	Q03558	NADPH dehydrogenase 2	OYE2	27.6275	17.5356	22.5815	37.1878	22.3952	16.5155	19.0869	12.8676	12.307	2.52873	5.64365	28.4504	0.719686	-0.0119531	-0.45132	-0.242559	-0.811404	-0.875667	-3.15866	-2.00044	0.333305
	P22137	P22137	Clathrin heavy chain	CHC1	5.27012	2.23075	3.75043	2.49143	6.23624	3.52055	4.7836	1.0312	2.18864	2.96912	0.950135	1.81895	-0.590085	0.733619	-0.0912565	0.35104	-1.86274	-0.777021	-0.337023	-1.98085	-1.04395
	P34216	P34216	EH domain-containing and endocytosis protein 1	EDE1	8.18434	2.89334	5.53884	0.001	0.165226	0.001	0.323408	0.001	0.0606635	0.001	0.001	0.001	0	-5.06707	0	-4.09816	0	-6.51261	0	0	0
	Q05050	Q05050	Eisosome protein 1	EIS1	9.25323	4.47332	6.86327	0.683478	2.03773	1.07271	2.06897	0.766545	0.549592	0.001	0.001	0.282722	-3.32793	-1.75193	-2.67764	-1.72998	-3.16245	-3.64246	0	0	-4.60144
	P48415	P48415	COPII coat assembly protein SEC16	SEC16	4.79209	1.44209	3.11709	0.001	0.001	0.0334151	0.309456	0.0538165	0.0928854	0.001	0.001	0.0472047	0	0	-6.54355	-3.33239	-5.856	-5.0686	0	0	-6.04512
	P38260	P38260	Hsp70 nucleotide exchange factor FES1	FES1	29.3449	22.7479	26.0464	11.275	20.8084	17.8759	11.1001	21.1473	22.7987	4.36645	10.2451	10.3387	-1.20796	-0.32392	-0.543071	-1.2305	-0.30061	-0.192133	-2.57655	-1.34616	-1.33303
	Q06604	Q06604	Protein BSP1	BSP1	12.0376	8.67041	10.354	2.5463	8.77909	2.85645	4.69676	6.26885	3.36398	0.274284	0.868491	3.99611	-2.02372	-0.238047	-1.8579	-1.14045	-0.723918	-1.62195	-5.23838	-3.57554	-1.37352
	P33892	P33892	Translational activator GCN1	GCN1	3.21568	2.04814	2.63191	1.93033	7.41105	4.26083	4.78258	2.12231	1.78888	1.60636	1.76174	1.53473	-0.447259	1.49357	0.695026	0.861678	-0.310477	-0.557055	-0.712313	-0.579109	-0.778127
	P32481	P32481	Eukaryotic translation initiation factor 2 subunit gamma	GCD11	18.2613	15.0243	16.6428	9.86484	18.3703	11.218	19.1335	11.588	10.232	9.81901	7.27349	8.6615	-0.75453	0.142481	-0.569085	0.201202	-0.52226	-0.701814	-0.761248	-1.19418	-0.942208
	P49090	P49090	Asparagine synthetase [glutamine-hydrolyzing] 2	ASN2	16.8662	11.2788	14.0725	12.174	16.9647	7.1044	10.3174	7.48984	7.43833	6.1776	1.49636	8.26958	-0.209073	0.269653	-0.986095	-0.447802	-0.909872	-0.919829	-1.18776	-3.23335	-0.766994
	P42843	P42843	F-box protein SKP2	SKP2	13.7146	7.58642	10.6505	2.34907	10.441	4.50156	4.13161	9.69975	5.05599	1.43292	3.57801	4.44409	-2.18076	-0.0286576	-1.24242	-1.36614	-0.134901	-1.07485	-2.89389	-1.57369	-1.26096
	P39676	P39676	Flavohemoprotein	YHB1	24.9063	18.5544	21.7303	17.8704	23.2026	31.9272	41.4529	8.65987	20.16	12.0425	10.1943	19.3159	-0.282143	0.0945747	0.555075	0.931762	-1.32729	-0.108217	-0.851574	-1.09195	-0.169922
	P53924	P53924	E3 ubiquitin-protein ligase DMA2	DMA2	22.9031	25.4904	24.1968	0.146063	0.909607	0.418033	0.3375	0.128869	0.210112	0.001	0.166005	0.289454	-7.37208	-4.73343	-5.85506	-6.16378	-7.55277	-6.84751	0	-7.18744	-6.38534
	P17555	P17555	Adenylyl cyclase-associated protein	SRV2	18.0572	6.25963	12.1584	1.03302	2.09109	0.237256	2.32483	2.68735	1.95554	0.233241	0.91425	3.63114	-3.55702	-2.53963	-5.67937	-2.38676	-2.1777	-2.63631	-5.70399	-3.73322	-1.74346
	Q03957	Q03957	CTD kinase subunit alpha	CTK1	13.496	45.1728	29.3344	43.9446	8.16058	42.0703	19.8399	72.798	38.6777	105.938	57.6408	37.0641	0.583092	-1.84585	0.52021	-0.564188	1.31131	0.398909	1.85256	0.974496	0.33743
	P39935	P39935	Eukaryotic initiation factor 4F subunit p150	TIF4631	10.1556	5.02592	7.59078	4.27718	8.20368	4.13399	4.96528	8.83204	2.90768	1.10675	0.518016	1.55126	-0.827586	0.112024	-0.876712	-0.612372	0.218499	-1.38438	-2.77792	-3.87318	-2.2908
	P49723	P49723	Ribonucleoside-diphosphate reductase small chain 2	RNR4	20.9511	19.0024	19.9768	9.07874	10.0886	11.0149	7.1949	14.645	17.7376	1.64703	4.83015	8.5741	-1.13776	-0.985598	-0.858862	-1.47328	-0.447916	-0.17151	-3.60039	-2.04818	-1.22027
	Q00402	Q00402	Nuclear migration protein NUM1	NUM1	2.70585	1.98484	2.34535	0.147092	0.848054	0.156331	0.730491	0.30356	0.154643	0.001	0.22826	0.0883717	-3.99501	-1.46757	-3.90712	-1.68286	-2.94974	-3.92278	0	-3.36105	-4.73007
	P47912;P39002	P47912	Long-chain-fatty-acid--CoA ligase 4	FAA4	14.0331	12.3908	13.2119	4.48168	8.86431	6.98423	9.77383	5.92349	5.86091	3.20102	2.77893	4.02918	-1.55973	-0.575763	-0.91967	-0.434848	-1.15732	-1.17265	-2.04524	-2.24924	-1.71328
	P32769	P32769	Elongation factor 1 alpha-like protein	HBS1	14.2613	7.60082	10.9311	1.57474	8.49886	2.77209	3.67079	7.59452	3.2256	0.101533	1.06561	3.11541	-2.79525	-0.363093	-1.97939	-1.57427	-0.525404	-1.76079	-6.75035	-3.35868	-1.81094
	P38713	P38713	Oxysterol-binding protein homolog 3	OSH3	7.65979	3.84824	5.75402	0.344247	2.26003	1.74356	5.81636	1.80614	0.784163	0.893099	0.001	0.116922	-4.06305	-1.34823	-1.72253	0.0155481	-1.67166	-2.87534	-2.68768	0	-5.62095
	Q03690	Q03690	Clustered mitochondria protein 1	CLU1	6.1759	2.87682	4.52636	11.7827	3.03524	0.497791	4.52457	4.90827	2.64381	0.172343	0.591987	4.26713	1.38024	-0.576539	-3.18474	-0.000569266	0.116864	-0.775733	-4.715	-2.93471	-0.0850843
	P39076	P39076	T-complex protein 1 subunit beta	CCT2	13.6287	8.6742	11.1514	9.41497	13.2812	11.8349	12.4162	8.46016	10.8205	4.05992	5.02879	10.1076	-0.244201	0.25216	0.0858196	0.154999	-0.398472	-0.0434625	-1.45771	-1.14895	-0.141782
	P43638	P43638	MAP-homologous protein 1	MHP1	5.5196	3.07307	4.29634	0.001	0.646063	0.214989	0.443708	0.524681	0.339046	0.001	0.0653915	0.001	0	-2.73336	-4.32077	-3.27543	-3.03359	-3.66355	0	-6.03786	0
	Q02792	Q02792	5-3 exoribonuclease 2	RAT1	8.12933	24.5626	16.346	18.7008	2.24062	24.9752	9.422	28.6633	29.7078	99.5995	22.887	13.7044	0.194167	-2.86697	0.611559	-0.794829	0.81027	0.861909	2.6072	0.485596	-0.254293
	P53316	P53316	Uncharacterized RNA-binding protein YGR250C	YGR250C	8.85077	5.03616	6.94346	0.598803	1.55799	5.12989	3.72068	0.511445	2.8476	0.176571	0.001	0.0807984	-3.5355	-2.15597	-0.436728	-0.900088	-3.763	-1.28591	-5.29733	0	-6.42518
	P32599;REV__P32599	P32599	Fimbrin	SAC6	10.1851	5.85029	8.01768	3.50582	7.34883	2.74802	4.63245	3.7045	3.19222	0.860906	0.77633	2.13679	-1.19343	-0.12567	-1.54479	-0.79141	-1.11391	-1.32862	-3.21926	-3.36844	-1.90774
	P22768	P22768	Argininosuccinate synthase	ARG1	19.3398	9.83475	14.5873	21.9716	26.8502	26.7655	31.5246	2.68824	21.1543	5.31254	3.65138	18.4408	0.590929	0.880219	0.875662	1.11176	-2.43998	0.53624	-1.45724	-1.9982	0.338188
	P40024	P40024	ABC transporter ATP-binding protein ARB1	ARB1	14.7704	9.67025	12.2203	10.6509	23.1429	17.0029	16.6819	28.5483	10.0989	10.5846	8.63564	8.21278	-0.198304	0.921283	0.476496	0.448997	1.22412	-0.275081	-0.207322	-0.500909	-0.573342
	P53858	P53858	Protein BNI4	BNI4	8.07914	6.14281	7.11098	0.393746	2.11468	0.45856	3.91781	2.33062	1.61089	0.001	0.193701	0.967234	-4.17471	-1.74961	-3.95487	-0.859999	-1.60933	-2.14219	0	-5.19815	-2.87811
	P53278	P53278	Uncharacterized protein YGR130C	YGR130C	9.22186	4.49894	6.8604	0.427187	1.83912	0.455772	1.72627	1.48991	1.15454	0.0816081	0.576913	0.722835	-4.00535	-1.89927	-3.91191	-1.99064	-2.20307	-2.57097	-6.39344	-3.57187	-3.24655
	Q12458	Q12458	Putative reductase 1	YPR1	18.782	18.9471	18.8645	4.15372	9.10861	7.86664	22.3371	7.05323	8.31818	1.8864	6.67368	7.62962	-2.1832	-1.05037	-1.26186	0.243766	-1.41932	-1.18134	-3.32197	-1.49912	-1.30599
	P36119	P36119	Uncharacterized protein YKR023W	YKR023W	12.4777	7.49128	9.98451	1.63096	9.0892	5.51395	4.48306	8.34929	2.38057	0.0796827	0.381475	1.85299	-2.61397	-0.135539	-0.856606	-1.15521	-0.258039	-2.06839	-6.96928	-4.71003	-2.42984
	P40069	P40069	Importin subunit beta-4	KAP123	7.18977	3.34839	5.26908	8.37872	7.78666	6.86681	11.9406	4.10034	7.61388	7.92899	2.46366	5.17328	0.669179	0.563453	0.38209	1.18025	-0.361809	0.53108	0.589586	-1.09675	-0.0264726
	P21951	P21951	DNA polymerase epsilon catalytic subunit A	POL2	3.0118	3.49917	3.25548	0.976397	0.771508	1.80573	0.771668	4.02211	1.84702	0.949784	1.37741	0.915962	-1.73733	-2.07712	-0.85029	-2.07682	0.30508	-0.817676	-1.7772	-1.24091	-1.82951
	P04046	P04046	Amidophosphoribosyltransferase	ADE4	11.987	7.807	9.89699	21.4626	26.0886	21.4746	27.7364	5.08312	12.7301	13.7539	6.22988	13.4252	1.11676	1.39836	1.11757	1.48672	-0.961275	0.363179	0.474774	-0.667785	0.439887
	Q3E757;P0C0W9	Q3E757;P0C0W9	60S ribosomal protein L11-B;60S ribosomal protein L11-A	RPL11B;RPL11A	39.7742	21.2599	30.517	77.5469	113.449	1258.58	69.0562	45.3832	49.3096	29.7913	47.6962	59.4564	1.34546	1.89436	5.36603	1.17816	0.572546	0.692255	-0.0347233	0.644262	0.962218
	P32419	P32419	Malate dehydrogenase, peroxisomal	MDH3	16.248	12.5076	14.3778	2.94405	7.21961	3.85764	8.08796	8.77557	5.53507	1.59034	2.76535	6.63198	-2.28797	-0.993851	-1.89805	-0.829997	-0.71228	-1.37717	-3.17644	-2.37831	-1.11633
	P31688	P31688	Trehalose-phosphatase	TPS2	7.59078	2.21407	4.90243	3.5389	5.31439	3.75515	6.20858	0.988155	2.41947	3.40088	0.303915	1.91677	-0.470194	0.116407	-0.384626	0.340768	-2.31069	-1.01881	-0.527589	-4.01176	-1.35482
	P18759	P18759	Vesicular-fusion protein SEC18	SEC18	9.06358	5.5658	7.31469	1.53527	4.52514	2.88028	4.36216	4.46175	3.06466	1.08518	1.20793	1.37162	-2.2523	-0.692835	-1.34459	-0.745755	-0.713188	-1.25507	-2.75286	-2.59826	-2.41491
	P37303	P37303	Low specificity L-threonine aldolase	GLY1	15.8818	8.18981	12.0358	20.0289	23.8835	17.0528	22.7867	7.8018	17.1466	43.0068	7.5715	17.2081	0.734753	0.988685	0.502674	0.920859	-0.625451	0.51059	1.83723	-0.66868	0.515758
	P05738	P05738	60S ribosomal protein L9-A	RPL9A	34.6855	24.9068	29.7961	78.5287	81.3888	58.9291	68.1646	35.0906	50.8083	88.2317	43.394	50.6537	1.39809	1.4497	0.983855	1.1939	0.235958	0.769939	1.56617	0.542371	0.765542
	P42943	P42943	T-complex protein 1 subunit eta	CCT7	9.85885	6.33763	8.09824	7.56237	13.8347	8.53738	11.0257	4.4917	6.57531	6.80129	3.34642	5.88304	-0.0987698	0.772616	0.0761844	0.445189	-0.850346	-0.300549	-0.251799	-1.27499	-0.461048
	P40208	P40208	Glucose-induced degradation protein 8	GID8	14.3303	0.555617	7.44297	0.0860937	0.22677	0.883858	24.3373	0.289829	0.533047	0.177172	0.207954	0.127541	-6.43383	-5.03658	-3.07399	1.70922	-4.68261	-3.80354	-5.39266	-5.16154	-5.86684
	P36008	P36008	Elongation factor 1-gamma 2	TEF4	14.9176	10.8634	12.8905	12.8888	22.1672	15.1101	12.9356	7.02844	11.9702	11.0243	10.4694	10.4098	-0.00018555	0.782121	0.2292	0.00503765	-0.875032	-0.106862	-0.225616	-0.300132	-0.308366
	P15180	P15180	Lysine--tRNA ligase, cytoplasmic	KRS1	12.4189	5.95914	9.18901	20.5333	15.6595	9.29844	17.8351	8.80518	10.3894	2.11722	2.84283	18.211	1.15998	0.769061	0.0170793	0.956736	-0.0615564	0.177133	-2.11774	-1.69258	0.98683
	Q12149	Q12149	Exosome complex exonuclease RRP6	RRP6	9.8188	33.0572	21.438	38.6975	5.82937	38.5199	13.3972	51.6879	38.7488	95.1479	47.1183	28.3946	0.85207	-1.87876	0.845435	-0.678232	1.26966	0.853985	2.15	1.13612	0.405446
	Q04947	Q04947	Reticulon-like protein 1	RTN1	17.5346	7.91086	12.7227	5.12192	10.1573	5.17269	8.97599	3.59583	6.42797	2.56362	3.32232	4.2944	-1.31265	-0.32489	-1.29842	-0.503264	-1.82301	-0.984971	-2.31115	-1.93714	-1.56688
	P32471	P32471	Elongation factor 1-beta	EFB1	30.1822	21.0749	25.6285	30.5669	23.8815	15.1097	7.06506	19.04	15.9737	3.26232	7.38623	29.4146	0.254218	-0.101855	-0.762279	-1.85898	-0.428717	-0.68205	-2.97378	-1.79484	0.198783
	Q12166	Q12166	2-isopropylmalate synthase 2, mitochondrial	LEU9	10.8607	0.0981881	5.47942	0.565813	6.6898	0.0890063	0.086935	0.001	0.001	0.001	0.001	0.283033	-3.27563	0.287938	-5.94397	-5.97794	0	0	0	0	-4.27498
	P23248	P23248	40S ribosomal protein S1-B	RPS1B	19.0185	15.7277	17.3731	43.8148	37.3668	31.8545	21.4799	21.0468	23.0614	62.5847	20.4491	19.74	1.33456	1.1049	0.874645	0.306133	0.276744	0.408625	1.84896	0.235181	0.184271
	P07806	P07806	Valine--tRNA ligase, mitochondrial	VAS1	5.12197	2.18473	3.65335	3.93753	3.29786	1.89546	4.25251	3.37015	1.8098	0.703242	0.421908	2.59947	0.10807	-0.14769	-0.946671	0.219095	-0.116406	-1.01339	-2.37713	-3.11422	-0.491003
	P39101	P39101	Protein CAJ1	CAJ1	14.6532	8.66434	11.6587	14.0051	13.4326	9.09501	6.20774	13.5975	6.97777	1.27619	1.67111	4.81958	0.26454	0.204321	-0.358265	-0.909272	0.221934	-0.740575	-3.1915	-2.80254	-1.27443
	P34756	P34756	1-phosphatidylinositol 3-phosphate 5-kinase FAB1	FAB1	2.95973	7.09786	5.0288	0.0308802	0.240697	0.0666575	0.418382	0.157104	0.0347428	0.0139341	0.001	0.123708	-7.34739	-4.38492	-6.2373	-3.58732	-5.00043	-7.17736	-8.49545	0	-5.3452
	Q07478	Q07478	ATP-dependent RNA helicase SUB2	SUB2	15.0793	24.9606	20.0199	15.5363	17.6356	27.0958	17.1379	25.8316	28.0727	14.4747	8.51427	23.9105	-0.365795	-0.182942	0.436631	-0.224243	0.367698	0.487734	-0.467899	-1.23348	0.25621
	P07342	P07342	Acetolactate synthase catalytic subunit, mitochondrial	ILV2	9.56159	6.70421	8.1329	8.41302	10.8571	7.42328	8.58619	3.68797	6.25663	6.80607	5.51028	6.47393	0.0488535	0.416803	-0.131714	0.0782476	-1.14094	-0.378384	-0.256948	-0.561645	-0.329129
	Q06412	Q06412	Rho1 guanine nucleotide exchange factor TUS1	TUS1	4.97189	4.23173	4.60181	0.637341	4.30025	0.634138	1.59875	11.7581	0.915804	0.334242	0.0521469	0.360988	-2.85206	-0.0977815	-2.85933	-1.52525	1.35339	-2.32909	-3.78324	-6.46348	-3.67218
	P30771	P30771	ATP-dependent helicase NAM7	NAM7	6.78634	2.65456	4.72045	0.173996	1.16038	0.908834	2.39836	0.457813	0.48194	0.001	0.001	0.415256	-4.7618	-2.02433	-2.37684	-0.976876	-3.3661	-3.292	0	0	-3.50685
	Q04368	Q04368	Cop9 signalosome-interactor 1	CSI1	22.1112	28.7106	25.4109	16.0823	38.5724	16.9153	13.7686	25.4879	19.9242	5.11637	27.5367	18.1509	-0.659973	0.602122	-0.587118	-0.884064	0.00436544	-0.350924	-2.31225	0.115906	-0.485409
	P28777	P28777	Chorismate synthase	ARO2	13.9192	6.94337	10.4313	1.53197	5.76575	4.51256	4.2366	6.2245	5.24754	0.247736	0.435456	1.25104	-2.76745	-0.855334	-1.2089	-1.29994	-0.744885	-0.991203	-5.39597	-4.58224	-3.05972
	Q02979	Q02979	Glycerophosphodiester phosphodiesterase GDE1	GDE1	4.95741	1.4289	3.19315	0.440824	1.43892	0.568517	0.895923	0.452813	0.470026	0.07872	0.154815	0.328786	-2.85671	-1.14999	-2.48971	-1.83354	-2.81799	-2.76417	-5.34211	-4.36636	-3.27976
	P08518	P08518	DNA-directed RNA polymerase II subunit RPB2	RPB2	5.12052	2.71824	3.91938	2.08903	2.75301	2.21359	3.41279	0.527168	1.62032	0.884011	0.0522785	0.754865	-0.907791	-0.509615	-0.824236	-0.199674	-2.89429	-1.27435	-2.14849	-6.22826	-2.37633
	P34760;Q04120	P34760	Peroxiredoxin TSA1	TSA1	22.9441	18.02	20.4821	21.1822	25.0393	26.4985	31.156	13.8103	19.446	11.4818	7.98888	17.1469	0.0484881	0.289834	0.371546	0.605148	-0.568613	-0.0748895	-0.83501	-1.3583	-0.256414
	P53252	P53252	Sphingolipid long chain base-responsive protein PIL1	PIL1	19.6183	13.5415	16.5799	10.2522	16.9278	23.0215	16.6093	10.6232	22.4371	6.99831	3.13884	17.3456	-0.693507	0.02996	0.473543	0.0025521	-0.642213	0.436447	-1.24436	-2.40114	0.0651292
	P40361	P40361	Inactive deaminase YJL070C		6.78779	3.62295	5.20537	0.001	0.361434	0.0360286	1.18373	0.528579	0.045605	0.001	0.001	0.001	0	-3.8482	-7.17472	-2.13666	-3.29981	-6.83467	0	0	0
	P16474	P16474	78 kDa glucose-regulated protein homolog	KAR2	8.82857	5.22832	7.02844	5.04008	7.27168	5.55636	10.2401	0.99759	4.55923	2.65003	1.28762	3.45934	-0.479759	0.0490829	-0.339065	0.542957	-2.81669	-0.624414	-1.4072	-2.4485	-1.02271
	P00729	P00729	Carboxypeptidase Y	PRC1	15.3152	12.2233	13.7693	1.72483	4.76237	9.84154	9.01229	1.52648	11.2107	0.13599	1.60426	6.21633	-2.99692	-1.5317	-0.484496	-0.611488	-3.17317	-0.296571	-6.6618	-3.10147	-1.14732
	P38715	P38715	NADPH-dependent aldose reductase GRE3	GRE3	12.4884	11.5297	12.009	11.8069	19.998	10.8441	12.6405	8.28455	13.6987	1.71326	9.04997	11.7652	-0.0244936	0.735736	-0.147208	0.0739381	-0.535625	0.189923	-2.8093	-0.408135	-0.0295932
	P25655	P25655	General negative regulator of transcription subunit 1	CDC39	2.49111	1.07156	1.78133	0.436346	1.13171	1.1282	2.00168	0.297645	0.423971	0.331878	0.0957641	0.311133	-2.02941	-0.654457	-0.658937	0.16825	-2.58129	-2.07092	-2.42423	-4.21733	-2.51735
	Q00055	Q00055	Glycerol-3-phosphate dehydrogenase [NAD(+)] 1	GPD1	14.1363	9.49363	11.815	24.1786	28.3952	18.0074	24.0841	9.12196	18.1969	15.8218	7.86562	18.9261	1.03311	1.26503	0.607975	1.02747	-0.373201	0.623078	0.421295	-0.586985	0.679762
	P30624	P30624	Long-chain-fatty-acid--CoA ligase 1	FAA1	7.40644	3.6748	5.54062	6.08009	6.33858	4.5373	4.35136	2.64507	3.93062	2.71426	0.839142	2.18919	0.134044	0.194111	-0.288215	-0.348582	-1.06674	-0.49529	-1.02949	-2.72306	-1.33965
	P53742	P53742	Nucleolar GTP-binding protein 2	NOG2	8.77211	26.6381	17.7051	63.0892	15.9383	162.014	96.5934	78.1833	74.0296	220.009	113.677	72.1332	1.83323	-0.15167	3.19388	2.44776	2.14269	2.06394	3.63533	2.68271	2.0265
	P36123	P36123	SIT4-associating protein SAP190	SAP190	6.08421	2.45065	4.26743	0.999933	5.37242	1.61484	1.92936	0.780318	1.14932	1.77827	0.130015	0.376472	-2.09346	0.332206	-1.40198	-1.14525	-2.45123	-1.89258	-1.2629	-5.03662	-3.50275
	P39077	P39077	T-complex protein 1 subunit gamma	CCT3	8.46182	6.23552	7.34867	8.15278	13.2872	8.5629	10.3379	5.74279	6.97609	6.45479	3.73928	7.18701	0.149809	0.854483	0.220617	0.492383	-0.355732	-0.0750647	-0.187113	-0.974724	-0.032091
	Q12494	Q12494	Inositol hexakisphosphate kinase 1	KCS1	5.15382	2.73067	3.94224	0.448457	2.90234	0.9139	1.55277	2.91461	1.34142	0.001	0.490994	0.966858	-3.13598	-0.441801	-2.10891	-1.34417	-0.435716	-1.55526	0	-3.00524	-2.02764
	P00924	P00924	Enolase 1	ENO1	13.9071	7.49833	10.7027	3.44671	4.23494	8.77064	12.5289	2.38131	4.59333	0.485844	0.778772	3.05228	-1.63469	-1.33756	-0.287223	0.227277	-2.16815	-1.22036	-4.46134	-3.78063	-1.81002
	P38011	P38011	Guanine nucleotide-binding protein subunit beta-like protein	ASC1	17.383	10.9529	14.1679	19.8319	15.5082	14.2822	25.2606	9.04208	11.6886	8.00524	8.84986	13.2126	0.485192	0.130402	0.0115915	0.834259	-0.647904	-0.277533	-0.823614	-0.678904	-0.100711
	P36041	P36041	Protein EAP1	EAP1	13.231	5.3866	9.30881	3.75563	3.9561	2.23362	3.33219	6.14958	1.41926	4.79167	0.548491	1.68752	-1.30954	-1.23452	-2.05921	-1.48213	-0.59811	-2.71346	-0.95807	-4.08506	-2.46369
	P54114	P54114	Aldehyde dehydrogenase [NAD(P)+] 2	ALD3	8.35324	4.12553	6.23938	1.9497	6.12822	4.19486	3.15823	2.64775	3.01326	0.21652	0.536133	1.97132	-1.67815	-0.025935	-0.572781	-0.982289	-1.23664	-1.05008	-4.84883	-3.54074	-1.66224
	P32582	P32582	Cystathionine beta-synthase	CYS4	9.83134	3.74318	6.78726	2.8762	6.11448	2.26547	3.41093	3.25026	3.4683	0.581169	0.890186	3.43185	-1.23866	-0.150598	-1.58302	-0.992665	-1.06227	-0.968601	-3.5458	-2.93065	-0.983842
	P43621	P43621	Coatomer subunit delta	RET2	14.4162	9.01759	11.7169	1.04425	3.87735	5.17623	14.3448	3.8529	3.11228	0.283965	0.385244	2.67356	-3.48806	-1.59545	-1.17862	0.291932	-1.60457	-1.91255	-5.36673	-4.92668	-2.13176
	Q08581	Q08581	Kinetochore protein SLK19	SLK19	5.36663	12.2279	8.79725	3.70015	0.137591	5.67928	4.04133	2.43537	5.56117	0.384019	0.215365	1.37076	-1.24947	-5.9986	-0.631344	-1.12222	-1.85291	-0.661664	-4.5178	-5.3522	-2.68207
	P53110	P53110	Uncharacterized protein YGL159W		14.3023	15.8119	15.0571	4.45989	28.7008	7.46137	6.96324	20.9393	6.8881	11.4025	16.4658	10.5323	-1.75536	0.93065	-1.01293	-1.11261	0.475772	-1.12826	-0.401094	0.129028	-0.51562
	P07260	P07260	Eukaryotic translation initiation factor 4E	CDC33	22.4452	10.1615	16.3033	4.74696	9.9562	6.03468	7.52736	10.6088	6.49406	0.728004	1.53636	5.65486	-1.78009	-0.711499	-1.43382	-1.11495	-0.619907	-1.32797	-4.48508	-3.40757	-1.5276
	Q12265	Q12265	Ribose-phosphate pyrophosphokinase 5	PRS5	9.56352	6.12053	7.84202	3.39937	6.54853	4.47132	5.12342	2.86254	2.21049	1.27002	0.642547	2.65498	-1.20596	-0.260054	-0.810524	-0.614119	-1.45393	-1.82686	-2.62637	-3.60935	-1.56252
	P25582	P25582	27S pre-rRNA (guanosine(2922)-2-O)-methyltransferase	SPB1	7.86295	37.4007	22.6318	108.231	4.17551	77.6139	14.1977	228.614	103.25	315.026	208.259	60.2327	2.25769	-2.43833	1.77796	-0.672696	3.33649	2.18972	3.79905	3.20196	1.41219
	P38198	P38198	Protein STU1	STU1	3.0076	10.3843	6.69596	1.44314	0.196934	3.39932	1.12472	4.20997	3.69251	0.88455	2.68703	1.67271	-2.21408	-5.08751	-0.978045	-2.57372	-0.669481	-0.858688	-2.92028	-1.31728	-2.00111
	Q03774	Q03774	tRNA (guanine-N(7)-)-methyltransferase non-catalytic subunit TRM82	TRM82	9.09446	20.4677	14.7811	15.5376	4.26312	19.2955	6.5847	22.139	20.1755	18.0045	20.3333	12.344	0.0720137	-1.79377	0.384511	-1.16656	0.582836	0.448856	0.284603	0.46009	-0.259946
	P18634	P18634	Arrestin-related trafficking adapter 10	ART10	8.46182	14.5247	11.4933	3.71744	7.18905	6.15681	5.30957	15.3901	5.60537	5.65627	6.35241	0.164468	-1.62841	-0.676916	-0.900534	-1.11412	0.421216	-1.03591	-1.02287	-0.855412	-6.12684
	P47135	P47135	Protein JSN1	JSN1	7.38473	3.21308	5.29891	0.0689463	0.190702	0.331937	1.68792	0.351229	0.0918119	0.001	0.001	0.001	-6.26408	-4.7963	-3.99671	-1.65045	-3.91521	-5.85087	0	0	0
	P40010	P40010	Nuclear GTP-binding protein NUG1	NUG1	9.61901	41.5805	25.5998	162.262	9.1787	122.476	25.4347	364.486	139.518	547.636	148.215	170.664	2.66412	-1.47977	2.2583	-0.00933431	3.83166	2.44624	4.41901	2.53349	2.73695
	Q06685	Q06685	Inositol hexakisphosphate and diphosphoinositol-pentakisphosphate kinase	VIP1	3.83178	1.36401	2.59789	0.384137	2.15689	0.760117	0.823567	4.42277	1.07464	0.001	0.0955567	0.43337	-2.75765	-0.268387	-1.77305	-1.65738	0.767607	-1.27349	0	-4.76484	-2.58367
	P23201	P23201	Protein SPA2	SPA2	2.94897	1.31216	2.13056	0.12554	0.483813	0.0349561	0.384624	0.0377798	0.0956386	0.001	0.001	0.001	-4.08502	-2.13871	-5.92955	-2.46971	-5.81748	-4.4775	0	0	0
	P0CX48;P0CX47	P0CX48;P0CX47	40S ribosomal protein S11-B;40S ribosomal protein S11-A	RPS11B;RPS11A	24.6413	20.893	22.7671	76.4306	76.4241	67.8631	25.1703	65.4865	72.3583	91.1352	84.4069	51.2496	1.7472	1.74707	1.57567	0.14477	1.52424	1.66821	2.00106	1.89041	1.17059
	P40054	P40054	D-3-phosphoglycerate dehydrogenase 1	SER3	11.3809	5.43428	8.40757	11.6421	18.5396	13.3103	11.2761	4.16349	9.12899	4.78466	0.75934	7.76813	0.469593	1.14085	0.662781	0.423502	-1.0139	0.118766	-0.813273	-3.46887	-0.114122
	P18239;P18238	P18239	ADP,ATP carrier protein 2	PET9	12.5178	11.0249	11.7713	8.97653	10.7377	9.74926	5.40069	21.1597	11.023	12.7118	11.4235	2.80284	-0.391047	-0.132595	-0.271913	-1.12406	0.846042	-0.0947622	0.110891	-0.0432701	-2.07032
	P32567	P32567	Phosphatidic acid phosphohydrolase 1	PAH1	5.88201	2.99522	4.43862	0.0893484	4.67586	0.0794596	3.12593	2.46484	1.57131	0.149492	0.001	4.2026	-5.63453	0.0751207	-5.80374	-0.505825	-0.848614	-1.49814	-4.89197	0	-0.0788294
	Q02725	Q02725	Vacuolar transporter chaperone 3	VTC3	5.10846	0.985294	3.04688	0.001	0.001	0.0474975	1.68345	0.001	0.455039	0.001	0.001	0.0893338	0	0	-6.00334	-0.855909	0	-2.74327	0	0	-5.09198
	P47068	P47068	Myosin tail region-interacting protein MTI1	BBC1	3.91425	1.05215	2.4832	0.001	0.0295142	0.001	0.134354	0.001	0.001	0.001	0.001	0.001	0	-6.39465	0	-4.20809	0	0	0	0	0
	P36161	P36161	Nucleoporin NUP133	NUP133	3.82768	5.27024	4.54896	1.01224	0.136446	3.56916	1.6693	2.06343	2.78185	0.500508	0.283788	3.4908	-2.16799	-5.05913	-0.349949	-1.44629	-1.14049	-0.709493	-3.18407	-4.00265	-0.381978
	P05750	P05750	40S ribosomal protein S3	RPS3	14.4925	11.8185	13.1555	29.2576	28.3006	19.3619	25.6422	9.47869	15.1406	12.7441	8.85017	13.8118	1.15315	1.10517	0.557552	0.962856	-0.472906	0.202758	-0.0458306	-0.571888	0.0702362
	P47018	P47018	Maintenance of telomere capping protein 1	MTC1	7.44843	2.25349	4.85096	0.114579	0.602578	0.215115	1.4113	0.792714	0.234074	0.001	0.001	1.20884	-5.40386	-3.00905	-4.49509	-1.78125	-2.6134	-4.37323	0	0	-2.00464
	P32497	P32497	Eukaryotic translation initiation factor 3 subunit C	NIP1	5.01677	3.49075	4.25376	3.07821	4.65585	2.72438	2.24088	2.27553	2.55048	3.27257	1.69174	1.52421	-0.466649	0.130305	-0.64281	-0.924674	-0.902535	-0.737972	-0.378316	-1.33023	-1.48068
	P23293;P32581	P23293	Serine/threonine-protein kinase BUR1	SGV1	5.11907	14.7771	9.94811	10.5951	0.836794	15.6642	6.78621	15.1973	14.3235	22.738	8.00867	12.6274	0.0909059	-3.57148	0.654974	-0.551817	0.611321	0.525889	1.19261	-0.312858	0.344069
	P11792	P11792	Serine/threonine-protein kinase SCH9	SCH9	8.52117	7.5774	8.04928	1.92354	5.04878	3.84319	3.39054	3.67323	4.17264	1.565	1.38562	1.6755	-2.06509	-0.672926	-1.06655	-1.24734	-1.13181	-0.947898	-2.36269	-2.53833	-2.26427
	P41810	P41810	Coatomer subunit beta	SEC26	4.87489	2.96574	3.92032	4.04425	8.04052	5.3447	7.18764	2.27932	3.16094	4.40974	1.62437	1.71426	0.0449014	1.03632	0.447138	0.874548	-0.782367	-0.310616	0.169722	-1.27109	-1.19338
	P17883	P17883	Superkiller protein 3	SKI3	2.7445	1.66199	2.20325	0.353944	1.09657	0.856801	1.18783	0.45428	0.416132	0.200909	0.238892	0.193352	-2.63804	-1.00664	-1.3626	-0.891309	-2.27798	-2.40452	-3.45502	-3.2052	-3.51033
	P39960	P39960	GTPase-activating protein BEM2/IPL2	BEM2	2.03199	0.584733	1.30836	0.163513	0.669925	0.400479	0.60524	0.129888	0.170047	0.0601617	0.001	0.0872034	-3.00029	-0.965691	-1.70796	-1.11218	-3.33243	-2.94376	-4.44277	0	-3.90723
	P10081	P10081	ATP-dependent RNA helicase eIF4A	TIF1	10.7685	7.5727	9.17059	16.1522	15.8447	12.6238	17.0523	4.91261	9.88423	8.70379	8.199	10.8965	0.816648	0.788913	0.461065	0.89488	-0.900525	0.108114	-0.0753712	-0.161568	0.248783
	P38764	P38764	26S proteasome regulatory subunit RPN1	RPN1	4.59013	3.11515	3.85264	1.86484	2.01772	3.46639	4.29635	3.70374	2.93513	0.54236	1.56879	1.04466	-1.0468	-0.933121	-0.152411	0.157265	-0.0568642	-0.392424	-2.82852	-1.2962	-1.88281
	P36076	P36076	Coenzyme A biosynthesis protein 3	CAB3	7.00302	1.00523	4.00412	0.369128	0.850294	0.0418858	0.20135	0.001	0.155746	0.001	0.001	0.0906126	-3.43929	-2.23545	-6.57888	-4.31371	0	-4.68422	0	0	-5.46563
	P02557	P02557	Tubulin beta chain	TUB2	14.9326	13.2899	14.1112	19.1198	20.5874	25.4193	19.3959	11.5908	18.5282	19.2244	9.36566	6.15373	0.438222	0.544916	0.849082	0.458912	-0.283862	0.392884	0.446098	-0.591389	-1.19731
	P38167	P38167	Protein ECM21	ECM21	4.29958	2.09089	3.19523	0.13217	0.856217	0.296413	3.61634	0.419826	0.345028	0.001	0.001	0.001	-4.59545	-1.89987	-3.43024	0.178611	-2.92806	-3.21113	0	0	0
	P39081	P39081	Protein PCF11	PCF11	6.00217	15.846	10.9241	6.14027	0.647317	9.47397	5.17908	4.78493	7.27541	3.8532	3.58759	3.59528	-0.831136	-4.07689	-0.205469	-1.07674	-1.19094	-0.586411	-1.50338	-1.60642	-1.60334
	P11076	P11076	ADP-ribosylation factor 1	ARF1	20.1293	16.9239	18.5266	16.5107	26.6302	16.9644	20.5706	17.1069	20.2816	23.5559	23.2365	20.0622	-0.166201	0.523462	-0.127088	0.150981	-0.115017	0.130575	0.34649	0.326795	0.114879
	P07267	P07267	Saccharopepsin	PEP4	14.671	7.4925	11.0818	2.44967	9.18676	15.4026	21.4966	2.59775	12.3263	1.64063	1.14214	6.79444	-2.17753	-0.270558	0.47499	0.955926	-2.09285	0.153559	-2.75586	-3.27837	-0.705759
	P41911	P41911	Glycerol-3-phosphate dehydrogenase [NAD(+)] 2, mitochondrial	GPD2	8.77018	4.15229	6.46123	7.86833	15.6108	15.8534	13.2427	4.23421	9.68805	6.30214	4.22519	3.8882	0.284249	1.27266	1.29491	1.03532	-0.609716	0.584397	-0.0359675	-0.612795	-0.732707
	P80210	P80210	Adenylosuccinate synthetase	ADE12	9.93172	7.99576	8.96374	13.3448	13.1518	9.54348	11.1551	9.05103	9.31927	5.70002	5.15658	9.00672	0.574102	0.55309	0.0904156	0.315527	0.0139818	0.0561172	-0.653134	-0.797685	0.00690109
[truncated: 1,926 more rows]

## Sheet: Run 3
Run number	Protein IDs	Majority protein IDs	Protein names	Gene names	Normalized imputed iBAQ 9295 yEGFP-TurboID	Normalized imputed iBAQ 9296 SV40NLS-yEGFP-TurboID	Average of normalized imputed GFP controls iBAQ	Normalized iBAQ 9173 RPL3-TurboID	Normalized iBAQ 9356 RPL18A +i-TurboID	Normalized iBAQ 9360 RPL20A Di-TurboID	Normalized iBAQ 9361 RPL21A +i-TurboID	Normalized iBAQ 9362 RPL22A +i-TurboID	Normalized iBAQ 9364 RPL23B Di-TurboID	Fold change iBAQ 9173 RPL3-TurboID	Fold change iBAQ 9356 RPL18A +i-TurboID	Fold change iBAQ 9360 RPL20A Di-TurboID	Fold change iBAQ 9361 RPL21A +i-TurboID	Fold change iBAQ 9362 RPL22A +i-TurboID	Fold change iBAQ 9364 RPL23B Di-TurboID
[truncated: 2,515 more rows]

[truncated: 17 more sheets: Run 4, Run 5, Run 6, Run 7, Run 8, Run 9, Run 10, Run 11, Run 12, Run 13, Run 14, Run 15, Run 16, Run 17, Run 20, Run 18, Run 19]
